# Supplementary material for: Identification, characterization, and utilization of genome-wide simple sequence repeats to identify a QTL for acidity in apple
Source: BMC Genomics. 2012 Oct 7;13:537. doi: 10.1186/1471-2164-13-537 (PMC3704940; doi:10.1186/1471-2164-13-537)
Supplement: Additional file 3 — Details of SSRs, their primer sequences, and sequences of SSR motifs and their flanking regions in the apple genome. [file 1471-2164-13-537-S3.xls]

## Sheet: Sheet1
ID	Sequence Name	Start	End	Repeat Unit	SSR	Repeat Unit Length	Length	Sense Primer	Anti-sense Primer	Sequence of SSR locus including repeat and flanking sequence
1	Lg10_Scaffold16	10833	10856	AT	ATATATATATATATATATATATAT	2	24	CTGTCCCTTAAAAGAATACAATG	AATACAAATGACTGAAGAAGTTC	CCCAATAATAAAACCACACTGTTAAAGGAAAATAGAAAAGAAAAATAAATTCGTTTTATCATTTTTTTCTGTCCCTTAAAAGAATACAATGTTTACAAACATATATATATATATATATATATATTTATATTATAAATTGCATCGTATCACGTACAAAAAATGTGTAAAAACGAAATACATTATCAAAAAAGAACTTCTTCAGTCATTTGTATTATATTCTGTCA
2	Lg10_Scaffold16	11780	11807	AT	ATATATATATATATATATATATATATAT	2	28	CATATAATTGTCTTGAAACTTGG	GGTTGAATTGTTGCTGAAG	TCTAAATATGAAATTATAAATATTTTTTTGGAACTTGCCGTGCAGCGTTTTGGGAGGAGGGCCCCCACAAAATTTCTTTTTAAATATGTGTGTGTATATAATATATATATATATATATATATATATATWTTWAAATATACAATCATATAATTGTCTTGAAACTTGGCGTACAAAGTGTCTTGGGTGGGGTGAAACTTCAGCAACAATTCAACCTTTTTTTTTTGGAAT
3	Lg10_Scaffold16	106198	106217	TG	TGTGTGTGTGTGTGTGTGTG	2	20	GTTTCATTGCTTTCTGGTG	AGTATAATCAACGAGTGGAAG	GAATGAAAAAATATAAATATTGACAAAAAAAAAATATAAATGATCAATCTGTGCATGAACCTTTTCCAAGTCTGTCTGCTGAGAACTAYACATATATATMTGTGTGTGTGTGTGTGTGTGTAGKTACACCAAATTATGCACGTTTCATTGCTTTCTGGTGATTTTATTAGAGCAGGTGCTTGAGACGATCGACGATGAGCTTCCACTCGTTGATTATACT
4	Lg10_Scaffold16	165559	165584	TA	TATATATATATATATATATATATATA	2	26	TTTAGGCTAAAACCTGTCG	AAGAATGGAGGGCAAGAG	TTTTGGTTAGGTGGGGAGGGGGGGGGACCGGGGAGGTCCCTTTACATTATTATTATTATATATAATTTTTTTTTTTTAGGCTAAAACCTGTCGGTTCAATTATATATATATATATATATATATATATTTTTTTTAATCCTGAAACTTGGGCATTTTCCTTTATTGTCAAATTTGGGCCTCTTGCCCTCCATTCTTTATTTTTGGGCTCTGGACAAATTTTTTTTTT
5	Lg10_Scaffold16	166421	166442	TC	TCTCTCTCTCTCTCTCTCTCTC	2	22	CTCTCAGTTCTTCGCTTCC	GGTTACGGTGCAGTGATG	AAGAACAAGTCAAACCCACTTGACTGCATCCAAATCATTTTCAATGTTTCCGCCATTTTCCCACCATCTCTCAGTTCTTCGCTTCCCCGTCCACTCATAATCTCTCTCTCTCTCTCTCTCTCTGAATGCATCACTGCACCGTAACCCTGAAACCCCCAATTCCACACCATGTATCCTCCTCTCACTCCCACTTGATTTTTCCCCCCAGCCCTGGGCTGACCA
6	Lg10_Scaffold16	171713	171734	TC	TCTCTCTCTCTCTCTCTCTCTC	2	22	CCCACCTTCCAAACTCG	TCAGTAGAGATTGCATCTAATAC	CTGCCCTCGGTTTGCCCCTGCAAAATTTCTGTGCCTTCCCCTTCTCTACCCTTCTTCCCTCTCAGGTTTCTCTCTCCCCCACCTTCCAAACTCGAACACTTCTCTCTCTCTCTCTCTCTCTCTGCTCTTCCTTTTCTTGGTTTTCTTAGAAACAATTATTTATTTATTTTCTTTTATTAAACTGTATTAGATGCAATCTCTACTGATTTTTCGTCCATCTCT
7	Lg10_Scaffold16	179005	179042	AG	AGAGAGAGAGAGAGAGAGAGAGAGAGAGAGAGAGAGAG	2	38	GGGAGGGAAGAGAGTGTC	CAATTAGTTTCTGTTTCTGAAGG	CAAATTATGGCACGATTTGGATGGTGGGATTTCTTGTTTTTGGAGAACTGGTACCTTCAAAATACGGTAAAATTGTTTGCTAACTGTTACAAAGTTTTTTAGAGAGAGAGAGAGAGAGAGAGAGAGAGAGAGAGAGAGGGGAGGGAAGAGAGTGTCTGGTCTCTTTTAGTTGACATCCATCAATCTAAATTCATTTGGCAATGTGGTTTCCTTCAGAAACAGAAACTAATTGTATGTT
8	Lg10_Scaffold16	241670	241689	AT	ATATATATATATATATATAT	2	20	GCACCGTCACCGTATTC	TCTGATTGGTTGCTTGTTATTG	TGGACCCGACCGCACCGTCACCGTATTCGTCGACATCCAACCGCCCCAATCCCGCGTAACAATAACAAGCAACCAATCAGAAAAGAAAAGAAAAAAAAAAATATATATATATATATATATCCGATTTTCCTTTTTTTTWWTAACAAAATCTAATAAATATTATGCATTCCAAAAAAGGAGGAAAAAAGAAAAACTACCTCCCTCGCTGAACAAGAAGATG
9	Lg10_Scaffold16	295535	295564	TA	TATATATATATATATATATATATATATATA	2	30	TTAGAATGCTGAGATTTAGTAAG	TAAACATGAGGTGATTTATTTTC	TCATTTTGTTTAGAATGCTGAGATTTAGTAAGTGTGCTTAAGCTGGACAAATCTTGGATATAGAAAATAAATCACCTCATGTTTATAAATTGTAAGGAACTATATATATATATATATATATATATATATATTGTTTTCTTTAGTCGAAGAGCTATATATAATATATGGTATATAAGATATTCTTATCGATTTTCGTTTTTTTTTATGCCAACGAAATCCATGCATCCAAG
10	Lg10_Scaffold16	305254	305278	TTTTA	TTTTATTTTATTTTATTTTATTTTA	5	25	ATGCTAGTGGTGAAACAATAG	TCAACCCTACCTGTATTCTC	CTAGTCACCAAACAAGTCAGGTAAGATGAGGCCAGAGAAAACAAGATCCAAACGGGCCATGCTAGTGGTGAAACAATAGGCCCACAGTGGGTCGTTCCATTTTTATTTTATTTTATTTTATTTTATATCAAAATTTCTTCATTTTTTTTCTTAAATTAGAGAATACAGGTAGGGTTGAAAGATTTGCATTTGCCAAAAGTCACGTGACAGCTTGGCTTTTGTTCT
11	Lg10_Scaffold16	313411	313430	ACAT	ACATACATACATACATACAT	4	20	CATACATACATACATACATACAC	CATCCAATCCGACAAGAG	AGTAAATACAAGAAGTGATAAAAACAGTAAGTGTGTAACTAAAATTGATATTAATATTGCTGAATATCACAAAACAAAGTACATATACATATATATATATACATACATACATACATACATACACATATATATATGAACTTAGAACGATCAATAAAGCTCTTGTCGGATTGGATGTGAGACCATCAGATTGGGTTAAAGATGCTTCCTTGTAAAGGTTACA
12	Lg10_Scaffold16	324008	324047	AT	ATATATATATATATATATATATATATATATATATATATAT	2	40	GCTTCTGCTTGCTGTAG	GCTAATCGGTGGATCTATC	TAATACATACATACATATACATATACATATATATATACACACACACATATAATCCCCCATTAAATCTTTATGAACATGTCAAGTAGCTACTTGCAAGACAATATATATATATATATATATATATATATATATATATATATTTATATATAGTAGCTTCTGCTTGCTGTAGCTGTATAGCTCATGCATGCAACATATGCTATATACTATATGGCACATATATGATAGATCCACCGATTAGCA
13	Lg10_Scaffold16	325288	325307	AC	ACACACACACACACACACAC	2	20	ACATCACCGACTGACATC	TGTATCATCATCACTCAATTATG	TTGATACAAGTAAGTAGTCTTACAAAACATCACCGACTGACATCCACCCAAGACTGGGCAACTGTTGCCAGCATGTAGTTCATAATTGAGTGATGATGATACACACACACACACACACACTGTACGTACAATGTATGAGTGTGACAAGCTTCACGAAGAGACGCGACATGAAATATGGGTATGCATGGCATGTTATGGCGGCATGCATGATGGGCAAGAA
14	Lg10_Scaffold16	326339	326374	TA	TATATATATATATATATATATATATATATATATATA	2	36	TGGTGGAATGGTAATTATAGTAG	TGATGTGGTGTGAACTCC	GGTCTTTACCCAAAAATTGATGGAGAAAAACTCGAATATGTAAAACCTTTTGGTGGAATGGTAATTATAGTAGTAGGAAACCGTTAAGGGAAGGGATTCCTATATATATATATATATATATATATATATATATATAGATATATTTTTTATTTATTTATAAAAATGGGGATTAGTTGTGGAGTTCACACCACATCAAACTTTAATGATATGAACCGTCTATTTTTTAAGTTGCACCT
15	Lg10_Scaffold16	326774	326797	TATG	TATGTATGTATGTATGTATGTATG	4	24	GCCTCACACCTGATCC	CGTCCCATATCCAATACAC	GGATCGTTGAAGTTCGATGTGGAGTAGGCCTCACACCTGATCCCCATTTTTTTTTTTCAAAAAATTAGGGATCCCTTAGTAGTATATATATGTATATGTATATGTATGTATGTATGTATGTATGTGTGTGTGTGTGTGTGTATTGGATATGGGACGTTTGCTTTTGACACACATTTTTGTATGGCCCACTTCGTAATGTATTTTAACAATTAACCGTCTATCTT
16	Lg10_Scaffold16	340147	340178	AT	ATATATATATATATATATATATATATATATAT	2	32	ATATTGTTGAGTATATTGCCATG	CCAGGTGGTTAGAGTTCC	TCAACTAGGACACTGGTTAAAACAAATGTGATCACAAACATWAGGTWAAACAAAWTRAATTKAAACWWAWMTTTAACCTAAYTTCAASTGCGTATCTCAGATATATATATATATATATATATATATATATATTGTTGAGTATATTGCCATGGATCACTCTTCCTTGAGAGGTACGAGACGGGAACTCTAACCACCTGGACCCACTCTTCCATCGATGGTTGTTTCTCCATAG
17	Lg10_Scaffold16	344759	344780	CA	CACACACACACACACACACACA	2	22	AATCACTACTGTTAGATACTCTC	GATGTCAGAGAAGATGGAAG	AAGTTTCGAAGGCCTGCCGGAATTGTACTCAATTGAGAAACAGAATTACATAAAAGTATAAAACATTTAATCACTACTGTTAGATACTCTCTCTCTCTCTCACACACACACACACACACACACTCTCTCTAAAATCACAAGCAAACCCATCACTTTTCACATGCTTCCATCTTCTCTGACATCAGAATGCTTAAGTATAATTGGTTTTTATGCCAAAAAATT
18	Lg10_Scaffold16	363073	363096	ACA	ACAACAACAACAACAACAACAACA	3	24	AATACAACAACAACAACAACAAC	TGGCGTTCTAGGATTCATATAG	AGGCTATCTCTCCAAACCTTTGACTGAATTAGAGGAAAAGGTCGGTAACAGGGTAAATAAAGTATGTCATAGATGAAGCCTCAACTATGTACTGAAGAATACAACAACAACAACAACAACAACAAAGCCTTTTCCCACTAAGTGGGGTCGGCTATATGAATCCTAGAACGCCATTGCGCTCGGTTTTGTATCATGTCCTCCGTTAGATCCAAGTACTCTAAGTC
19	Lg10_Scaffold16	408847	408866	AAATA	AAATAAAATAAAATAAAATA	5	20	GTTTGTATTTGTTCGCTTAG	TTATTTATGTGTATTCTTGTCTC	TCACGTTTGTATTTGTTCGCTTAGGTCCCTATCTATTGCATATCAAGAGATTTGGCCCAAAAAAARGGWATATTGCATCTTAAGAGACAAGAATACACATAAATAAAATAAAATAAAATAAWAAAAAAACWAACAAAAAGTCCAATTTTTTTTTTAGTTTTAATAAAAAATGACAAAWAAARAWGTARTGAATAGTACTAAAGAAAAGGTAAAAATGTAA
20	Lg10_Scaffold16	412667	412686	AC	ACACACACACACACACACAC	2	20	ACACACAGACGCTTCATG	GACGAGACTTGACAATATACAC	AATATGTTTTTTTATCGTGGCCATAAATAATATCTCAAAGTAAGAATACAAATCATCAAATATCATATTTATACACACACACACACAGACGCTTCATGATACACACACACACACACACACGCTTCATGATACACACACACACACACACATCATAATTTCATATATGTGTGTATATTGTCAAGTCTCGTCTCTATATATTTTATTGTTTTTAAAATTTATT
21	Lg10_Scaffold16	415321	415340	GATGG	GATGGGATGGGATGGGATGG	5	20	AAGCGAGTAGGAGTAGCC	TATCCCATCCCATCCCATC	TAAGAAGCATCGGCTCGAAGCGAGTAGGAGTAGCCCTAGTATGAAAGCAAAGCGTGTTTCGGTGTTGTGATGGGATGGGATAATATTTGTGTGTGAGAGAGATGGGATGGGATGGGATGGGATAATATGTGTGTGTGTGAGAGAGAGAGAGAGAGAGAGAGTGGGGGAGGGGATTGGCCAAGCTGGCATGCGACCCATAATTGTGCTGGCGCCAAGATCA
22	Lg10_Scaffold16	415360	415381	AG	AGAGAGAGAGAGAGAGAGAGAG	2	22	AGCGTGTTTCGGTGTTG	TATCCCATCCCATCCCATC	TATGAAAGCAAAGCGTGTTTCGGTGTTGTGATGGGATGGGATAATATTTGTGTGTGAGAGAGATGGGATGGGATGGGATGGGATAATATGTGTGTGTGTGAGAGAGAGAGAGAGAGAGAGAGTGGGGGAGGGGATTGGCCAAGCTGGCATGCGACCCATAATTGTGCTGGCGCCAAGATCAAAAATAGTAAGAAGTAGTCGACTGGCGGAGTACGACCGACA
23	Lg10_Scaffold16	422195	422214	AT	ATATATATATATATATATAT	2	20	TTATTTATTATTACCTGTCAAGC	ACTTTAGTATTGCTATGTTCAG	GTTTTTTGTAATTGAGTAAGTTAAATTTGGGTCTCCAAATGCATAGTATACAAGAAATACCAAAAAAAGGTTCTTAAAAAAAATTTAATTAGAGTTGAGAATATATATATATATATATATGTATGTATATTTATTTATTATTACCTGTCAAGCTTGAATTATTGAGATGAGTTCAAGCCTAGACACGATCGGTACGAGCTGAACATAGCAATACTAAAGT
24	Lg10_Scaffold16	468436	468468	AGA	AGAAGAAGAAGAAGAAGAAGAAGAAGAAGAAGA	3	33	GCTACAGGCTTGTTGATAAC	TCTTCTTCTTCTTCTTCTTCTTC	TGGGTGAAAAAAAGTTGAAAACGTGAAGCAGCAAAAATGAGCTTATTCTCACAGCACAGCAAAAACAGTTTTTTTTCAAAACACAGTAATACCAAACTAGAGAAGAAGAAGAAGAAGAAGAAGAAGAAGAAGAAATTACAAGCTACAGGCTTGTTGATAACGCTTTTAATGTACATTGAAGAAGAAGAAGAAGAAGAAGAAGAAGAAGAAGAAGAAGAAGAAGAAGAAGAAGA
25	Lg10_Scaffold16	468513	468572	GAA	GAAGAAGAAGAAGAAGAAGAAGAAGAAGAAGAAGAAGAAGAAGAAGAAGAAGAAGAAGAA	3	60	GCTACAGGCTTGTTGATAAC	ACTTCTTCTTCTTCTTCTTCTTC	AAAACACAGTAATACCAAACTAGAGAAGAAGAAGAAGAAGAAGAAGAAGAAGAAGAAATTACAAGCTACAGGCTTGTTGATAACGCTTTTAATGTACATTGAAGAAGAAGAAGAAGAAGAAGAAGAAGAAGAAGAAGAAGAAGAAGAAGAAGAAGAAGAAGTTACAAGCTACAGGCCTGTTGATAATGCTTTTAATGTACATTGTAGAAGAAGAAGAAGAAGAACCTACAGGCCTGTTTAGACATTTCATTCGTGTCGTG
26	Lg10_Scaffold16	498059	498079	AAT	AATAATAATAATAATAATAAT	3	21	TGTCGTGCGAATAAATACTTG	AAATGCCCTTTGGTTGAATAC	ATTGTCTTTTAGTGTTTGTGAGAGCAAAGCTCTCTTATCTCCTACTTACAATTCCGGGGGAACATTTATGGTACAGACATACTATTATTATAACAATAACAATAATAATAATAATAATAATAAAATGTCGTGCGAATAAATACTTGAATATATTTCTAGACCATTTTTCAATTAAGGGCTTTTGAACAGTATTCAACCAAAGGGCATTTGCAAAGGGGCAT
27	Lg10_Scaffold16	535761	535798	AT	ATATATATATATATATATATATATATATATATATATAT	2	38	GAGGAAGGATGGTGGAAG	TTGTAGGTTTTATTTTCTCTCTC	TTTTGTGTTAGAAATAGAAGGAAAATTTATGGAAGACATGAGGGATATAAAAGAATAGAGGAAGGATGGTGGAAGAGAAATGTAGAAAATGTATAAGGAGATATATATATATATATATATATATATATATATATATATAGAGAGAGAGAGAGAGAGAGAGAGAGAGAGAGAGAGAGAAAATAAAACCTACAAATGAAAAACTATGTTAAGTTATATTAACTTGAAAGATTTTGTTTTC
28	Lg10_Scaffold16	535799	535836	AG	AGAGAGAGAGAGAGAGAGAGAGAGAGAGAGAGAGAGAG	2	38	GAGGAAGGATGGTGGAAG	TTGTAGGTTTTATTTTCTCTCTC	TGAGGGATATAAAAGAATAGAGGAAGGATGGTGGAAGAGAAATGTAGAAAATGTATAAGGAGATATATATATATATATATATATATATATATATATATATAGAGAGAGAGAGAGAGAGAGAGAGAGAGAGAGAGAGAGAAAATAAAACCTACAAATGAAAAACTATGTTAAGTTATATTAACTTGAAAGATTTTGTTTTCATTTATAGTCCGTTTTTCAACTTTCACCTTTTTCATAT
29	Lg10_Scaffold16	536949	536984	AG	AGAGAGAGAGAGAGAGAGAGAGAGAGAGAGAGAGAG	2	36	TGCCGATCACTGAACTTC	AAGAACTACTTAAACCCTAACTC	CTTAGTCAGTACCAAAATCTAAAGGTCGCTTGGAGCATCTGCCGATCACTGAACTTCCCCTACCTCCACTTGCAAAAATTTCTCTAACAGAAAATGCCACAGAGAGAGAGAGAGAGAGAGAGAGAGAGAGAGAGAGATCTAGCACAGTGAAAGCATCTAAGAGTTAGGGTTTAAGTAGTTCTTCGTAAAGTTCGATGCACCAATGAAAAAAAGGAAAACTAATGAAAAAGATTTGA
30	Lg10_Scaffold16	572699	572722	TC	TCTCTCTCTCTCTCTCTCTCTCTC	2	24	GCACTCACGGCTCTATC	CCAACACCCACACTCAG	AACATGCTTGATTAGATCGGCGTGGCAAGAAACACCAGGCAAGCAAGTGGGAGAGATTTAAACAATTGAAATCAAACCCTAAAACGCACTCACGGCTCTATCTCTCTCTCTCTCTCTCTCTCTCTATATCTCTTTGCTGATTGAATGGGTGTGTCTCTGAGTGTGGGTGTTGGGTTGTTTGGTTCTTGGGTTTTTGCAGATTCACGGATGAGGTTGTGAAGTTT
31	Lg10_Scaffold16	600115	600138	TTG	TTGTTGTTGTTGTTGTTGTTGTTG	3	24	TGGCGTTCTAGGATTCATATAG	CTACAACAACAACAACAACAAC	AGACTTAGAGTACTTGAATCTAACGGAGGACATGACACAAAACCGAGCGCAATGGCGTTCTAGGATTCATATAGCCGACCCCACTTAGTGGGAAAAGGCTTTGTTGTTGTTGTTGTTGTTGTTGTAGTGGAGGAACCCATCTATAGGGTGAAGTGGTAGGTCTAAAAATGGATATCATCCAGTGGAAGGACCCAAATGAGGTGGTTTATTTTTAGACAAGATGA
32	Lg10_Scaffold15	6328	6347	AT	ATATATATATATATATATAT	2	20	TCTCAACACAATTCACATCATC	GACGCACAGGTGAGTATC	CAGGTTATGAGCTCTCAACACAATTCACATCATCAATGATTCACATGAGTAACATAAAACTCACCTGATACTCACCTGTGCGTCCACAACACCAATTCACATATATATATATATATATATGCATCAATATCAATTCATATAATTCATAATATGCATGCATGGCATTTGAAAACATACTTTCATATAAATTCAATTTCTGGGAAAATCAATAATATATATG
33	Lg10_Scaffold15	77037	77062	GT	GTGTGTGTGTGTGTGTGTGTGTGTGT	2	26	GTGTCCGTGTGAGTGTG	CACGCACAACACAACAC	TGTGTGTATGGTGTGTGTGTGTGTGTCCGTGTGAGTGTGTGTGTGTGTGTAAGCGTATGTAAGTGTGTGTAGTACACGTGTGTGAGTGTGTGTGGTGCACGTGTGTGTGTGTGTGTGTGTGTGTGTTGTGTTGTGCGTGTGCGCGTGTGCTGTGTATGCATGTATGGGTGTTTGTGTGTATGTATGTGTGTTGTGTGGGTTTGGGTTKTTKTTTTTTTTTCCCCCT
34	Lg10_Scaffold15	87355	87381	ATG	ATGATGATGATGATGATGATGATGATG	3	27	TGATGATGATGATGATGATGATG	GCCATTCTCAGACCAAGTG	ACTTGCAAGAAATGGTGTACTATAGCAACCACTACTCCCTGTGCTAATTATAAGGAATTCTTAGAGGTTTTGCTTTGGATTGAAGAATCGGAGAACGCTCATGATGATGATGATGATGATGATGATGGTGGTGGTAGGAATGCCCAGAAGAACTATAACAGAGGGCAATCATCACTTGGTCTGAGAATGGCTTAGAATTTTAAAAGGAGTGGAAACAGCTCTGGATC
35	Lg10_Scaffold15	140993	141032	TC	TCTCTCTCTCTCTCTCTCTCTCTCTCTCTCTCTCTCTCTC	2	40	ATCCACCGCCTCCTAAC	TGACCGTTGCATAGAAGAG	AACAATTAAAAAAAGAAAAAGCAAAAAGACAGTTGGTCACATGAAAAAGTGTACATCATCACCCTTTATCATTTTCTCTGCAAGACTGCAATATGATTCTTCTCTCTCTCTCTCTCTCTCTCTCTCTCTCTCTCTCTCTCTTTGTCTCTAAAACATCCACCGCCTCCTAACATCATTCCATTTTCGACGGTCATCCACCGCCTTTTCATACCACCTCCTCTTCTATGCAACGGTCATCCA
36	Lg10_Scaffold15	187738	187773	TC	TCTCTCTCTCTCTCTCTCTCTCTCTCTCTCTCTCTC	2	36	TCTGGCTCGACACAACC	GCAACGCACAAGAATCATC	CCTCCACGCAGCTCCGCGCCTGGTCGATCCTCGACTGCCCTTACTCTCCTCTCGATTTCAACCCTCTCGATTTGGTCTGGCTCGACACAACCAAAGTCCGTCTCTCTCTCTCTCTCTCTCTCTCTCTCTCTCTCTCTGCTTTTGATTTTCCGAAAGCTCCGGTTTCTTCAAATTTCTGATGATTCTTGTGCGTTGCAGCTTCTCTCCGCCGTGAACTGCTGGCTGAAATGTATGCT
37	Lg10_Scaffold15	194969	194996	TC	TCTCTCTCTCTCTCTCTCTCTCTCTCTC	2	28	TCCCTCCCTCCATCTCTC	CCATTTCAATCATAATCCCTTCC	TTTTCTTGTCTTCCTCTTCCATGATCACTTASAGCCCCAGCTGATGAAAACCCACCTGACGATGATGCCCCTGCTTCATCTGCCCTCTTCCCTCCCTCCATCTCTCTCTCTCTCTCTCTCTCTCTCTCCCCCCTGTCCCCAGACTGAGACACACAGGGAGCGTCAGTCAAAAGAGCAAACAATGACATAAAAAAGGAAGGGATTATGATTGAAATGGGGGCAATAAAT
38	Lg10_Scaffold15	201220	201253	TA	TATATATATATATATATATATATATATATATATA	2	34	CAATCTACCTCCTTGCTTAAAC	CTTTTGTTCATGGTGTCTACG	AAACAATCTACCTCCTTGCTTAAACCGCATGCTTCTGCACATTCAATCAGGACACGTAGACACCATGAACAAAAGTGTTCTCCTTTAGGAGAGAAACTTTTATATATATATATATATATATATATATATATATAGATATATGACAAATTCACCATCACGTGCCTCAATTTAATACTACATTATCATGTGRAAAAAAAAAAACTCGTATATAACAATGTATTATTGAATATAGAA
39	Lg10_Scaffold15	278296	278316	CCT	CCTCCTCCTCCTCCTCCTCCT	3	21	TCCTCCTCCTCCTCCTC	AGCCAAGAACTGTGTAGAC	TCCATATACCCTCCTCCCAAATCCCACTTCTTTTCCTCTTCACACCCACCACCTTCCCCTCCTCTCCAATGGCTCTGTTTCATCCTTTTTCCAAACTTACCCTCCTCCTCCTCCTCCTCCTCACAACCCTCCTGTCCATAGCCGTCATTTCACAACCCCTCCTCACCCCCGCCGAGCAAGACGCCGTCTACACAGTTCTTGGCTCCGTCAACCCCGACATC
40	Lg10_Scaffold15	280118	280143	GA	GAGAGAGAGAGAGAGAGAGAGAGAGA	2	26	CCTAAATGGTTGGTGTTTGC	ACAGTACAAGGGTGATATGC	GAGAGAGAAGGTGAAAGTTGCCCTAAATGGTTGGTGTTTGCAGTCTCAAACATGTTTTGGAATGTTGTCYAATTAGGGCAAAATTGATCTCAAAATCMTGGAGAGAGAGAGAGAGAGAGAGAGAGACAAAAGCATATCACCCTTGTACTGTGTTGGACAATGATGTCTGGGCCGGAAAGCAATAGTTACAGTAGYAATTGCTTTGAATTTTTGAAACATAGGTTGA
41	Lg10_Scaffold15	289403	289422	ATAC	ATACATACATACATACATAC	4	20	TAGCAACTTCATATGTTCCAAG	TCTTGTTCAAGGATTCCATTATC	GAAAAGAAAATCACTACTCCTATAGAGGTAACAACTTTCTCCATGCATTCTTATTGCTAGCAACTTCATATGTTCCAAGAATGGACATTTTACACGTGTTATACATACATACATACATACGTACACATATATATAGATAATGGAATCCTTGAACAAGAGGGATCCCCATTTTTCTAAAAAAATGGGAACACCCCGACCGTTGGATTTGACTTTAATGAAA
42	Lg10_Scaffold15	292724	292748	AAAGA	AAAGAAAAGAAAAGAAAAGAAAAGA	5	25	TCGCTAAGGAGAACATCAC	TTAGAAATCCATGAGCCAAAG	CATACGCAGCGACGCTGAAATGGATAATCGCTAAGGAGAACATCACTAACAAAATATTTACAATGTGCATCCTTGCACGATGTCAATATTCGACTCTGGGAAAGAAAAGAAAAGAAAAGAAAAGAAAAAGAAGAGATTCTCTGCTTTCCAATCTTTGGCTCATGGATTTCTAAGAGCTGCCAATCTTTTCTCAAGATCAACGCTGGAACTGCAAAAAGTTGAAAA
43	Lg10_Scaffold15	295486	295521	AG	AGAGAGAGAGAGAGAGAGAGAGAGAGAGAGAGAGAG	2	36	GCCGTGGGTTTCTTACTG	ACCTTCTCCTCCATCCTTG	AAAGCGCGAACCTTTGGCCGTGGGTTTCTTACTGAAGATGTTCATGGTACAGACAACTGCAAGAATCGCAGAGATTTCTTCTTCGAGTTGCAGAATTTATAGAGAGAGAGAGAGAGAGAGAGAGAGAGAGAGAGAGRGGGGTCCAAGGATGGAGGAGAAGGTTTCTGTGGGGTGTTTTCCTATTTTTCATATAGGTAGGGACTTGGAGGTATATATCGAAGTAGACCCTCCATGAT
44	Lg10_Scaffold15	314466	314493	TC	TCTCTCTCTCTCTCTCTCTCTCTCTCTC	2	28	CCATCCTCTCGCTCCTC	AGTGAAAGACTCGGAAAGAC	TTCACTTAAAATCCCACGTGGCGCCCATCCTCTCGCTCCTCGCCGCCCTCCCCACCCTCTATTTTTTAGCCTTTTCTATCTCTTCTTACAATCTCTCTCTTCTCTCTCTCTCTCTCTCTCTCTCTCTCTGACCAAAATAGACCCCCTCGGTCTTTCCGAGTCTTTCACTTCAGACACGAATTATTCAGAGCGCGGTTTTCCGATTTCCCGGAACCGCCCAAAACCGCG
45	Lg10_Scaffold15	331752	331773	TC	TCTCTCTCTCTCTCTCTCTCTC	2	22	AAAGGAGGCTAAGGGTCTAG	CCAATACGAGATTAGTGAACAC	CAACATGGTGCACTTTCTGTCTTTCTTGTTGCAAGTGTTCTTGAGACCAAAAWWAAGCAACTTTTAAAGGAGGCTAAGGGTCTAGATGATGTTGTCTCGGTCTCTCTCTCTCTCTCTCTCTCATATGTTCCGATGCAACTCATGTTACTTTTTTGTGTTCACTAATCTCGTATTGGTCTCCAGATCTTAGGTGACATAACCGGAAATCTGGATGCTAAAAAG
46	Lg10_Scaffold15	332285	332320	CT	CTCTCTCTCTCTCTCTCTCTCTCTCTCTCTCTCTCT	2	36	GGTGAGTTGGTGACATGG	TCATCTTCAAGAATTGTCCTTAG	TTCATCGAAATTTTGCACCCAAGTGRTGGTGAGTTGGTGACATGGGCAGACAGCTACAATTTTCTGGTCACTTTTTTCGTTATGTTTTCTTTCTAGTTAGCTCTCTCTCTCTCTCTCTCTCTCTCTCTCTCTCTCTAGCAACAAGAACATGCTAAGGACAATTCTTGAAGATGACATTTTCAACCTAATAACATGAATTCGATCGACTTTGATGGTGTTTTGAGTTGCGTGGGATT
47	Lg10_Scaffold15	338891	338942	AG	AGAGAGAGAGAGAGAGAGAGAGAGAGAGAGAGAGAGAGAGAGAGAGAGAGAG	2	52	CATATTCTGTGAGGTCATAACG	TTGATGGCTTCTGCTTCTC	AGATACGACCTTCTGGTGGTACAGAAAACCAACCCACAGTTTTATGGGAGCACATATTCTGTGAGGTCATAACGTCAACCTATTGTTTTCAGACAAACACAGAGAGAGAGAGAGAGAGAGAGAGAGAGAGAGAGAGAGAGAGAGAGAGAGAGAAGCAGAAGCCATCAAGCTTGTCAATATCCATGGTGGTCCAAGTCCCAGTCAACCAGTTTGGATCCTAGTTCTATTTTCTTTGTTGGAGGGGATAAAATT
48	Lg10_Scaffold15	349666	349689	TA	TATATATATATATATATATATATA	2	24			TTATATATATGGATACTTTTTTTATATTATTTATTTTATCTACATAATTTGATGGTCTAAGGGAAAAAAAAAACATTATCCAAAAAATTCATAGAACATTTATATATATATATATATATATATATTATCTTATTCTATATATAATTCTAAACCATATATATATATATATTGAAAGATATATATATATATATTATCTTATTCTATATATAATTCTAAACCATATA
49	Lg10_Scaffold15	349806	349845	AT	ATATATATATATATATATATATATATATATATATATATAT	2	40	AAGCACACGGTTTCATAATTC	CTGTATGATGATATGGGGACTC	ATAATTCTAAACCATATATATATATATATTGAAAGATATATATATATATATTATCTTATTCTATATATAATTCTAAACCATATATATATATATTGAAAGGATATATATATATATATATATATATATATATATATATATATTGAAAAGACAAAAAGCACACGGTTTCATAATTCAAAACTGTGTGCCCTTCCACTTGTTTCACATTTCCAAGGGCTGAGTCCCCATATCATCATACAGTTT
50	Lg10_Scaffold15	350026	350049	TTTC	TTTCTTTCTTTCTTTCTTTCTTTC	4	24	CCAATTTCCCATTTCTTTCTTTC	GCTTTGCCGTCTGTGAG	CCCATATCATCATACAGTTTCATGATCATACATTTTGACCCTTTGAAAAGTAAAACACCTTCCCAATTTCCCATTAAATCTGTTCGGTCCCAATTTCCCATTTCTTTCTTTCTTTCTTTCTTTCTCTCTCTCTCTCTCTCTCTGTCTTTGCGCATACTCTCTCTTCCTCCATTTGCTCACAGACGGCAAAGCTGCAGAAGCTTGCCGAGATCGGAAGTTGCAGA
51	Lg10_Scaffold15	371552	371575	CA	CACACACACACACACACACACACA	2	24	CTGATTGCTGTGAGGTATTAC	GGCATATCCTTCTATTGTAACC	ACAGTGCTTTCATTGACCAAGAAAGACCTGCTCCAGGTTTGTCAATTTATCAACACAGCATTTCTTCTTTGAAACTGATTGCTGTGAGGTATTACGGTATCACACACACACACACACACACACATATATATGCATCTCCTAGGTTACAATAGAAGGATATGCCTTTTCTTTGATGTATATCTATACATATATAGTATGTATTGTCTTTTGAAATCTGCACTGTT
52	Lg10_Scaffold15	432541	432574	AG	AGAGAGAGAGAGAGAGAGAGAGAGAGAGAGAGAG	2	34	ATGTGTGATGTGAGAATTTGAC	CACCGTCGCCGTCTC	GGATTTTTCTCAGAGGAGAGAGAGAGAGATGGGGTCCTTAATTCTTGTGAGGGAGGAGTGAGAATATTGAAAAAGAATGTGTGATGTGAGAATTTGACTCAGAGAGAGAGAGAGAGAGAGAGAGAGAGAGAGAGATCTATTCGAGTAATAAACAAAGAGTGAGATCTACAGAGGAGAGAGAGAGAGACGGCGACGGTGAGAAAACACGACAGATACAGGTGGTCGTTTGGAGAG
53	Lg10_Scaffold15	473836	473875	AT	ATATATATATATATATATATATATATATATATATATATAT	2	40	AATAGTGACATATACATGGTG	TTAATGGGCTCCTTTACG	TTACACTAAGATTTTTCACTTATAAGTGAAAAAGAATATCATTAAATTATAGTTAAGTGAAAAAAATAAATAGTGACATATACATGGTGCGAGGGCGCGCATATATATATATATATATATATATATATATATATATATATCGTAAAGGAGCCCATTAATTTATGGAAGTAAATCTGAGTAAAAAGACAGTATGAAAGAGGGGGCCAAGGAAGTATTGGGGGCCAAAGAGAGGAATATCAA
54	Lg10_Scaffold15	478522	478541	TC	TCTCTCTCTCTCTCTCTCTC	2	20	GTAAGTATTCCGTATATCCTCTC	GACAGCAGGCATCAAATG	TCATCCCTTGGTTTACTATAATACAAGTTTTTATTATAAAAATAGCAGATATAGTTTTCATATACGTAAGTATTCCGTATATCCTCTCTCTCTCTTTCTGTCTCTCTCTCTCTCTCTCTCGCGCACACACACACAGCTGTTTTCATGCAAATCGTGTGGCTATAATTCGATCATTTGATGCCTGCTGTCATGTGCAACAATCGTCCCCAGTTGCCCATAC
55	Lg10_Scaffold15	482291	482314	AT	ATATATATATATATATATATATAT	2	24	ATTCTACGCACTCTCATGTAC	GTCTTACCAACTAGCCTCAC	TCACATCCATCAACGATCAAGAATAAATTCTACGCACTCTCATGTACGACTAACCCTAGTAAATAATGTCAAAGAAGGTTGTATCAAAATTTATAAAATCATATATATATATATATATATATATTAGTGAGGCTAGTTGGTAAGACAGTGTCCGTCCTCTTGCACGTATATTAATACGAATTCCCTATATGGAGATTACAGTAGTTTAGGAAAGACCCATGACT
56	Lg10_Scaffold15	484129	484154	TG	TGTGTGTGTGTGTGTGTGTGTGTGTG	2	26	TATTCCTCTCTTCCTCCTTTG	CTCCTAATCAGCATACATAACC	AAAAGACAGAGGCCATGGATACTTTTCGACCAAAGTGATCTCAACTCAGAGGAGTCTGACTGTGAACAGTTTAATACGGTTTATTCCTCTCTTCCTCCTTTGTGTGTGTGTGTGTGTGTGTGTGTGAATATTTATTTGCTGCAGTTAAAGCATATTACTGCCTCACACTTGAATCTTAACTTGGTTATGTATGCTGATTAGGAGCTTGTATATATGTGTAGAGAGT
57	Lg10_Scaffold15	501106	501127	AC	ACACACACACACACACACACAC	2	22	AACCTAAGTCACGTACATCC	ACTTGGAGAATGATACTTTGTAG	ATAAGCCTATAACTACAATTCTAGGGCTTCTTAATTCATTTAAAACCTAAGTCACGTACATCCCCATGCATGCATGTAGTTAGAATTGTACATACACATAACACACACACACACACACACACATAAAGGCTAGACAACATAACTTCTAGAGTGCTACAAAGTATCATTCTCCAAGTGTTTTTAACGTTAAATCTTAATTTTTGTATTTCTAAACTAAGCTGT
58	Lg10_Scaffold15	515098	515117	GAACC	GAACCGAACCGAACCGAACC	5	20	CGAACCGAACCGAACC	CAAGTGGGAAGTAGGAGTG	GTGTTGGAGATGTTAAAATTTAAAATTTCAATKTTTTTCWTTTTTTGAAGATAAATAAAWWAAAACCTGAAACCGAAMCCAAAAAAAAAAAAAAAAAAAAGAACCGAACCGAACCGAACCAAAATTTCCATTTGATTTCGGTTTTGGCAAAAAACCGAACCGATTTGAACCGAACCCACTCCTACTTCCCACTTGGGGGCCCTATTCTTCTCTACTGGTA
59	Lg10_Scaffold15	576981	577004	TA	TATATATATATATATATATATATA	2	24	ATTTGCATCCACATCTCTAAAC	ATATAGAGGATGGAATTGGAGAC	AGGAAACATAACAATCTTCTTAATAAAAACAAAGGATTTGCATCCACATCTCTAAACAGTTCGCATCTTCACACCCTAATTTGTCTCCAATTCCATCCTCTATATATATATATATATATATATACTTGTATATTTGATATAGATTGATGGTAGTATATATAGATAAACACATTGTATATTTATGTTAGGGAATATAACGTCAAAAACTTCACTAAGTAAATAAT
60	Lg10_Scaffold15	590090	590129	AG	AGAGAGAGAGAGAGAGAGAGAGAGAGAGAGAGAGAGAGAG	2	40	CAATCTTTCAACGGGCAATC	GGTCCTTCTCTCCTCTCTC	CCCAATATTTGCTTTAACCTTCCATGGCAGCAATCTTTCAACGGGCAATCTTAAAACGGTCTAAAAACAAAACCCAGAAGGGTAATCATCGAAAATTGGAAGAGAGAGAGAGAGAGAGAGAGAGAGAGAGAGAGAGAGAGGAGAGAAGGACCTTCCAGCTGAGCGTGGCAGAGTACTCAAGCTTGTGGGCTATGTACCGGAACCAGGTGGAGAGGGAAACCATCGCAGAGAGACGACCGC
61	Lg10_Scaffold15	594013	594033	CAA	CAACAACAACAACAACAACAA	3	21	TTCAACAACAACAACAACAAC	TGGCGTTCTAGGATTCATATAG	TTTCATGCTTGGTTGTTTAAGAATTAACTGTTTTTTATTATTTAGTGAAGATTATGTTTGTAACTCTTTTTACTGATGATTAATGACATTTGTAAACTTTCAACAACAACAACAACAACAAAGCCTTTTCCCACTAAGTGGGGTCGGCTATATGAATCCTAGAACGCCATTGCGCTCGGTTTTGTGTCATGTCCTCCGTTAGATCCAAGTACTCTAAGTCT
62	Lg10_Scaffold15	602821	602840	AC	ACACACACACACACACACAC	2	20	TTCTGGCTTGCGATCC	ACTATTCTTCCCTTTGTGTG	TTGCAGTTAGTTGTCCATGAAAATTTTTAAGTTTTATAATTTTTTGTATTTTCTCACAAACTGAATGCTTAATATTTCTGGCTTGCGATCCCTTAACCAAACACACACACACACACACACAAAGGGGAAKAATAGTACAAAGACAAACTGAATGCTTAATATTTCTAGCTTGCCATCCCTTAACCAAACACACACGCACACACACAAAGGGAAGAATAGT
63	Lg10_Scaffold15	603059	603096	AC	ACACACACACACACACACACACACACACACACACACAC	2	38	CACACACTCAATCACTTGC	CCACATAGCCTACACTAGC	CGAAGGTAGGCTGAAAATTCATGCCCGTAGGGGATTATGTAATTCAGGAAAGAGCATACTAAATGGGTCTTGCAAAGACTTGGTTCTCTCTCTCTCTCTCACACACACACACACACACACACACACACACACACACACTCAATCACTTGCACACTCATTCATACACACAAGACTTGTAAAAAAAAAGCTAGTGTAGGCTATGTGGGGAATCCTTAATATGTCAAACTTTTCTCCATGC
64	Lg10_Scaffold15	611433	611458	TA	TATATATATATATATATATATATATA	2	26	TTTCTCGTTGTCTTAAATAATGC	ATCACCTTCAAATCATATTCAAC	TTCAGATTTGTTGCCCTTCTTTTCTCGTTGTCTTAAATAATGCTTGCTTGAATATGATTGGCATGCCAAAAGTTGTTGAATATGATTTGAAGGTGATTTCTATATATATATATATATATATATATAGTAATTCTGGTTCTGAAAAACAATATTAAGAGAATCAGAAAAACAACTCAGAATTGCAACTCTTGGATTTTTTTCAAGATCCACATGAAATTAAAGAAAG
65	Lg10_Scaffold15	628518	628541	ACA	ACAACAACAACAACAACAACAACA	3	24	AACAACAACAACAACAACAAC	CAGGAACTGTCAGGTAAGG	AAAATAAATAAAAAATGGGTATTGAGACGACAACGCCCCTTCAAGACAAGATGACAACAACAACAACAACAATACAACAACGCCCCTTCAAGACAAGATGACAACAACAACAACAACAACAACAAAGCCTTTTCCCACTAAGTGGGGCCCTTCAAGACAAGATGAAAATTTAAAAAAAAAAAAAATCGGTTTAAAACCCTTACCTGACAGTTCCTGTGCTTCCA
66	Lg10_Scaffold15	628726	628755	TCATCC	TCATCCTCATCCTCATCCTCATCCTCATCC	6	30	GCTTCCACCACCAGTTG	TGAGGACAAGGTTAGTGATG	AGTTCCTGTGCTTCCACCACCAGTTGTACGTACACGCTTCTCAACCTTTGCGAAGTCCATTTGTTTGCTTTCATCAACCTTGGCTTCATCTACCCTCAAATCATCCTCATCCTCATCCTCATCCTCATCCACATCACTAACCTTGTCCTCACCATTTGGGTTATTATTTTTCTCCTCTAACTTCTTTAGTTGCTGTTCCTTTAAGAATTTCTTTCGAGCTTCATCTCTTG
67	Lg10_Scaffold15	629299	629360	AG	AGAGAGAGAGAGAGAGAGAGAGAGAGAGAGAGAGAGAGAGAGAGAGAGAGAGAGAGAGAGAG	2	62	TTCTAAGCCTGTCAAGATGG	AAACCGAATTGTAAACAACTTC	TGAATGACATTTATGAATTTCTAAGCCTGTCAAGATGGCAAAAAGGTTCGGTAAGGGTCTTAAATCCATGAAGTTGTTTACAATTCGGTTTGCAAGAAACAGAGAGAGAGAGAGAGAGAGAGAGAGAGAGAGAGAGAGAGAGAGAGAGAGAGAGAGAGAGAGTTACTTCTCACATGCACCCTTCCTATATTTATCAGCCTGGAATATCTTTGCACCTCTGTCATACCATGATGTTGTGTAATTTGGATCTGATTTCCATTTC
68	Lg10_Scaffold15	632357	632386	AT	ATATATATATATATATATATATATATATAT	2	30	TTTACATCTGCCATGCTAAAG	AGGCTCACAATCAAGATTAAC	TATATGTTCGAGGACTGGTTTAGTTATTGATGAGAAGCCTCAAGGCCTACACCTAAGGCCCCATAAAGGCACCTGTTATAACTAACACGATTTCTCGGGCATATATATATATATATATATATATATATATAAAACTAAAACTCAACATCCATTTTACATCTGCCATGCTAAAGATAGCAGTGGCACGCCTGAATACTTAGAAGTTAATCTTGATTGTGAGCCTCAAGGCC
69	Lg10_Scaffold15	637159	637216	AG	AGAGAGAGAGAGAGAGAGAGAGAGAGAGAGAGAGAGAGAGAGAGAGAGAGAGAGAGAG	2	58	TGCAAATTTAGTCTCTCTAGC	GCCAATAACACTTCCCTATG	TATTGCTTAAGCATTGATAAACGTGCTCATTTCTATTGGTGACACATCATTTAGTTTGCAAATTTAGTCTCTCTAGCCACTTTTGATACTCATGCTCTTAAGAGAGAGAGAGAGAGAGAGAGAGAGAGAGAGAGAGAGAGAGAGAGAGAGAGAGAGAGAATATGATTATCATAGGGAAGTGTTATTGGCACTCTAAAAATCTCATTCAACACTCCTCACAAGTGTATTTTTCTTTCATAATATAGAAAATTTGGAGTG
70	Lg10_Scaffold15	640759	640778	GT	GTGTGTGTGTGTGTGTGTGT	2	20	TGTCCATCTGAGTCTACAAC	TTGATTGACCTTGAGTGTTTC	AGTTTGTCCATCTGAGTCTACAACTCTTTCCACACCGTAACAAACCTAGAAAAAAGAAACACTCAAGGTCAATCAAAAGCTCAAAACTTTCTAGCTTCTAGTGTGTGTGTGTGTGTGTGTATATATATATAATTCTTCTCCAAAATGTCCTTAAAAACTTAATTTGGAAGAACCCAAGAAGCCATTTTTTTGTTTGCATTAGTAGATTAGCAGTTGATAA
71	Lg10_Scaffold15	646922	646942	CAA	CAACAACAACAACAACAACAA	3	21	CTCAACAACAACAACAACAAC	TGGCGTTCTAGGATTCATATAG	GGATGATCTTCAGAATCCTCACAATGAGGATCCGAAGAGGATCCTCATTCAGACTTTTCAATATATATGTATGCTATTTTTTTTTTATTATTTGAGCACTCAACAACAACAACAACAACAAAGCCTTTTCCCACTAAGTGGGGTCGGCTATATGAATCCTAGAACGCCATTGCACTTGGTTTTGTGTCATGTCCTCCGTTAGATCCAAGTAATCAAGTCTT
72	Lg10_Scaffold15	648340	648363	AC	ACACACACACACACACACACACAC	2	24	TCTATTTATGTAGTCAAATTTTG	AATATCGGTGTACTAAAGAAG	TTTTATTATAAAATTAAATGGTAATGATAGTTGATTATTTAATTATAAACACATAAGTAGTTAATTTCCTTATGTACATTTTYYTCTTAAAATAARKTTTACACACACACACACACACACACACATATATATATATATATTATTAATCTATTTATGTAGTCAAATTTTGAAGACTCGCTAAAAAATTATTGCGCACTTCTTTAGTACACCGATATTTTTGCACT
73	Lg10_Scaffold15	655422	655467	AT	ATATATATATATATATATATATATATATATATATATATATATATAT	2	46	TTTGGTGTTGAAGCTTTGTAG	TCAAAATAGTGTGAAGCAAAATC	GGCTAAAAAAAGACGAGGCCTAGGCAATTTTTTTTTTTTGAATTTTCAAATTTTTTTTGAATTTTTGAATTTTTGAATTTTTAAAATTTTGAATTTCCGAATATATATATATATATATATATATATATATATATATATATATATATAAATTTTTTAAGCTTTATAGGTGAAGCTTTGGTGTTGAAGCTTTGTAGGTGAAGCTTTGTTGGGTACCATGAATTGATTTTGCTTCACACTATTTTGATC
74	Lg10_Scaffold15	664842	664876	TGTTT	TGTTTTGTTTTGTTTTGTTTTGTTTTGTTTTGTTT	5	35	GTTGAAAGGTCTAGGTTGTG	GCTAACTAAGTCGCATAAATATG	GCTCAAGTGTAAGGATGACCAAAATCTGTGGGAATGATGATTTTTAACACGTCATGTTTCATTAAAAATCCCTGAGKCAATTGTTGAAAGGTCTAGGTTGTGTTTTGTTTTGTTTTGTTTTGTTTTGTTTTGTTTTGCTTGTTTTGTTTTGCTCGAGGACTAGCAAAAGTTAAGTGTAGGGGAATTTAATAGGAGCATATTTATGCGACTTAGTTAGCTTGTTTCTTGGCATTTA
75	Lg10_Scaffold15	675677	675696	GTAT	GTATGTATGTATGTATGTAT	4	20	CTTCTTCCGCATCATTATCTTC	GTCCCTACACCTATACATACAC	GGAGGGGCTGGAGCTTTATCTGGCTCCTTCTTCCGCATCATTATCTTCTCCTATTGAATCACGAACGAAAACAAATGTAAGATAATATATATATATATATGTATGTATGTATGTATGTATATGTGTATGTATAGGTGTAGGGACATACCAACAATTTCATCGGAGGGGGAAGGTGGTGGAGTGAAATGGGTGACTGTACAAAGGGGATAAGAATTCCGGC
76	Lg10_Scaffold15	704384	704421	GA	GAGAGAGAGAGAGAGAGAGAGAGAGAGAGAGAGAGAGA	2	38	CCTATATTCTGCTTCACCATAAG	ATTACTCGTTGCTCAATTACTG	TTAAAAAGGAATGCACAAATCCTCCAATAGAAGATGTARCTAARTTACCTCACAACAAGCACCAACCACAACCCTATATTCTGCTTCACCATAAGAGAGMGAGAGAGAGAGAGAGAGAGAGAGAGAGAGAGAGAGAGAGTTTAAGGTCTTTTTATTCGTCATGTAATCAAGGAATTTCACTCAAAACACATAGTAGCCAGTAATTGAGCAACGAGTAATAGGACAACCTGCCTATTAG
77	Lg10_Scaffold15	732770	732807	AT	ATATATATATATATATATATATATATATATATATATAT	2	38	TCAGACGTACAATACATGAAAC	GAGGCACTCTTATGGGAAG	AAATCAAGTGTTGAGGGATTTTTCAGACGTACAATACATGAAACATCAACCGATCCAGGTTATTCACGAAAACTTCTTCCCATAAGAGTGCCTCTAAACAATATATATATATATATATATATATATATATATATATATAAAACCTTTAAGGGAAGGATCCCTAATTTTCTTTTATAAAAATGGGGATTAGTAGTGGGGTGGGAGTGCCTCTAAACAATAAATAAATAAATATATATAT
78	Lg10_Scaffold15	732901	732930	TA	TATATATATATATATATATATATATATATA	2	30	GTGGGAGTGCCTCTAAAC	AGTTCGATGTGGTGTAGAC	TATATATAAAACCTTTAAGGGAAGGATCCCTAATTTTCTTTTATAAAAATGGGGATTAGTAGTGGGGTGGGAGTGCCTCTAAACAATAAATAAATAAATATATATATATATATATATATATATATATATAAAACCTTTAAGGGAAGGATCCCTAATTTTCTTTTATAAAAATGTGGATTAGTAGTGGGGTCTACACCACATCGAACTTTAATGATCTGAACCATCTATTT
79	Lg10_Scaffold15	744513	744533	CAA	CAACAACAACAACAACAACAA	3	21	AGACTCAACAACAACAACAAC	TGGCGTTCTAGGATTCATATAG	GTTGACCAAATTTTTAGACCAAATTTGCAAATTATATGACATGTCATCAAAAAGTTTAATTTAGTACCCATTTATTACTTATACATATCAATTAAAGACTCAACAACAACAACAACAACAAAGCCTTTTCCCACTAAGTGGGGTCGGCTATATGAATCCTAGAACGCCATTGCGCTCGGTTTTGTGTCATGTCCTCCGTTAGATCCAAGTAATCAAGTCTT
80	Lg10_Scaffold15	786408	786435	TA	TATATATATATATATATATATATATATA	2	28	CACCCTCTTAACCGTTGG	AATTGTGTGGTTGAGATTAAATC	TTCCTATTTATCTAAAAAAAAATGAGGACACCCTCTTAACCGTTGGATATGACTTTAATGAAATTGTGTGGCCTATGATTTAATCTCAACCACACAATTTTATATATATATATATATATATATATATAGGAATCCTTTAACAAAAGGGATTCCTATTTATCTAAAAAAAAATGAGGACACCCTCTTAACCGTTGGATATTNCTTTAATGAAATTGTGTGGCCTGTGAT
81	Lg10_Scaffold15	824392	824417	TA	TATATATATATATATATATATATATA	2	26	ACCAATCTTCTTTAACTGAAATC	CGAGACCTACCGCTTATG	TACTTTATTATTAGGGAGACTTTGAATGTGGTCCCTAGCCACCAATCTTCTTTAACTGAAATCTTATAGTTATTAGTTTTTTTTATTATTTTTTATTATTTATATATATATATATATATATATATAGAGGTCGCACTTGGTGCGATGGCAAATGCCTTCGCCCATAAGCGGTAGGTCTCGGGTTCGAGACTTGGGAGCAGCCTCTCCATAAATGGGGGTAAGGTTA
82	Lg10_Scaffold15	824581	824600	TA	TATATATATATATATATATA	2	20	GCCGACATTCACCTCTC	GTACCACATTTATATCACATCTC	CTTGGGAGCAGCCTCTCCATAAATGGGGGTAAGGTTAGCCGACATTCACCTCTCCCAGACCCCGCGTAAAGCGGGAGCCTTGTGCACTGGGTACGACCTTTATATATATATATATATATATTTTATCAAAATCTCTGTTAGAGATGTGATATAAATGTGGTACATAAAATATGGTAACCGTAACATTACTCGTGAATATTAAGTATGATAAAGATGTTCT
83	Lg10_Scaffold15	826178	826199	GA	GAGAGAGAGAGAGAGAGAGAGA	2	22	AGGAGGACATGAGACTACTG	CCTATCTGCCTTTGCTTCC	CATGGTTTGGAAGAAGGGAAGATCATGGTTTGGAAGAAGAGGAGGAGGACATGAGACTACTGGAAACCGGAGAGAGAGTGATTTGGAGGAAGAGAGGAAGGAGAGAGAGAGAGAGAGAGAGACACTGAGGAAGCAAAGGCAGATAGGAAACAGCAGAGGGGAAAAAGAGTGTGAGTGTTTGAGATCTGAAATGGGAAATGGGAAATGGGATGGGAGTGAGAT
84	Lg10_Scaffold15	826834	826857	GTG	GTGGTGGTGGTGGTGGTGGTGGTG	3	24	TGGCGGCAACAATGATTG	GTCACCACCACCACCTC	AATGTAAAAATGATATAATTGTATATACTACTAAAACTGGACATGCATGATAGTGTGGGTGATGATAACGACAACAATTGCGAGGAAAATGGTTGTGCTAGTGGTGGTGGTGGTGGTGGTGGTGGTAACGGTGGCGGCAACAATGATTGTGGTAGTTGTGCTAGTAATGGTGGCTGGTATGGTTGTGGTGATGGTTGTAAAGGAGGTGGTGGTGGTGACAAAAA
85	Lg10_Scaffold15	842125	842168	CT	CTCTCTCTCTCTCTCTCTCTCTCTCTCTCTCTCTCTCTCTCTCT	2	44	TTACTATCAATAAAGGCACTACG	CGGCGGCAAGGAGAG	TTCTTATCCCTCTTATTACTATCAATAAAGGCACTACGTAGGGGAATAACATGTCCCTTAACACACACACATTCCCCTACATTCTACAAACACATCTCTCCTCTCTCTCTCTCTCTCTCTCTCTCTCTCTCTCTCTCTCTCTCTCCTTGCCGCCGGCCCCTTCCCCTTAGTCAGATAAAATAGGCTATAACCAATTACAAATTGTTGTGACATTAATCCTTCTGTTAAGTTAACCTTAGTGAAG
86	Lg10_Scaffold15	864699	864730	TC	TCTCTCTCTCTCTCTCTCTCTCTCTCTCTCTC	2	32	CCACTACCAAACCCTAACC	CTGCTACTGCTGATGGC	AAGAGAACACCTCCCTATACTTGCGCACCCCCAGATTTCAACTTTCTCTCAAACACCTAGCTTGCTTTTGCTCTCAAAGAGGAAACTACCTACGTACAGTTCTCTCTCTCTCTCTCTCTCTCTCTCTCTCTCCTGGTAAAGCCACTACCAAACCCTAACCGCCCCCGAAGCCTAAATCTCCTGCTCCTTCAATCTCTCTCTCTCTCTGCTGAGAGGCCATCAGCAGTAGCAG
87	Lg10_Scaffold15	910486	910509	TTGTTC	TTGTTCTTGTTCTTGTTCTTGTTC	6	24	GTTCTTGTTCTTGTTCTTGTTC	GCGTCAGCCTTCAGATG	ACACATCATCGAAATGAAGATCAAACTCTCCTGCCTCTAAGTCTAGCTCATCCACATACCTTGTTCGGGACAAACTCTGATCGTTCCTCCAATCCAACCGTTGTTCTTGTTCTTGTTCTTGTTCCAGTTCTTGTTCTCGTTCCTTGAAGCTTCTTTCTGAGAAGTTTCCGTGATAATCATCTGAAGGCTGACGCATGAAGTTTGGAGGATCGAGAAAGCTTGAC
88	Lg10_Scaffold15	950610	950635	TA	TATATATATATATATATATATATATA	2	26	AGCCGAAACTTACCCTAAAC	TGAACATAACACCCTATACTTTG	ACTTCAAACCTGAAGGGATAAAATGTAACTTACCCATCATTCAAATATATAAATAACAAAACTCCATAATTTTTCAGTAGCCGAAACTTACCCTAAACCCTATATATATATATATATATATATATATGCATATATGCTTTTCAAAGTATAGGGTGTTATGTTCAGTAATAAAAAAGAAACATATGACATATAAAAGAAATTAAAAGTGAATATAAAAATAAATATT
89	Lg10_Scaffold15	958870	958889	TC	TCTCTCTCTCTCTCTCTCTC	2	20	ATATTAAACAAGTCGCAATTCG	TCAATAGCTTTCTTTTCTTTCAG	CGTGCGAAGGTAAACACCTTATATTAAACAAGTCGCAATTCGGACCAAAAGTGCCTTCTTTCTCACTCTCTCTCTGAAAGAAAAGAAAGCTATTGAAGCTTCTCTCTCTCTCTCTCTCTCTACTTTTTTCACTCTCTAGAAAAAGCGAAAAAGCTGCATTGTCGTTAAAAATGGCTGCCAATTCAGCTCAAAGCTTTGAAATTTGCTACACTTGATACAT
90	Lg10_Scaffold15	972489	972530	AT	ATATATATATATATATATATATATATATATATATATATATAT	2	42	ACTAGGATAATATTCTTGAGCAG	AAAGGGTTGAAGTTCTCTATTC	ATTCCCCACCCCGGAAGCTGCCATTTGTTATTTTCCCTCTCTTCTGTTGCAATTTCTGTCATTTGTTGAGTGCATTACTAGGATAATATTCTTGAGCAGGATATATATATATATATATATATATATATATATATATATATATAATGTATATTTCCATGTCCAGTTTTTCTTTTTAATTAAGGAATAGAGAACTTCAACCCTTTTAAGCCTCTACATTATCATGAAACAAAGTTCAAAGATAT
91	Lg10_Scaffold15	989500	989525	TC	TCTCTCTCTCTCTCTCTCTCTCTCTC	2	26	GCCACCTCAACCTAACG	TTTCTGCTTACCCATTTCTAG	CGATCTGCAACCAGGGATTTCAGAGAGACCAAAATCTGCAGATGCACATGAGACGCCACCAAGCCACCTCAACCTAACGTCAAGCCCTGGATCATCTCTTTCTCTCTCTCTCTCTCTCTCTCTCTCCAGAAACCTAGAAATGGGTAAGCAGAAAATCCTACAAGTTCTCATTCTTGCTCTCTCTCTCCTTTTCCTGGTCGGCACCACCCCTACCGCCGCYGATGAC
92	Lg10_Scaffold15	999492	999511	AT	ATATATATATATATATATAT	2	20	ACTTAATGAAAGTATGAATAAAC	TTGCCACATAAATATTACTTC	AGTGGATAGCACAAAATCTTATGTTATACTTAATGAAAGTATGAATAAACTATAATAATTATATATATTAATTTAACAATTTATACCCCTAAAAACTAAAATATATATATATATATATATGTATATTAAATTATGTGTTTGAATKTTTTGAAGTAATATTTATGTGGCAAAGTGTGGTATGTGCAAATTTAAGAAAAAAATATATTTTTCTTAACGGGTC
93	Lg10_Scaffold15	1028771	1028794	CA	CACACACACACACACACACACACA	2	24	GGCATACATACATTCAATTATAC	CAGCACCTTTAACTCTCTC	ATCTGCATTCCACGTAATATAAGAAACCAACATAGATTTACAAAAATATACAAAAAACTGTCATGGCATACATACATTCAATTATACACAGAGGTTTAGTCACACACACACACACACACACACACGCACACACACACACACACACACACATATATATATATAGAGAGAGAGAGAGAGAGTTAAAGGTGCTGACCTTCTGAGAGGGGAGACACCCGAATTGAGGA
94	Lg10_Scaffold15	1028797	1028820	CA	CACACACACACACACACACACACA	2	24	GGCATACATACATTCAATTATAC	CAGCACCTTTAACTCTCTC	CCAACATAGATTTACAAAAATATACAAAAAACTGTCATGGCATACATACATTCAATTATACACAGAGGTTTAGTCACACACACACACACACACACACACGCACACACACACACACACACACACATATATATATATAGAGAGAGAGAGAGAGAGTTAAAGGTGCTGACCTTCTGAGAGGGGAGACACCCGAATTGAGGATTTTGAATTGAGGGTTTCCTGAAGTT
95	Lg10_Scaffold15	1071054	1071097	TC	TCTCTCTCTCTCTCTCTCTCTCTCTCTCTCTCTCTCTCTCTCTC	2	44	GGACTCTTGCCTGGTTC	CATTTTGTAGCCCTTAATCTG	CTGTCCGTTGCTTCTATTTAAAAACTCAAGGACTCTTGCCTGGTTCCATAAACTAAACTAACAAGTGGAATTCAATAACAGATTAAGGGCTACAAAATGTTCTCTCTCTCTCTCTCTCTCTCTCTCTCTCTCTCTCTCTCTCTCTTATTTGAACTTTTCAGCCTTAGTCTATAGTTGGGGCAGATTGAGTTGTCACACACACAAGAATTATTAATGTAAAGATATTCAATTAGATGGACAAATA
96	Lg10_Scaffold15	1071970	1071991	AT	ATATATATATATATATATATAT	2	22	ACCTCAGTGCTACAAGTG	TAAGAAATGAATGATTGATGTTG	GCTTGTTAGCACCTCAGTGCTACAAGTGTTTTAGCCATTAAATTTGATTTTCATTAGATCTTTTATTTTCAACATCAATCATTCATTTCTTATATATATAATATATATATATATATATATATACCACTTAATATTACATATCATTGAAGAAAAATTACAAATGAAGATATCATGGATTTGGTTTGTGAAAGCTGATAAGTTCTTTAATTTGTCGTTTTAAGG
97	Lg10_Scaffold15	1080424	1080445	TA	TATATATATATATATATATATA	2	22	CAATAATGTATTTCGCACAAACC	AAATGTGGGATTGGAGAGATG	TAAAATCATGAACAATAATGTATTTCGCACAAACCAAATTTTGCTTATTTTCCCCCTCACTCACATTACAAAAATATCATATCTCTAWTTAAAAAAAAATTATATATATATATATATATATAATATATACATCTCTCCAATCCCACATTTTCTCCCACTCCCTCTACCTTTCATATTTCTCTCCAACTTCTCTCCCCCGATGTTTTCCAAAAATAAATAAAT
98	Lg10_Scaffold15	1083334	1083381	TTA	TTATTATTATTATTATTATTATTATTATTATTATTATTATTATTATTA	3	48	AATAGGTTGTTATTCCACTCAC	AACTGTTCTGCTTACTTGTAG	CTAGGAAAACAAGCAAACCAAACCTAATACGGCGCTTACTGTAACAATTCCCTATGCACACAACTTGTCTCCTAATAAGCCACAATAGGATATGAACAATTTATTATTATTATTATTATTATTATTATTATTATTATTATTATTATTATTTTATATACAATAGGTTGTTATTCCACTCACAATAAGGCACAATGTTTCACTATTTTGTATCGAGCTTACTACAAGTAAGCAGAACAGTTCCTAAGAAT
99	Lg10_Scaffold15	1270910	1270935	AT	ATATATATATATATATATATATATAT	2	26	CCATGATAGCATTGAGATTGAC	GCATCACGAAATACCAACTC	AAAGTATTTTCAATCTGTGGATTTTATCAACCTTCTATATTGTTCGAGTTGGTCACTTCCCATGATAGCATTGAGATTGACTTTGTAATTTTTTACCAGAATATATATATATATATATATATATATGTATRTATATATATATATGTATATATATATATATATATATATATATATGTATGTATCGTTTGAGTTGGTATTTCGTGATGCATGTTTTCTAAATTTTTGT
100	Lg10_Scaffold15	1270955	1270982	TA	TATATATATATATATATATATATATATA	2	28	CCATGATAGCATTGAGATTGAC	GCATCACGAAATACCAACTC	GAGTTGGTCACTTCCCATGATAGCATTGAGATTGACTTTGTAATTTTTTACCAGAATATATATATATATATATATATATATGTATRTATATATATATATGTATATATATATATATATATATATATATATGTATGTATCGTTTGAGTTGGTATTTCGTGATGCATGTTTTCTAAATTTTTGTCCGAACATCTTGGAATGTCAATAATGAATGAAATATTTTTTTTTATT
101	Lg10_Scaffold15	1278870	1278890	TTG	TTGTTGTTGTTGTTGTTGTTG	3	21	GTTGTTGTTGTTGTTGTTGTTC	TACTCGCTACTCAGGATGTG	AGGCTTAGAGTACTTGGATCTAACGGAGGACATGACACAAAACCGAGCGCAATGGCGTTCTAGGATTCATATAGCCGACCCCACTTAGTGGGAAAAGGCTTTGTTGTTGTTGTTGTTGTTGTTCGTCCAAATGTCTTGCAACAGCCAAAGCTTTCAACCCCACATCCTGAGTAGCGAGTAGCTTCTCTTATAATTCATGGGATTCTGTCAGTCATGTTATT
102	Lg10_Scaffold15	1297153	1297180	CT	CTCTCTCTCTCTCTCTCTCTCTCTCTCT	2	28	CCTCCCTCTCCCTCCTC	TTACCTCCGCTTCATGTTG	TTAAAATACTCCAAACAAGAATATTTTCAAATTCAACATGCTAGGGAGACTTCGAGCCCAACAGTATCAAAACACCTCTCGCTCTCTAAACTTGCAACACCTCTCTCTCTCTCTCTCTCTCTCTCTCTCCCCCTCCCTCTCCCTCCTCCATCTTGCGAAAACAGAAAACGATCCGTGCTATACCCAGTATTCAAAAGTTTCAACATGAAGCGGAGGTAAAAAAAAAAA
103	Lg10_Scaffold15	1297526	1297569	GA	GAGAGAGAGAGAGAGAGAGAGAGAGAGAGAGAGAGAGAGAGAGA	2	44	AAAGTTTATATTGTATAGTTCCC	CATACTCAATTCCAACTCTC	AGCATCATAGAGTTTTTGTTATTAAAGTTTATATTGTATAGTTCCCTGTATACATACATACATATATATATATACACACATACATATATATATATATATGGAGAGAGAGAGAGAGAGAGAGAGAGAGAGAGAGAGAGAGAGAGAGTTGGAATTGAGTATGTATTAGATAATCTTGTAGGGTGGGAAAAAGTCACTCTTGTAATAGATTTTAAAACAAATGTGGAAAATTGATGAATGACCAACA
104	Lg10_Scaffold15	1314637	1314669	ATA	ATAATAATAATAATAATAATAATAATAATAATA	3	33	AAAGTTAAGTTATTTGCATACAC	ATTCTGTAGGTAAATTATTTTGC	GTTCCAGGTAAAATAATACATACAAAATAATTTACCTACAAAATAAATAAATAAATACTGTTTCATTCAAAAGTTAAGTTATTTGCATACACACACACATATAATAATAATAATAATAATAATAATAATAATAAAATGTGCCTAACATATGTAATAATACATGCAAAATAATTTACCTACAGAATAAATAAAAATGTTGATTGATTGCAAACAACACATAATAATATATAACA
105	Lg10_Scaffold15	1358630	1358663	AT	ATATATATATATATATATATATATATATATATAT	2	34	GCCTTTGAAATCAGTAGAATG	GGCAATGAGGCTACGG	TTGGTGTCTTACTACATTAATGGTGTTTTGTTCCCTTTTTAATTCCTTCAACATTTGGTCTATTTTTTCACAAGTAGAGTTTGTTTTTAGAGAGAGAGAGATATATATATATATATATATATATATATATATATGTGTGTGTGTGTGTGTGTGGCCTTTGAAATCAGTAGAATGAAAAACAAAGCCCACTCACTAATATATAGTTGGGCCGTAGCCTCATTGCCTTGCTTGGCC
106	Lg10_Scaffold15	1397929	1397996	CA	CACACACACACACACACACACACACACACACACACACACACACACACACACACACACACACACACACA	2	68	TATCAATTCAATTCATGCTTCAC	ACCTGGATTGTTTCCTTGG	TTTTACAAAATCATTTTCTTTATCAACATAACTAACCCCTCGCTGTAAAACAAGTATAATTTTTCCCAGAATTAGAATATAAGCATATGCATAATACACGCACACACACACACACACACACACACACACACACACACACACACACACACACACACACACACACACACATATATATTAATTCATATCAATTCAATTCATGCTTCACATAATCATATTCATATGTATGCCATGCCAAAATATAACCAAGGAAACAATCCAGGTAAGAATG
107	Lg10_Scaffold15	1434474	1434495	CT	CTCTCTCTCTCTCTCTCTCTCT	2	22	AAGAAGTGAGTCAACAACTTG	AAGCCCAAACAACACAAAG	GACTTGTTTCTYYTTTGTGRAAAGAACACWCAAAAACCCTAATGAAACTTTTTCAYTAAACTTYYTTTATAAATGTCWAAGAAGTGAGTCAACAACTTGACTCTCTCTCTCTCTCTCTCTCTTTGGCCGGCCCCTTTGTGTTGTTTGGGCTTTAGGSTTTTATCAATTCAAGTCATCMTATGCTTAAATAAAAGCCCAATGAGTTTGGGCTTAATTGGTCCA
108	Lg10_Scaffold15	1451478	1451499	TA	TATATATATATATATATATATA	2	22	TCGTATATCATCATGTTCAATGG	GGATCGGCTTAAATATACATACC	TTTTTTGCTAATGCGATATCGAAGCATATACAAACAAGTTTGACGGTTGAATCGTTGAAATTAGTTTCTTAGAATTCGTATATCATCATGTTCAATGGTGTATATATATATATATATATATATGTCTTAAGTAGATTTAAATTTATTTATTTTTTACATATAACACTTAAGAAATTGAATGGTATGTATATTTAAGCCGATCCAATGGTCACCAATTTTTAA
109	Lg10_Scaffold15	1451611	1451630	AT	ATATATATATATATATATAT	2	20	TAAGCCGATCCAATGG	TATTAATTTAACAATTTTAGACC	GATTTAAATTTATTTATTTTTTACATATAACACTTAAGAAATTGAATGGTATGTATATTTAAGCCGATCCAATGGTCACCAATTTTTAATATTTAATTTAATATATATATATATATATATAGTTATTATAGTTTTTGGGGTCTAAAATTGTTAAATTAATATATATAATTTTTATTGTATTTTTTTAGGGTTATAAAATTATAAAATTAATATTTTGTTT
110	Lg10_Scaffold15	1494004	1494024	TTG	TTGTTGTTGTTGTTGTTGTTG	3	21	TGGCGTTCTAGGATTCATATAG	GCAACAACAACAACAACAAC	AGACTTAGAGTACTTGGATCTAACGGAGGACATGACACAAAACCGAACGCAATGGCGTTCTAGGATTCATATAGCCGACCCCACTTAGTGAGAAAAGGCTTTGTTGTTGTTGTTGTTGTTGCTGTAACTTATTAAGTTGTGGTTAGATTTTCTGACCAGTTTTCATTTTGGTTCCTATAGGCAAGGTTGGTGTTCCAAAGCAGTTGATTGTCACTAAAGAT
111	Lg10_Scaffold7	22830	22849	TTATT	TTATTTTATTTTATTTTATT	5	20	TATTCTCTTATTTTGGTCCTTGG	ACTCTGTTCCGTCCCATC	CTCAGTCTCAGATGGCTTTTGTATGAGATTGACTAAAATTCAGCGTAAAATGGTTAATATATTTAGGGATTTGYAATTGAACTTTCAAAATAAGAAATAATTATTTTATTTTATTTTATTTATCTTTGGAATATTCTCTTATTTTGGTCCTTGGCMTGAAGCCTAAGGGTGCGTTTGGTACGTGATGGGACGGAACAGAGTGGGACRGACGCGTTCCGTC
112	Lg10_Scaffold7	34962	34995	GA	GAGAGAGAGAGAGAGAGAGAGAGAGAGAGAGAGA	2	34	ATAAATACAGGCACTATGTGTG	TAAACCTCCATCTATCAAATACC	CTCCATCAAATTTAATAAATACAGGCACTATGTGTGTGATGTAAATTTTTAAAAACAATTAAATTTAAAAGTGGGAAAAATTAGACGTGGGTGCAAATATGAGAGAGAGAGAGAGAGAGAGAGAGAGAGAGAGAGTTTAGGTATTTGATAGATGGAGGTTTAGAATAAAAAATTAAAAATTTATTTGTGTGAAATTATTATAATGTTTAATTTTTTTTTYTTTTTTAATATCTT
113	Lg10_Scaffold7	61449	61476	AT	ATATATATATATATATATATATATATAT	2	28	AGTGACATAGTTTAATAGCAGTC	TAGTGACACATATTTAACCCAAG	TTATATAAGTGACATAGTTTAATAGCAGTCACAGTACTCTAGGCCATGATAAATATTGCACATGTACTTGGGTTAAATATGTGTCACTAGGTGATGAATAATATATATATATATATATATATATATATTATTTTTATTCAAGTTGTTGATATCCAATTTGGTCAGATTTGTCACATTATGGGAAATAGTCATGTGATAAACCATTAATAATAATGTGAAACATATTAT
114	Lg10_Scaffold7	66131	66174	AT	ATATATATATATATATATATATATATATATATATATATATATAT	2	44	AGTGACATAGTTTAATAGCAGTC	TAGTGACACATATTTAACCCAAG	TTGTATAAGTGACATAGTTTAATAGCAGTCACAGTACTCTAGGCCATGATAAATATTGCACATGTACTTGGGTTAAATATGTGTCACTAGGTGATGAATAATATATATATATATATATATATATATATATATATATATATATATTATTTTTATTCAAGTTGTTGGTATCCAATTTGGTCAGATTTGTCACATTATGGGAAATAGTCATGTGATAAACCATTAATAATAATGTGAAACATATAAT
115	Lg10_Scaffold7	94064	94083	AG	AGAGAGAGAGAGAGAGAGAG	2	20	ACACAGTGATTGGGTTCTTG	TCCTTGCCATCCATAGACC	AAACACAAAGCAAGGCAATGCCATTTCCACCCATTTAAAGTGAAAGAWACCAGAGTACTAATACACAAACACACAAGAAGAACACACAAAAAGATTGTGCAGAGAGAGAGAGAGAGAGAGAKRKASAGGTTCAGMAACACAGTGATTGGGTTCTTGAACCTCTTCAGTCTCTTAGCATCAATACCAATAATCGCCGGAGGTCTATGGATGGCAAGGAGCA
116	Lg10_Scaffold7	130745	130772	CT	CTCTCTCTCTCTCTCTCTCTCTCTCTCT	2	28	TTGTTTCCTATCAGCCTGTG	GGTTTGTGCTCCGAGAAG	TACTTTATTTTCTTCTTTTTCGTATCCCATAAGTCTCTCTCTCTCTCTCTCCTTGTTTCCTATCAGCCTGTGAAACTAAAAATCCCAGAAATCTTTCTCCCTCTCTCTCTCTCTCTCTCTCTCTCTCTTTTCCAGAAACCTCTAGCAAAGCAACCATGGCTATCTCTCTGCAACTATCCTTCTCGGAGCACAAACCACCACACCCACACCCGTCGAGCACCATAGTGG
117	Lg10_Scaffold7	195633	195652	TG	TGTGTGTGTGTGTGTGTGTG	2	20	GTACATCATCATGAATTGGTAAG	CAATATATACACACATGCAACC	CTCCTAAATTTTACACAACCGACATTCTCCTGGAATTGGCCAGCCCAGAGGMACAGGGCTCGTTRCTTRAATTKTRAAWTWAAATAGTAAATTTTTAACTTGTGTGTGTGTGTGTGTGTGTATTATATTAAGAATAAACATATAGATGTACATCATCATGAATTGGTAAGTGGGCACCTACATGGTTACCTTCTGGGTTGCATGTGTGTATATATTGTAC
118	Lg10_Scaffold7	207783	207804	TA	TATATATATATATATATATATA	2	22	TGATGTGACGCTGCTATAC	AGTATTACATGGGTGCTGAC	CAATAAAAATCTGCAGACCTGCCTATATATACATGTAAACTAGATTGCCTGATGTGATTTGTCATCCATGCAATCGGCATATAATGTGTGTGTGTGTGTGTATATATATATATATATATATAAACCTGCCTGATGTGACGCTGCTATACATATATATATATATATATATATATATACACACATATATCCCAATGTCAGCACCCATGTAATACTGCCATATAT
119	Lg10_Scaffold7	207832	207857	AT	ATATATATATATATATATATATATAT	2	26	TGATGTGACGCTGCTATAC	AGTATTACATGGGTGCTGAC	TGATGTGATTTGTCATCCATGCAATCGGCATATAATGTGTGTGTGTGTGTGTATATATATATATATATATATAAACCTGCCTGATGTGACGCTGCTATACATATATATATATATATATATATATATACACACATATATCCCAATGTCAGCACCCATGTAATACTGCCATATATATATATTCAACCAATTCTGCTGAAAATGTCTGCAACCATCAGGTTTAGGGTTT
120	Lg10_Scaffold7	208007	208060	TA	TATATATATATATATATATATATATATATATATATATATATATATATATATATA	2	54	GGTTTAGGGTTTAGGCTTAAAG	GCTTCTCATCTTGATGTATGC	ATATTCAACCAATTCTGCTGAAAATGTCTGCAACCATCAGGTTTAGGGTTTAGGCTTAAAGCCTTTCCTCAACTGATTTGACCTTTCAAAGCCCCACACTTATATATATATATATATATATATATATATATATATATATATATATATATATATATTTCCATGACGTGCATACATCAAGATGAGAAGCCTCCATTTCTTCAGCAAGATTTAACGCCGTTGCCCTTTTTTRAWTTTGCCAATTCCTTTTTGGATCT
121	Lg10_Scaffold7	208264	208305	ATT	ATTATTATTATTATTATTATTATTATTATTATTATTATTATT	3	42	GAATCTGCCAACACCTATAC	AATAATAATTCGGTTGTCTAAGC	CAACCTCGCCGAGCTCGGCAATAAAAGACTATGAATCTGCCAACACCTATACAGCCATCATAGCATTTTCCTGACTCTCAGCTTTGGCTTAGACAACCGAATTATTATTATTATTATTATTATTATTATTATTATTATTATTTTATTCGACCAACTAATGCTGTTGCTGCCCTTTTTTTTTTATGCATCGGCTTGCATAGCCGTATGTTTAAGAAAATAACATATATATATTGAACAAATGA
122	Lg10_Scaffold7	230124	230147	AT	ATATATATATATATATATATATAT	2	24	TATATTATTTCGGTTCGGTTTG	CCTTTCGGTATAGGAATTGG	TATCAATTGAAATACCAATTAATTCATACAAAGTCAAATTGATGTTCCAAAATTACAAACTACTTAAATTCAACATTTAACATGCATGCAACTAAAATAAATATATATATATATATATATATATTATTTCGGTTCGGTTTGSAATTCCTAAACCATTGAATATGTAATCCCAATTCCTATACCGAAAGGTTTGGGATCGGTTCGGTATGGATCCCAAAATTTAT
123	Lg10_Scaffold7	264039	264058	ATTAT	ATTATATTATATTATATTAT	5	20	GTAATACCGTAGTAATAGTATCC	AATCGGTAATGATACAGTATTG	ATAAGTAGGGTTTTATTTTCGAATTATTGGAATATTATATATATTTATATATATATATTATAAATATGTGTTATATAATWWWATATTATATAATTTATAWATTATATTATATTATATTATATTTTTGGTATGATACGGTAATACCGTAGTAATAGTATCCATTACTAATACCGTACCATGAAATTTTGGTCCGGTACAATACTGTATCATTACCGATTGG
124	Lg10_Scaffold7	272451	272474	ATATCA	ATATCAATATCAATATCAATATCA	6	24	ACAATTAAGAACACAAGGATCAC	AGAAATGTTAAATGCCAGGAATG	TTTATACAATTAAGAACACAAGGATCACAATAAGAAACCGATAATGTTAACGAATTTCATTCCTGGCATTTAACATTTCTAATCGTTTGRGTGAATATCCATATCAATATCAATATCAATATCACAACATACTAAGTGCACTTATGAGATTCAAAAACACGGATCTAAAAGCCTCAGGTGATTATCTTATTCATATGTAGCATACAAAGAAGTAATTCACTTAC
125	Lg10_Scaffold7	272802	272835	AG	AGAGAGAGAGAGAGAGAGAGAGAGAGAGAGAGAG	2	34	AGAGAGACCGTTCTTGTCC	CGGCGTCGAGTTCCAG	AAAAGTAAAAAGCAGAAAGTTTACTGGAATTGTTGCAAACTATCCAAATCTAAAAACCCAAGTARAAGACCGAAAGAAAAGGGTTGWACGCTACTGCTGMAGAGAGAGAGAGAGAGAGAGAGAGAGAGAGAGAGACCGTTCTTGTCCRGCAGTGTCCCAGATCTGGGCCTTGACACTCTTKTGCTCGATGAGGAGGGTCCGAGTCTGGAACTCGACGCCGATGGTGGCCTTGGA
126	Lg10_Scaffold7	273197	273216	TTTA	TTTATTTATTTATTTATTTA	4	20	AGGACTTGAAATTTATCTAAACC	AATCATCGTTGTGAGAACTG	TCCAATCAAATAAGAAGAAAACCCAGATCGCTACTTCTGCTATCAAAAGCCCCACAAAGSAAAGGACTTGAAATTTATCTAAACCCCACAAGACTTTTACTTTATTTATTTATTTATTTATTTTGGTTGGAAATACGAAMGGATGTCTGTAATGCACTAGTTGCACAACAAAGCTAATTATCAGTTCTCACAACGATGATTGTTAATTAGGTATCAAGTT
127	Lg10_Scaffold7	316001	316020	AT	ATATATATATATATATATAT	2	20	ATGAACAATCAAAGCATTAAAGC	AGCGGAGCATAGACAGTG	ACAACCAGATCGTGGTCCCCAATCCTTATCTGAAACTAACTAGGTAAAATGCGAGTGATGAACAATCAAAGCATTAAAGCATGGGGTTTTTTTTTTCTAAATATATATATATATATATATCAAAGCTTGTATTTGTTCTTCCTGGAACCGAAATCGATCAACTTGGATTACGATTTGCAATGCCACACTGTCTATGCTCCGCTGCCCGGTTAGGTTAATA
128	Lg10_Scaffold7	333764	333783	AT	ATATATATATATATATATAT	2	20	ATGAACAATCAAAGCATTAAAGC	AGCGGAGCATAGACAGTG	TCACAACCAGATCGTGGTCCCCAATCCTTNNNNNAAACTAACTAGGTAAAATGCGAGTGATGAACAATCAAAGCATTAAAGCATGGGTTTTTTTTCTTAAATATATATATATATATATATCAAAGCTTGTATTTGTTCTTCCTGGAACCGAAATCGATCAACTTGGATTACGATTTGCAATGCCACACTGTCTATGCTCCGCTGCCCGGTTAGGTTAATA
129	Lg10_Scaffold7	340738	340757	AACAA	AACAAAACAAAACAAAACAA	5	20	ATGGGTGAATGCTAGATGG	GTTGGTTTGTTCGTCTTATTG	CATGGAATAAAMAACGTGACCAAAAGTGAAGTTTGGCATTTGTTATTTAGGGGTTTAGCTTAYTTAATAATTTAACCATGGGTGAATGCTAGATGGCCAGAACAAAACAAAACAAAACAAAGAAAGAAATCCTTAAATAACGAAACAAAGGTTGAGCTACCGGTGCCCTACCTGTATCTATCTACAATAAGACGAACAAACCAACCAGAATATGTAGTTA
130	Lg10_Scaffold7	359446	359465	AAAT	AAATAAATAAATAAATAAAT	4	20	CGGATATTAAATAAAAGGTGAAC	ATTCCTCAATCATTCAAATACC	ATACTAATTGGCAATAACATATTATTATTATTATTTATTAGAGCATATTTAAAACATGGAATCAATTAAACGGATATTAAATAAAAGGTGAACTCAATAAAAATAAATAAATAAATAAATAAAAGGTATTTGAATGATTGAGGAATATTCTCSAYYTTAACACAATTTATGTGACCTGTCGCACGCTTTTCTTCGGTTTTTTMTTTCTGGGAAATGAACT
131	Lg10_Scaffold7	375361	375384	AT	ATATATATATATATATATATATAT	2	24	CCTTCAACATATCAATGAGTAG	TTCTGGACACCGTAAGAG	GTTTCGCATATAGGGGAGACTTACCCCGAGGACAAGCGCGAACAAGCGAGGCTGGGGGGCTACGATCCTTCAACATATCAATGAGTAGGCATTTGTTTCCATATATATATATATATATATATATCTCTCTTACGGTGTCCAGAAATGTTTTAAATTGATTATGCATAGCATGCCATGATTTAAATGTGTTCTATTTAAATATTGCATTATGATGAGATTTGTGA
132	Lg10_Scaffold7	385258	385301	TA	TATATATATATATATATATATATATATATATATATATATATATA	2	44	TGGAGGCACAGGTGAG	ACTTAATCACATATCACATCATC	AAATAGACGGTTCGGATCGTTGAAATTCGATGTGGAGTRGGCCCCACACCTAATCCCCATTTTTTTCAAAAAATGGGGATCCCTTCCCTTAAGCAATCTGTATATATATATATATATATATATATATATATATATATATATATAAATGTGGTGTAGTGGAGGCACAGGTGAGTACATGTAAGTTATGTTTGGTTGTGTGAATCATCGATGATGTGATATGTGATTAAGTAATGTTGAGCTCATA
133	Lg10_Scaffold7	386262	386283	CT	CTCTCTCTCTCTCTCTCTCTCT	2	22	CCAGTTCACTCCTCTTATCTC	CATACCTCTGATTTCAAACAAAG	TCAGTCGTCGAAAAAAATGGGATTTTTCGGCAAAAACAGAAAATATGGTACAAAACCCAGTTCACTCCTCTTATCTCTTTCTCTCTCTCTCTCTCTTTCCCTCTCTCTCTCTCTCTCTCTCTCGCATCCCTTTGTTTGAAATCAGAGGTATGAGGTCAACCCAAAACCCAACCACTCTTCTCACCTCTCTTTGGACTTCCATCTCTTCGAAATCTGAGCTCA
134	Lg10_Scaffold7	387754	387775	TC	TCTCTCTCTCTCTCTCTCTCTC	2	22	TTCTCTTTCTTTCCCACAATATG	GCGGAGCATTCACAGTAC	TCAAAAACGAAAACTAGATGACAGACATCTTTCTTCTCTTTCTTTCCCACAATATGAAAAGGGCCTCACGTTACGCTCACTCTCTCTCTTGCTCTCTCTGTCTCTCTCTCTCTCTCTCTCTCTGCAACCTCCCCAGTGGCAGTGTACTGTGAATGCTCCGCAGCTGGCAGCTTGACTAATTGTGATCCGTAAAAATCACAGCAACAAATCAGGAAACTAGAG
135	Lg10_Scaffold7	395055	395088	CT	CTCTCTCTCTCTCTCTCTCTCTCTCTCTCTCTCT	2	34	ACCCAGTTCACTCCTCTC	ACCTCATACCTCTTATTTCAAAC	TAAACACCCTACCTTACTATACCTACCGAAGCTTCAGTCGTTGAAAAAAATGGAATTTTTCGGCAAAAACAGAAAATATGGTACAAAACCCAGTTCACTCCTCTCTCTCTCTCTCTCTCTCTCTCTCTCTCTCTCACATCCCTTTGTTTGAAATAAGAGGTATGAGGTCAACCCAAAACCCAACCACTCTTCTCACCTCTCTTTGGACTTCCATTTCTTCGAAATCTAAGCTCA
136	Lg10_Scaffold7	396562	396581	CT	CTCTCTCTCTCTCTCTCTCT	2	20	TACGCTCTCTCGCTCTC	TTACGGATCACAATTAGTCAAG	ACGTAAAGGTTAACCTCAAAAACGAAAACTAGATGACAGACATCTTTCTTCTCTTTTTCTTTCCCACAATATGAAAAGGGCCTCACGTTACGCTCTCTCGCTCTCTCTCTCTCTCTCTCTGTCTCTCTGTCTCTTTGTCTGTGTATCTGCAACCTCCCCAGTGGCAGTGTACTGTGAATGCCCCGCAGCTGGCAGCTTGACTAATTGTGATCCGTAAAAA
137	Lg10_Scaffold7	425955	425980	TA	TATATATATATATATATATATATATA	2	26	GCTGCTGTAATTTGCTAATG	TAGCCATTGGGATTCAAATC	ACAGTAGCTGCTGTAATTTGCTAATGGATCCAATAGTCATATTTGAAAGATTCCAACAGCTAGATTTGAATCCCAATGGCTAGCTGGCGCCAGCTGGACGTATATATATATATATATATATATATATGTGTGTGTGTGTGTGTTTGTTTATATATAWTTTAGGCGGAAAAATTAAAAAAAAAWAGAAATMMTTTTTTTYTAYWTAAWTAMATATCCGATTTCTATA
138	Lg10_Scaffold7	428544	428563	TC	TCTCTCTCTCTCTCTCTCTC	2	20	TCTTCCTCTGCCTCTCAAC	CCGCCGATTTGGTTCTG	CCGCTGCTCTTCCTCTGCCTCTCAACCCCTCAACTGGGACCTCCACTTCTACGATCAGCTCCAGAACCAAATCGGCGGTGGCAAACCCAAAATGCGATGGTCTCTCTCTCTCTCTCTCTCTAATTTTCTCCAAAGATTGAAACTTTGGATTTTGTTTTCTTCTTTGATTGAATTCGGGTTTGGGTTGTTTAAGGTACTTTAAGGAGCACGGTTGGCCGTC
139	Lg10_Scaffold7	435784	435807	AC	ACACACACACACACACACACACAC	2	24	CCTATTGTAAGTTGCATGTTTAC	AAGTTCGATGTGGAGTGAG	GGAAGTGTTCAAAGAACATGTCACAAGAATGGGAGTACATGAGTCCTTGGAACCTGCTAAAAATGTGAGAGAGAGMAATCCTATTGTAAGTTGCATGTTTACACACACACACACACACACACACATATATATCATGTCCTTTATGTAAAGGGATTCCCATTTTTTTCACAAAATGGGGAGTAGGTGTGGAGCTCACTCCACATCGAACTTTAATGATCCGAACC
140	Lg10_Scaffold7	447001	447032	TA	TATATATATATATATATATATATATATATATA	2	32	GATGTTGTCAGATGATGGAAG	ATGCAGACTATACAGCCTAC	CTAGGATGTTGTCAGATGATGGAAGACTTGCATGCCGTGTGAAAAGCTATAAGTTATATATATATATGTAGGCTGTATAGTCTGCATGCATCTCCTAGACTATATATATATATATATATATATATATATATAATGGTGGTTATTTTGATGGGATTAAGTTTTGATTGATGTGATAAGGTCTAAGGAGTGACTGTAGGTGCATAAAAGATAAAGTGGTCAGAGTTTTATTTAT
141	Lg10_Scaffold7	482325	482348	ATAC	ATACATACATACATACATACATAC	4	24	ACACCAACATACTTATGAAGAAC	TCTGCCTGTTACATCTTATGG	GGGAGAACTGTTAGAATATAAAAGAAGTGGTGGATCTCTTCCTAACAACTGAAGCTTTSCCGATTTGTGGTACACCAACATACTTATGAAGAACAAGTGTATACATACATACATACATACATACATATATATATATATATATATATATWGTTTTTTGGATTTCTATTGATCACCATAAGATGTAACAGGCAGAACAGAAAGGCAATGAGAATTTCCAAAAGCCC
142	Lg10_Scaffold7	482349	482372	AT	ATATATATATATATATATATATAT	2	24	ACACCAACATACTTATGAAGAAC	TCTGCCTGTTACATCTTATGG	AAGTGGTGGATCTCTTCCTAACAACTGAAGCTTTSCCGATTTGTGGTACACCAACATACTTATGAAGAACAAGTGTATACATACATACATACATACATACATATATATATATATATATATATATWGTTTTTTGGATTTCTATTGATCACCATAAGATGTAACAGGCAGAACAGAAAGGCAATGAGAATTTCCAAAAGCCCATATGTAATTCCATGATTTCATGC
143	Lg10_Scaffold7	485262	485293	TC	TCTCTCTCTCTCTCTCTCTCTCTCTCTCTCTC	2	32	CTGTTAGTGTTTCTATTCTTGAC	TGGGTGTGTGGAGAGAG	CATGGGTCAAATAYCCRAGCAGCTGTTTAGCGTCAAAACATACAAGTATGAACAACTTGTTACTGTTAGTGTTTCTATTCTTGACAAGACTGCAAGCCATTCTCTCTCTCTCTCTCTCTCTCTCTCTCTCTCCACACACCCACATATTCAAAATATGTTTATCTAGTCTTGATTTGGCCWGTGTTGCTTGTTTCAGTTTTACAGGAAACCACCTAAACTGTGGCGTGATTCT
144	Lg10_Scaffold7	491563	491604	AT	ATATATATATATATATATATATATATATATATATATATATAT	2	42	CTCTCTTGTTCTTTGTATTCC	ATAGGTGAATTAGTAGGCAAG	ATCTCTATATTCTCTCGTCTCTCTTGTTCTTTGTATTCCTTATTTATTTTTTATACTGCATCATTTTTTCATGTTATATTATTCTCTCTCTCTCTCTCTCATATATATATATATATATATATATATATATATATATATATATTAAAACTTGCCTACTAATTCACCTATACAAATAATGTTACCCATATTGTAAGGTGCGGACCGCAAAAACACACCTTGTGTGCRTACTGTAATCGAATGGT
145	Lg10_Scaffold7	511544	511579	CT	CTCTCTCTCTCTCTCTCTCTCTCTCTCTCTCTCTCT	2	36	GCTTGTCTCCAATGCTCTC	TCTGAATATGTGGATGCGTAG	TTGCAGTCAGCTTGTCTCCAATGCTCTCACTGGAAAAATACCTGAGCAGTTGTTTAGTGTCCCAAAATACAAGTATGAACACAAGACTGCATGCCATTCCCTCTCTCTCTCTCTCTCTCTCTCTCTCTCTCTCTCTACGCATCCACATATTCAGAATATGTTTTTCAGCATGAATCTTGAGTTGACCCGTGTTGCTTGTTTCAGTTTTACAGGAAACCACCTAGACTGTGGTGTGA
146	Lg10_Scaffold7	639601	639640	AT	ATATATATATATATATATATATATATATATATATATATAT	2	40	GAAATTGAGTTCAAATGAAAGTG	TCCACAGCACCAATTCAC	CTATATGCTATTGAATTTCCCAGAAATTGAGTTCAAATGAAAGTGTTTTTCTAAAATGTCATGCATGCATATATGAGTTATATGAATTGATAATTGATGCATATATATATATATATATATATATATATATATATATATATGTGAATTGGTGCTGTGGACGCACATGTGAGTATCAGGTGAGTTTTATGTTATTCATGTGCATTGTTGATGATGTGAATTATGTTGATAGCTCATAACCTG
147	Lg10_Scaffold7	699166	699197	AT	ATATATATATATATATATATATATATATATAT	2	32	CAACCTCACATCTTCACCTAC	CAAAGAAGCGGATGCCTAG	CACACTCTTGATCAAGAGAGTGTGAAGCAAAATCAATTCATGGTACCCAACAAAGCTTCAACCTCACATCTTCACCTACAAAGCTTCACTATAAAGCTTAATATATATATATATATATATATATATATATATTTCAGAAATTCGAAAATTCGAAAACAAAAAAAACAAAAAAAAAAGGCCTAGGCATCCGCTTCTTTGCACCTAACAACTTTCATAACAAATATATATGAAT
148	Lg10_Scaffold7	778179	778208	GA	GAGAGAGAGAGAGAGAGAGAGAGAGAGAGA	2	30	CCAGAGCCTCCACTAACC	AGCAGCAGTGAGTGAGAG	ACTTTGTTTTGACTACCTTCACTATCTCCTCAAACGGGAAAGAAAGAGACTGTTTGTGCCAGGCCCAGAGCCTCCACTAACCAAACCTAGAGAGAATAAGGAGAGAGAGAGAGAGAGAGAGAGAGAGAGAGTGAGTGAGTGCAAAAACTGCCTCTCACTCACTGCTGCTGCTGCTCTTTTGCTTTTTGCTGGGTTTTTCTAGTTTTCCCTCTGCTCTTCTTAGTTTCTTT
149	Lg10_Scaffold7	778469	778492	TC	TCTCTCTCTCTCTCTCTCTCTCTC	2	24	GAATCTCTCCCATCTTCTCAC	AAAGCAAACCAAGCAATAGTAG	ATTCCTATCACCATCTCTGTTTCTTAACCTATTCAAAAGTATTGCAGTACAGAATCTCTCCCATCTTCTCACAGATCCAGCTGTAAGTCCCCTCCCCTCTTCTCTCTCTCTCTCTCTCTCTCTCTAACTTGTACAATTTCTAACTACTATTGCTTGGTTTGCTTTGTATCCATTTGTAAAATCTCAAATATTGCAATTTATCTGACTTTTGGATGTGGGGTTTT
150	Lg10_Scaffold7	798374	798397	TC	TCTCTCTCTCTCTCTCTCTCTCTC	2	24	CTAGTTGAAGGCTTATGAACC	CTATGCTGTTAAGTATTTGTCTC	NNNNNNNNNNNNNNNNNNNNNNNNNNNNATGAATAGTAACTCCTTAGATCATTAACTAGTTGAAGGCTTATGAACCCAAGGGGAAAGATCTCTATGTCTTTCTCTCTCTCTCTCTCTCTCTCTCGTTTTAATAGCATATAATAGGCATGATGTTGACGAGACAAATACTTAACAGCATAGTTTATGGTATACATGTATTGTTTCCTTTTTTAACTCTACTGATG
151	Lg10_Scaffold7	806082	806105	AG	AGAGAGAGAGAGAGAGAGAGAGAG	2	24	ATATGTATAGGATGTTCGTGTG	ATCTCATTACCTCCATTGATAAC	GATTTCTGTCRGTTGGATTCCATATGTATAGGATGTTCGTGTGAGAATGTAGAGATCTGAGCTTGAAGGTTATCAATGGAGGTAATGAGATTGCAGATGTAGAGAGAGAGAGAGAGAGAGAGAGAAATGAGAAATGCTTCTTGTATATTTTTCAGGGTAATGAATACAACAGTAATSTTGCCTTTTATACTAGTTACATTGCTTRCTCTCTAAGTAATCGTTCT
152	Lg10_Scaffold7	863691	863710	TTTGG	TTTGGTTTGGTTTGGTTTGG	5	20	CTGCGGTGGAGGATGG	ATTTAGCGGAGGTAGTCAAC	ATTATGCACTGATTGTTTCACTGGCTGCTGCCCTGGACTAGTTATTTCTCTATTAACGGCAAATTGAACTGTATCTTTTCTGCGGTGGAGGATGGATGATTTTGGTTTGGTTTGGTTTGGTTTGATTTGGTTTGGTTGACTACCTCCGCTAAATCTAACAGTTTATTCACAAAAAATATAAAGAATTGAACCCAGGACCTTACTCTCGTTGATTTTAAAA
153	Lg10_Scaffold7	866255	866278	TCT	TCTTCTTCTTCTTCTTCTTCTTCT	3	24	GGCACTGAACTGTATCATAAC	TGAAGAAGAAGAAGAAGAAGAAG	CAAGACAGGTATCTGCTTACAGTTTCCGCATGGCACTGAACTGTATCATAACTATATATACTAATCTTCTCTAACACATTCATTAATTATCACTTTGTAATCTTCTTCTTCTTCTTCTTCTTCTTCAGATATAATAACTTTGAATTTAAGCAATTATTGTTTGTTGATGATCATATAGATCAGATTGACTCTTTACACATATTGTATCTGATAAATTCTGGTGA
154	Lg10_Scaffold7	937072	937091	TC	TCTCTCTCTCTCTCTCTCTC	2	20	ACAATTCGTCATCCGTCTC	CCTTCCTTCTCCGTTCAG	AAATAATTGAAAAAAAATCCCAACGGTCGCCTTTTTGAAATAAAACCCCGCCACAACCTCCCAAATATTTCCCCCAGGAATTACAACAATTCGTCATCCGTCTCTCTCTCTCTCTCTCTCTAAAATCCAGTTGCCCTACGCAGAATCCAAATTCTTCAACAAAGAACACGGTCATGGCGAATGAGAAAATGAATAGGAAGCTGAACGGAGAAGGAAGGGA
155	Lg10_Scaffold7	944255	944276	AT	ATATATATATATATATATATAT	2	22	TGTGTGTGGGTGTGTGAG	GCACAATCACTCTTCAATCTG	TAAAAAAATTAAAAATTAAAAAGTAACCAGAACCTGGGAGAGAAAATGGAGRAAACACAGATAAATCTCAATCTTTGGACAAWTTWAAAAAAAAAAAAAWATATATATATATATATATATATACACACACATATATATGTATGTCTGTGTGTGTGTGTGGGTGTGTGAGAACCCTAAAAAAGAGAGGTAAGAAAAATCACCAGATTGAAGAGTGATTGTGCT
156	Lg10_Scaffold7	944446	944467	GA	GAGAGAGAGAGAGAGAGAGAGA	2	22	TCGGTTGGCTCTTACATTAC	TGAGAACTGTAGCAGAGATTG	AAAAATCACCAGATTGAAGAGTGATTGTGCTTATATGCTCTTTTGTCTCCTCTCCTCCTTCTCCGCTCGGTTGGCTCTTACATTACAAACTTTTTTTTTTGAGAGAGAGAGAGAGAGAGAGAGCAAAATGGAAGTTGAGCTCAGCTGCATCTGTATATCAGCAATCTCTGCTACAGTTCTCAATTTACAGTGTAACACGGTGGGGGCCTTAGTTATTTGTCA
157	Lg10_Scaffold7	1081798	1081835	CT	CTCTCTCTCTCTCTCTCTCTCTCTCTCTCTCTCTCTCT	2	38	ATTCCCTCCCGCCAAAC	GTCTCTGTCGGAAGCATTC	CCCCGTCGGCTTCCTCTGCGGCTCCATCCCTGTTCCCACCGATAAAGCCTTCCACTCTTTCGATTCCGCTCTCATTCCCTCCCGCCAAACGTCAGTACGCCTCTCTCTCTCTCTCTCTCTCTCTCTCTCTCTCTCTCTCCAGTTGTTTCAGTTTTCATTGATTTTGTTTGTGAATTTTCAGAGTGAGTGCTCCACGGTATCGAATGCTTCCGACAGAGACCGACCTCAAGAGCCCGCC
158	Lg10_Scaffold7	1088092	1088111	ATGT	ATGTATGTATGTATGTATGT	4	20	GCACGGCATATCATAATACC	ACATACATACATACATACATTGC	TTTGTATTCTGCACGGCATATCATAATACCAAAGCATTGCTTTAGGAATTGAAGGCCAGAGAGAGAGAGAGTACAATATTTTGATATTCTGTTACATGCAATGTATGTATGTATGTATGTTTGTATGTAATGTATGCATGTATTGTATTCATGTATGTATGTATGGATTTATGTAAGTAATATGTTTTGAGTTAACTTGCGCTCCTGTATCAGAATCCTG
159	Lg10_Scaffold7	1125272	1125295	ACA	ACAACAACAACAACAACAACAACA	3	24	AACAACAACAACAACAACAAC	ATCTAACGGAGGATATGACAC	TGTTGTGTATGTCATGTATTGTATCATGGGGGGTCATTATTCTTGTATCTGCATTTCGGCCGTTCCTACTCTACTACCTGACGCTATCAAAAGAAGAAGTACAACAACAACAACAACAACAACAAAGCATTTTCCCACTAAGTGGGGTCGGCTATATGAATCCTAGAACGCCATTGCGCTCGGTTTTGTGTCATATCCTCCGTTAGATCCAAGTACTCTAAGTC
160	Lg10_Scaffold7	1169904	1169931	AT	ATATATATATATATATATATATATATAT	2	28	ACGCATGTGGCTCTTG	AATTTCTTCTTCCTTAATCTTGG	AGACGCATGTGGCTCTTGGCCTTAACCTAAGATATTAATTATTTTGTAGATGCAAAATGGTCCAAGATTAAGGAAGAAGAAATTTGTATCCACGGTCATCATATATATATATATATATATATATATATGTGTATTTCACTAAAAATTTTCCTGGCTAGGAGAGATTTTTCCGTACCTTTATTGAAGACAGCATGAAAAATTTCTATGAAGCTAGGGCAGCAACGAAAT
161	Lg10_Scaffold7	1186001	1186026	AG	AGAGAGAGAGAGAGAGAGAGAGAGAG	2	26	TGGGAAACAAATTGACACAAC	TTGGAGGCTCTACTTAATTCTG	ATTCAATGCTATGTTTCCTCCTTTTTTCCTAGTTTTATTTTTAGTTTTTAACTTTTAATATTTMTATTGCCAAAATTAATGGGAAACAAATTGACACAACAGAGAGAGAGAGAGAGAGAGAGAGAGAAAGAGAGAGAGAGAGAGAGTTTCTTTGATTCAGAATTAAGTAGAGCCTCCAATCAAAGATAGCTGGTGCCTTCASACATTCATCTATACATTGACTAAA
162	Lg10_Scaffold7	1194244	1194275	GA	GAGAGAGAGAGAGAGAGAGAGAGAGAGAGAGA	2	32	GGAGGAGGCAGAGGATG	ATTACCAAACCCAAAGTCAAC	GCGATGGTGGTGGAGGAGGCAGAGGATGTGGGGGAGTTGGTGCTGTGGTTTAGGTGGAAGTCCATAATGTTGACTTTGGGTTTGGTAATCTGAGTAGTGGGAGAGAGAGAGAGAGAGAGAGAGAGAGAGAGAGCTTGGTTTAGGTGGTTTCTCCTCTCTCYGAGTCGAGTGTTAGTTTYMTTTTCTCCCACGGAGGCGAGGCGAGGCGCAGGCGCAGGCGCGTACGGCGGCT
163	Lg10_Scaffold7	1221713	1221742	AT	ATATATATATATATATATATATATATATAT	2	30	CTCTTCTCTCGCAGGTTC	TCTCTATGTCAGGATACTTATTG	CTTGTATTTTATTGCAGTAGTGAACTGATATGATTTGGGAAAACTTAAGTTGTTTTCCATAAGGATTTTAATAGGGAATCCACATTCTAATATGAGAAGGATATATATATATATATATATATATATATATGGCAATCTCTTCTCTCGCAGGTTCATGCTCTCAAGGCACCGAGCCTTATTCTTCGTTTGAGCAATAAGTATCCTGACATAGAGAAGAAAAGATGTTGCGT
164	Lg10_Scaffold7	1259415	1259438	ATAAAA	ATAAAAATAAAAATAAAAATAAAA	6	24	CCGCATGGCTCTCACC	AACGAACTCACATATACAATGG	GGGTTGTTCCAGGAACTTGATGCTCACTTTTAAGCGTATAGACTCGTTACCCCGCATGGCTCTCACCCTCATAATTTTGTGTGATTATTTTATTTGACACATAAAAATAAAAATAAAAATAAAAATAAATTGTGAAGAATTAAAATGATTGTGTCAAAATTACTCCCATTGTATATGTGAGTTCGTTTTTAATGGTTACCAGAATTGGAATCGACCTTCAATAA
165	Lg10_Scaffold7	1314006	1314025	TCAAG	TCAAGTCAAGTCAAGTCAAG	5	20	GCCAGCCAGAATTAAGAATC	AACTTGACTTGACTTGACTTG	CAACTCTAGCCAGTTTGCCAGCCAGAATTAAGAATCAAGTCAAGTCAAGAATCAAGAACCAGTTTGCCAGTTTGTTAATCAAGTCAAGTGAAGTCAAGAATCAAGTCAAGTCAAGTCAAGTTAGCCAGTCAAGTCAAGTCAAGTTTGCAAGTTTTCCAGTCAAGTCAAGTCAAGTTTGCATGTCTGCTAGTCCGCCTAACGGAGCCAGTCCGCATCTGCT
166	Lg10_Scaffold7	1318091	1318112	GA	GAGAGAGAGAGAGAGAGAGAGA	2	22	CCGCACCCAAGTTCAATG	CTCCCTCTCTCCCTCTCTC	TGTCCCCCGCACCCAAGTTCAATGGCCATGGATTAACAAATCCATTGTGAGCTGAACAAACAAAAAGAAATACATTCTATTGAAGAGAGAGGGAGAGAGGGAGAGAGAGAGAGAGAGAGAGATATCCAAGAACCAGAAGTACAACTACACCAAAATTTGATTTCTCTTTTTACTAATTGTATCATGGACAATATTTGCAACATTTGCACAAAACAAGAGATG
167	Lg10_Scaffold7	1347741	1347760	TA	TATATATATATATATATATA	2	20	GATTCGACACCTGGCTTAC	TAGTAACCCCTCACTGTAAAAC	GGCATGTTATTTTATATTGATTCGACACCTGGCTTACATGATTTAGAGCTGAAATGTTATGACATGGCGTATTTTGGGTTTCACTGCATTTGTGCATTGTTATATATATATATATATATAGTATTATTTTCTGGAAACTATACGGGTTTTACAGTGAGGGGTTACTATGTTCAGAAAAGAAAAATGTGTTTCAAACGCTTTGTTTTCGCCCACTCACCCT
168	Lg10_Scaffold7	1363603	1363644	GGGGTT	GGGGTTGGGGTTGGGGTTGGGGTTGGGGTTGGGGTTGGGGTT	6	42	CTCATTCAGACGCTTTCAC	CCCTCGGCTTCTGTAAAG	AATCTCCCTCCAGCTCATTCAGACGCTTTCACTTGTTTTACTATTTTTACTCTCTCTTCTTTYTTTTTTTTCTTTTCTTTTTTGGCTTTACAGAAGCCGAGGGGTTGGGGTTGGGGTTGGGGTTGGGGTTGGGGTTGGGGTTGGTCTAGCCAGAAAGCTTTACAACTCTCCACTTCATTTTGAATTTTAACAGTGCCTTTTGTGGGACCCTCCGACTCTGTTTTAAAGTATTGCTTGATTCG
169	Lg10_Scaffold7	1368909	1368932	CCAC	CCACCCACCCACCCACCCACCCAC	4	24	AGAGTTGCGATGGTCAATC	TGTGTTGCTTGTGAAGGAG	AAGAGTTGCGATGGTCAATCCCTTGGCAGAAACCACCAAAAAATTGAACATGATAATCCCTAAAAACTCCTTCACAAGCAACACACATATACACACACACCCACCCACCCACCCACCCACCCACACACACACACACACATAGTCCCGTTTCCTTTTCATTGAAAGATCCCTGAAATAATTTATTTGAGGGACATCTTGTGTTGTTCATTCATTAACATTTTTCA
170	Lg10_Scaffold7	1371088	1371109	AT	ATATATATATATATATATATAT	2	22	CATAACGGAATAGACTTGAC	TATATGGAGATGGATCCTTG	AGATAGACGGTTCAGATCGTTAAAATTCATAACGGAATAGACTTGACAAAAAATATGTATAAAAAATTATGTAAAAAAAAAATATCAAGGATCCATCTCCATATATATATATATATATATATAGAGAGAGAGAGAGAGAGAGAGAGAGAGAGAGAGAGAGAGAGAGAAATTGCTCAAATAAAATCTTTTGATGAAATTCTTGTAGATTTCCATCCGTGGCCT
171	Lg10_Scaffold7	1371110	1371153	AG	AGAGAGAGAGAGAGAGAGAGAGAGAGAGAGAGAGAGAGAGAGAG	2	44	ATAACGGAATAGACTTGAC	TTTGAGCAATTTCTCTCTC	AAATTCATAACGGAATAGACTTGACAAAAAATATGTATAAAAAATTATGTAAAAAAAAAATATCAAGGATCCATCTCCATATATATATATATATATATATAGAGAGAGAGAGAGAGAGAGAGAGAGAGAGAGAGAGAGAGAGAGAAATTGCTCAAATAAAATCTTTTGATGAAATTCTTGTAGATTTCCATCCGTGGCCTTTTTCAACAATTTAAACTATTTATATTTTAATTCTTTATTTACA
172	Lg10_Scaffold7	1371468	1371487	TG	TGTGTGTGTGTGTGTGTGTG	2	20	CTTCTGTACTGATGAATCATTCC	TGTCTTGAGTCTTAATTCTCCTC	CATATATTTTCTGATTTGGATGATTTTTTTGTTGAAATAATCTTTMAAMAAAAAAAAAAACCTAAAAAATATACAGTAGAATCATTACAATACTAACATATGTGTGTGTGTGTGTGTGTGTACTTGTGGGACACTTCTGTACTGATGAATCATTCCAATAACTTATTTTGGGTTGAAAAATGAGGAGAATTAAGACTCAAGACATGAAGGTACTTTTTTT
173	Lg10_Scaffold7	1384991	1385022	TA	TATATATATATATATATATATATATATATATA	2	32	GGACTACCGTGGTAAAGC	TGTGTGTTTGTGTCTATATGC	AGTGGACTACCGTGGTAAAGCCACATGCTGGTCCTCTTTTTAAGGAAAAGAAAGAACGAAATATAAATCAGATGCATATAGACACAAACACACACACATGTATATATATATATATATATATATATATATATACAGTGGATGCATGTATACTTAATTGACCAAAAAACCATATGCAAAAGAGATGACACCAAGTGCTAATATCTAACAGCAGTGTGGTGTTAGGAAAAAAATC
174	Lg10_Scaffold7	1425068	1425087	TTTTA	TTTTATTTTATTTTATTTTA	5	20	GCCGACTACTGAGACTTC	GGGAACATTAAGCAAGAAATTAC	GCCGACTACTGAGACTTCTCCTAAGCAGCCTTTGTGAAGGCTCCCTCTTGTAATTTCTTGCTTAATGTTCCCTTTTTTTTATTTTATTTTTTATTTTATTTTTTATTTTATTTTATTTTATTTTTATGAAAATGAATGTAAGAATATCTTGCATATCTATCAATGTTTCAAAAATAAACCCACACCCAAAAATAATTTAAATAAACAACAAAAATAAAAA
175	Lg10_Scaffold7	1444129	1444164	TG	TGTGTGTGTGTGTGTGTGTGTGTGTGTGTGTGTGTG	2	36	TGTTTGTACTCTATGTGTTGTG	TGATGATGGTGAAGGTATGC	AAGTTAAATAACCATGAAATAGAAAATATGCATTCAACTAAACATTTACGTTGTACTGCAATAACTGCATACATAATAGCTTTGTTTGTACTCTATGTGTTGTGTGTGTGTGTGTGTGTGTGTGTGTGTGTGTGTGWGWGAGAGAGAGAGAGAGAGAGAGAGAGAGAGAGAGAATAYGACTTGATTTACCGAATCCAGCATACCTTCACCATCATCATTAGCCCAAAGAACCACCA
176	Lg10_Scaffold7	1444168	1444201	GA	GAGAGAGAGAGAGAGAGAGAGAGAGAGAGAGAGA	2	34	TGTTTGTACTCTATGTGTTGTG	TGATGATGGTGAAGGTATGC	AAACATTTACGTTGTACTGCAATAACTGCATACATAATAGCTTTGTTTGTACTCTATGTGTTGTGTGTGTGTGTGTGTGTGTGTGTGTGTGTGTGTGWGWGAGAGAGAGAGAGAGAGAGAGAGAGAGAGAGAGAATAYGACTTGATTTACCGAATCCAGCATACCTTCACCATCATCATTAGCCCAAAGAACCACCAGCACATACTTAAGCAACGGGATCAAGATTAACGTGTA
177	Lg10_Scaffold7	1462968	1462987	AT	ATATATATATATATATATAT	2	20	AGTAACAGGTGGAATATCTTGC	ACTGGTTCCGTTGACTAGG	GTATGAATTTAGTAACAGGTGGAATATCTTGCATTAAAATTCAATATATGCTCGACTGACATTAAAATTCAATGTATCGTTTATTCAAAAAAAAAAAAAAATATATATATATATATATATACACACACACACACTTGGCTGCCTAGTCAACGGAACCAGTAAACAGGATTATTACTGTTTCATTTTTAATGGGCCGAGCCGTACAGCCCACATATGTGCT
178	Lg10_Scaffold7	1493126	1493145	AAGG	AAGGAAGGAAGGAAGGAAGG	4	20	CAAGGAAGGAAGGAAGGAAG	TCGTCTCTGTCTCTGTCTG	AGGCGTCCAAACYCCTCAGCTTCTCAAGGATACCACCGTCCCTGCCCATTCGCCTCTCTCTGCCTGCCTGCCTKCCCTCTCTATCTCACCAGTCCACAACAAGGAAGGAAGGAAGGAAGGATGCTGCGATTCGGGAATCTCAATTCAGCAGMGACGACCCGACCAGACAGACAGAGACAGAGACGACCGGTTGACAAATTTTAATTTGAAATGTCACCGG
179	Lg10_Scaffold7	1529935	1529958	GA	GAGAGAGAGAGAGAGAGAGAGAGA	2	24	AAGAAGGTAGCGGGAGAG	GAGTGTTGTAAGTTGGTGAC	ATCAGTCACCACACAAAACAGATACTGATAAAGACAATCCACTTTCTTTCATGTTCTTGACTTCTGAGCACTTTAGTGAAAGAAATAAAGAAGGTAGCGGGAGAGAGAGAGAGAGAGAGAGAGAGGTAAATAAAAATATTTGAGGCTATCAAATTGTAAGCGAAATTTCAATGTCACCAACTTACAACACTCCAAATTCATTTTGAAACCTCATGCTAACACCT
180	Lg10_Scaffold7	1537820	1537843	CT	CTCTCTCTCTCTCTCTCTCTCTCT	2	24	CATTTGCTACATTTCTGTTGAC	CCAGAATTTGGTGGAGAGAG	GAATTTTGGTGAAAAAACTGACCGAACTGTTGAACATMATTGGTTCCYGTTAAATTTGACTTRTCCATTTGCTACATTTCTGTTGACTTRTATATATAAGCTCTCTCTCTCTCTCTCTCTCTCTCCACCAAATTCTGGCATRGCTCATTTCGTCGCACCACTCGTATTTTGCTAGATCTCGWGGATTTTTCTGTTCYGGTTTCTTGGTGAACTAACCACAGTTG
181	Lg10_Scaffold7	1539577	1539602	AT	ATATATATATATATATATATATATAT	2	26	GTGAGAGTAAATTCAACAAGATG	TGTTTGAGGCACCTTAGATG	GAATATTATCTCTATGTTTCCCATGTCAGCATGTGCTATCATTGTGAGAGTAAATTCAACAAGATGAACTTTTATCGTCTCTATTCTTCTCTTATATAGGATATATATATATATATATATATATATCACTGTAAAAATAAGCTTCAAGCATTGGAAAAACTTAAATAGCATCTAAGGTGCCTCAAACATGTATANNNNNNNNNNNNNNNNNNNNNNNNNNNNNNNN
182	Lg10_Scaffold7	1560751	1560780	GA	GAGAGAGAGAGAGAGAGAGAGAGAGAGAGA	2	30	TGAGGAGGACATGAGAAGAC	TCCCATTTCAGATTTCAAACAC	GATTCGAAAGGGGCGAGGGAAAATCATGGTTTGGAAGAAGGAATCCGTGAGGAGGACATGAGAAGACTGGAGAGAGAGTGATTTGGAGGAAGAGAGGAAGGAGAGAGAGAGAGAGAGAGAGAGAGAGAGAGGGCTGARGAAGCAAAGGCAGAGAGAGGAAGCAGCGGAGGAGTGTTTGAAATCTGAAATGGGAAGTGAGATAAAGTGTGAGACGGCTAGGGTTTGTAAAG
183	Lg10_Scaffold7	1564992	1565063	AT	ATATATATATATATATATATATATATATATATATATATATATATATATATATATATATATATATATATATAT	2	72	ACAATCTATAACGCCCTACTC	TAGTGTTTAGTTGGATTTATCCC	TCAAGCGTTCACAATAATTATGTGCAGGTAATATACACATGGATATGCCATAATGCAAATCTAAAACTCAACCATATCATAGTATTTTTCCAATAAATACATATATATATATATATATATATATATATATATATATATATATATATATATATATATATATATATATATATATAACGTGGCTAAAATGCACAATCTATAACGCCCTACTCCCGAATTATTTATTTTCGGAAATAATTATCGGGGATAAATCCAACTAAACACTAGTTTAATTA
184	Lg10_Scaffold7	1585162	1585185	AT	ATATATATATATATATATATATAT	2	24	CATGATACCCAACAAAGC	AGCTTTGCAGGTGAAG	TCATGATACCCAACAAAGCTTCAACCTCAAAGTTTCACGTACAAAGCTTCAACACCAAAGCTTCACCTGCAAAGCTTAAAAAAATTATATACATACATACATATATATATATATATATATATATTTTTTTTTTTCGAAAATTCAGAAATAAAAAAAAAAATCGGAAATTCGAAAAAAAAGAAAAGAAAATGAGGCCTTTTTCTTTAGGCCTAACAACTTTCATA
185	Lg10_Scaffold7	1596448	1596469	AT	ATATATATATATATATATATAT	2	22	AACAACAATGTATTCACTTGAAG	CCGAAGGTCAGCAATAATATC	CATAATGAACAACAATGTATTCACTTGAAGTAAATGTGCCTGGAAAACTCTACTCGTAGTTTACAAATCTGTAATTCTCAAAGCTTAATCATATAAAATCATATATATATATATATATATATTATGTATGTTGTAGATATTATTGCTGACCTTCGGCAGAAGTAGAGTTCAGTGTGATAAACTGAGGTATATTTGACCTTTACCCTCATTTCCATGGCCTTA
186	Lg10_Scaffold7	1598375	1598408	AG	AGAGAGAGAGAGAGAGAGAGAGAGAGAGAGAGAG	2	34	GCCGCTTAGCACCTATG	GCTATATACTAGATCACTCTCTC	GAGCTGTGATCAGCCGCTTAGCACCTATGCGGGGCCTAGTTGGAAATTTTTAGAATAGTATACCATTTGATATGATAAGTTATGATAAATATATATATATAGAGAGAGAGAGAGAGAGAGAGAGAGAGAGAGAGTGATCTAGTATATAGCACTAGGGGTRRAAAAAAAACCCAATCCCGAACCAAACCGAAAAAATYCCAATCCCAAACCAAAAATTTCTCAAACCGAATTTCC
187	Lg10_Scaffold7	1611988	1612045	GA	GAGAGAGAGAGAGAGAGAGAGAGAGAGAGAGAGAGAGAGAGAGAGAGAGAGAGAGAGA	2	58	GTCTCGCCGTCTCCTC	TGCCGTTGTCTGCTTATC	GGCTTGGGAAAATACGATAGCCTACCCAGAAGTAGGCAGACGCGGGGAAATCTAGGCATTGTGCGTCTCGCCGTCTCCTCTAGGTGTGACGATGGTCTACGAGAGAGAGAGAGAGAGAGAGAGAGAGAGAGAGAGAGAGAGAGAGAGAGAGAGAGAGAGTATGAATCTGCAATTGCAGATATGGTGATAAGCAGACAACGGCAATGGTTTTTGCTGAGCAACTTAGAGTTTTCTTTTGAAAGTAAGTCGGTGATTGGG
188	Lg10_Scaffold7	1634303	1634342	TA	TATATATATATATATATATATATATATATATATATATATA	2	40	ATACCATCCTAATTTACTCCTTC	TGACATAACTTAACAAACTGAAC	ATACCATCCTAATTTACTCCTTCATTCCCATGTTAACTTAGTTTTGTTATTTTAAGTTCAGTTTGTTAAGTTATGTCATTTAAGGATTAAAAAGTTATTTTATATATATATATATATATATATATATATATATATATATATTGTTTATTGTTGTCATCGTTCCGAACCTATTATTACACAGTTGTGATCATTGTGTTGGATACATATATTGTTTATGTTATTTTCAGGGTTTTGGGAAAT
189	Lg10_Scaffold7	1676721	1676740	ACCCG	ACCCGACCCGACCCGACCCG	5	20	ACGGCATGTCAGCTAGG	GTTAAGCATCCACCCAAATAC	TACTTGAATTTGTATTGACAAGCTCTGTGCAATGTTTTTCAGAATATAGATAAAATACGGCATGTCAGCTAGGCCTGGCATTTTGGACCMAACCCCGTTAACCCGACCCGACCCGACCCGTTAATATTTGTATTTGGGTGGATGCTTAACGGGTCGGGTCGCTAACGGGTGAACCCGTTAACAACCCGTTAAATAACGAGTCATTTTGGGTCAACCCGTT
190	Lg10_Scaffold7	1677406	1677425	ACCGC	ACCGCACCGCACCGCACCGC	5	20	AAACCGCACCGAAACC	TGAAACCACAACCGAAATC	TTTGAAACCGTTTGAAACCGTTTGAAACCGCACCGAAACCGTTTGAAACCGCATCGAACCGAACCAAACGGTTTGGTTTCATTTCGKTTTTGGCTTCAAAACCGCACCGCACCGCACCGCAAAAAGTTTCGATTTCGGTTGTGGTTTCACTCGAAACCGCACCAAACCGCACCGCGCCCACCCCTAGTTGAAACTAGTTAAATTCCAAGCTTGTTGAAAG
191	Lg10_Scaffold7	1691570	1691589	ATTT	ATTTATTTATTTATTTATTT	4	20	TTTCCCTTGTTGCCACTTG	CAATCTGAAGAATGCGTAAGC	TTCCTTTTCCCCCTTTCTGATTGGGCTGTCCCTATCCTTTTCTCTCCCGCACTCTCTCCTTTCTCCCATTTCCCTTGTTGCCACTTGGCAGCGTCTAAACATTTATTTATTTATTTATTTCCCAACAACTAAAACGTTTCTAATTTCTTCGTTATAACTCGATTTCACGAACGGTCTGCGCTTACGCATTCTTCAGATTGAGCTCTATTCGAAAATGTAA
192	Lg10_Scaffold7	1838756	1838779	TA	TATATATATATATATATATATATA	2	24	CGGTAGGGAGGAGAATTTC	ATCAATCTCAAAGACCATTTATG	CACGCCTCTTTTACTTCTAACTCGGAATTTGCACTTTAATACAATCTTGAAGCATAAAGAAGCTAACCTTTTGCTATTTTATTTTATGTTGCAGGTTGCTTATATATATATATATATATATATACGGTAGGGAGGAGAATTTCGAACTCAAGACCCATGAATAAAACCTAATACCTTATTGGGTTTTTATCATAAATGGTCTTTGAGATTGATCAAACTCATTA
193	Lg10_Scaffold7	1850359	1850384	CT	CTCTCTCTCTCTCTCTCTCTCTCTCT	2	26	CAAGGCTACTGTAATACATCATC	AACATATCAACAAGATGAAATGC	ACAAGGCTACTGTAATACATCATCATTAATCAGTGAAAAGTTCATCAGGTTTTGCATTTCATCTTGTTGATATGTTCTCYTTCTCTCTCTCYCTCTCTCYCTCTCTCTCTCTCTCTCTCTCTCTCTCMCWCTCTCTCTCTGTGCAATTCTTCAGATGCACTGAGTATTATTATATATATTCGATTAGGCGCTTAGTTGCCTGATAAACTTCTTGTTTCTATCAATT
194	Lg10_Scaffold7	1858087	1858116	TA	TATATATATATATATATATATATATATATA	2	30	ATGAGAGTATGAATGTCAACAG	GATTCTGCACGATCTTGTG	NNNNNNNNNNNNNNNNNNNNNNNNNNNNCTATCCTACGTACGCACTGCCCCCATCGAGATCTCTCATCATAAAATTGCATCAAGATTATGACAAAAACATTATATATATATATATATATATATATATATATTATGTATATATATGAGAGTATGAATGTCAACAGTGATACTGTTTGTGTCCATTCATGGCGAGCACAAGATCGTGCAGAATCCCAAAAGGGCCATGAATA
195	Lg10_Scaffold7	1858292	1858315	GA	GAGAGAGAGAGAGAGAGAGAGAGA	2	24	CCCATAATTTTGCATGAGAGAG	GACAGACATTTGAAAGTTGAAAC	CAGAATCCCAAAAGGGCCATGAATACAAAAAAGCAAAAACATATTTATGAAAATATTATATATTTTTTCGAAAAACCCACWWWAACCCATAATTTTGCATGAGAGAGAGAGAGAGAGAGAGAGAGTAAGGTTGTTTCAACTTTCAAATGTCTGTCAAAGAAAATAATTAAGTTAAAGTTACTAATTAAGGTACTGTTATTATGTCTTTTCTCTTAACATTAAAG
196	Lg10_Scaffold7	1895260	1895279	TC	TCTCTCTCTCTCTCTCTCTC	2	20	CTCTCATTCACCATCAACC	CGAACTCATTGCGAAGG	GCCACGCGTCCACTGGCCTCTCATACCTCACCCGTCACAGCCGCGTCGCGATATCAAAATTCAGTTTCTCTCATTCACCATCAACCCCTACCACTCTCGTTCTCTCTCTCTCTCTCTCTCCAAACCCAAAAAAATCTGCTTCTCCTTCGCAATGAGTTCGAGATCGGAACCCTAACCCTAACCCTAGAGCCCCAATTCGAAACTATGTCTCTTCGGAAAG
197	Lg10_Scaffold7	1911816	1911841	TA	TATATATATATATATATATATATATA	2	26	TTTCGGTTCGGTATGGG	GATGAAATACTGAATTGATTACG	TTTTTTAAAGTAGCCACGCCTCTTTTCCTTCTAACTCGGAATTTGCACTTTAATACAATCTTCAAGAATAAAGAAGCTAACCTTTTGCTATTTTATTTTWTATATATATATATATATATATATATATTATATTTATTTTCGGTTCGGTATGGGATTACCAAAAAATTGAGTATATAATACCGAATCTTGCATCAAAATTTCGTAATCAATTCAGTATTTCATCTCG
198	Lg10_Scaffold7	1938157	1938176	CAAAA	CAAAACAAAACAAAACAAAA	5	20	GTCCTGCTCTCCAGATCC	CACTGATGTTTTGTTTTGTTTTG	TGAAAGACAAGTGGAGTCCTGCTCTCCAGATCCGAACTGTACTTTTGAGGTATATGCTTTCATATTKTTTCTTTGTAATATRCTATACCTGTTCTGTGATCAAAACAAAACAAAACAAAACATCAGTGTAGATCACTGGTTAAAATATCACAATAAATTATGTGTTCCATAACAGAATAAATTTTGGCATAGTTCATACRCCTGTAACGTGGAGYTTGTG
199	Lg10_Scaffold7	1977661	1977682	TA	TATATATATATATATATATATA	2	22	CCTTGGATTTAATTTTGAGTTG	CCGACATTTGAGATAGAATAC	CCTTGGATTTAATTTTGAGTTGTTAGATTTTTTTTYRCCATTAAATTTGCTTGTATTCTATCTCAAATGTCGGATTTAATGTATTTATAGATTTGATTTWTATATATATATATATATATATAWAWAATTGAATCTAGACTGYTGATCCAACTATGTGTGTTGTWTGATAAAAAAAWTTTTGTCGGTCTTTCAACAAGTGGCTGACAATGTCAACAACTAGGT
200	Lg10_Scaffold7	1986823	1986874	CT	CTCTCTCTCTCTCTCTCTCTCTCTCTCTCTCTCTCTCTCTCTCTCTCTCTCT	2	52	TTCATAAGCAGGAGGCAAG	GACCGTTAGATCATAGATGGG	AAAAAGAAAAGAAAACAAGAAAAAACAAACTCCTAAACACTTAATTCTTATTCACATTATGGCAATAGAACATGTCAAACCGTCAAGCAAAATATCATAACTCTCTCTCTCTCTCTCTCTCTCTCTCTCTCTCTCTCTCTCTCTCTCTCTCTACACACACACAAACATACCGTTTTTGTTTTTCATAAGCAGGAGGCAAGACATCATAACTTTCTCTCCGTAGACCCTAAACCCATCTATGATCTAACGGTC
201	Lg10_Scaffold7	2064497	2064516	AATCC	AATCCAATCCAATCCAATCC	5	20	AATAATCCAATCCAATCCAATCC	CCGACACAACTGCTACTG	TTTAAAAATAAAATGAAATAAAATAAACGAAAAACATATGGAAATGTCCAATAAGAGTTGAGACCCAAAACCCTCTCTAAACCCGACCGAACACAAAAATAATCCAATCCAATCCAATCCAAACCTGTCTCTTCCTCCCCAACCAAAAATATGATAACCAGTAGCAGTTGTGTCGGTACATTTTGCCCGCGGGTCCTCAGGACGGCTGGGCTGCTGACTT
202	Lg10_Scaffold7	2065813	2065834	AT	ATATATATATATATATATATAT	2	22	GTGTATGTATATGTGCGTGTG	AGATAAACTGAAAGGCTCCTG	CTCCAACAAATCCTAYAATATCCACAGTTAATGTGCAGTTCAGGAATAGTATCATATGTTATAACTCTATTGTATAGATTTGATCTTTAAGACGAATTTCATATATATATATATATATATATGTGTGTGTATGTATATGTGCGTGTGTGTGTGTATATATATAATAGATAACTTCTCCACATTTTTTTTTYYAGGCAGGAGCCTTTCAGTTTATCTTACATT
203	Lg10_Scaffold7	2083124	2083145	TA	TATATATATATATATATATATA	2	22	GAAGCCATAAGCCATTGTG	ATGTAGAGACTCAAGATCCTG	ATTCGTGGATATTTGGAGATATAGCGGACGTAAATAAGAGGATTATGAGAAGGAAGCCATAAGCCATTGTGTTTGAAGGCTTGCTGCAGCTCAATGCTTTTATATATATATATATATATATAGCAGGATCTTGAGTCTCTACATTTAAAAAATTATGCTTGATTAGATGGAAAAGCAGCTTTTGCAACATTAGAAAACAACATAACCACACATTAGAAGTCG
204	Lg10_Scaffold7	2116254	2116273	TG	TGTGTGTGTGTGTGTGTGTG	2	20	CTCTTTGTATGTGGGTGTTTG	CTTCTCCATTCTCCGATCTC	GAGAGATCGGAGATCTCTCTTTGTATGTGGGTGTTTGGGAGAAGAGAGATCGGAGAAGGGAGAAGAGAGATCGGAGAATGGAGAAGAGAGATCTCTGATCTGTGTGTGTGTGTGTGTGTGTTTGGGAGAAGAGAGATCTCCGATCTCTGTGTGTATGTGTGTGTTGGATGATCGGATGTCAACCTATGGAGCTCTCTGTGTGAGTGTGTGTGTGGGAGAA
205	Lg10_Scaffold7	2116690	2116709	TG	TGTGTGTGTGTGTGTGTGTG	2	20	ATGGATGGTGGTCATTTGTG	GAATATTGAGTGAGTCATGTGTC	CACTTAATATTCCCGACAAGTTATACAATTATTTGGACAATTTCATGCAGCTTTTACAATTATAATTTGTATTCTTTTCAGACCATGGATGGTGGTCATTTGTGTGTGTGTGTGTGTGTGGGTTCCTCCTGTCAGGAGGACACATGACTCACTCAATATTCCCGACAAGTTTTACAATGATTTGGACAATTTCATGCAGCTTTTACAATTATAATTTGTA
206	Lg10_Scaffold7	2140060	2140095	TA	TATATATATATATATATATATATATATATATATATA	2	36	AACCATGCTTAGAAACGATATTC	GGCTGATATGTTATTTCACCTG	GTGAGTGGGCAAAAATAAAGCTTTTCAAAACCATTTCATTTATCAAAAGTTCTAACCCCTCGCTGTAAAACCTGTATAATTTCCCAAAAAATAGAATGTGTATATATATATATATATATATATATATATATATATATCTCAAAACCATGCTTAGAAACGATATTCATAAATATGCCATGCCAAATAATCTAAAAAATAAACATAATAAATAATTCAGGTGAAATAACATATCAGCC
207	Lg10_Scaffold7	2147007	2147046	AT	ATATATATATATATATATATATATATATATATATATATAT	2	40	GTAGACTTCAGGTGAGTGG	TAAAGGCATTTGTGGAACTG	GTAGACTTCAGGTGAGTGGGTCTTTTCCTTTTTATAGTATATATATGATTGACAGTTCCACAAATGCCTTTAAATTGATTTATGCATTTTATGCCATGTCATATATATATATATATATATATATATATATATATATATATTAAAATACTATGATATGGTTGAGTTTTAGATTGCATCAAGGCATATCCATATGCATATTACCTGCATATAATTGTTGTGAATGCTTGGAAGTGCTAAGGT
208	Lg10_Scaffold7	2161739	2161763	TTTCC	TTTCCTTTCCTTTCCTTTCCTTTCC	5	25	CCTTTCCTTTCCTTTCCTTTC	TGACTTCTGTTCCATCTTCG	TTACTACTTTTGAGTGAAAGGGTACATAGTCCTCAGCAGCTTGCCTCAAACCTTCAAAAACAAATTGAAGCAGAATGTATTGGCTTTTCCATCTCTATCRTTTCCTTTCCTTTCCTTTCCTTTCCTTTTGYTTCATGCAAGTCTCTGTCCTTGTTTCCGAAGATGGAACAGAAGTCATTTTCCATAAACAGTAGAAATTGTTGGGGATGGAGTAGACTAATAGCT
209	Lg10_Scaffold7	2205664	2205683	GT	GTGTGTGTGTGTGTGTGTGT	2	20	CGGTAATATCGGGATAATATCG	CACACACCACCACACAC	TATCGGTAATATCGGGATAATATTAGTAATATCGGTAATATCGGGATAATATCGATAAAATAAACATAATAATTTAGTGTGTGTCAGTGTGTGTGTGTCGGTGTGTGTGTGTGTGTGTGTGGTGGTGTGTGTGTGTGKGKGRTGATRAGTTACATAATATAATATATATATATATATATATATATATATATATAATATAAATTCCCAAATGGGCCAACTT
210	Lg10_Scaffold7	2205725	2205756	AT	ATATATATATATATATATATATATATATATAT	2	32	CAACTTTTGAAACTTTTGACAAC	GCACACGGTTTTGAGTATG	AAACATAATAATTTAGTGTGTGTCAGTGTGTGTGTGTCGGTGTGTGTGTGTGTGTGTGTGGTGGTGTGTGTGTGTGKGKGRTGATRAGTTACATAATATAATATATATATATATATATATATATATATATATAATATAAATTCCCAAATGGGCCAACTTTTGAAACTTTTGACAACTTTTGACAAGACAAAAAGTAGTGATGGTTGGTTTCATACTCAAAACCGTGTGCCAC
211	Lg10_Scaffold7	2244046	2244069	AG	AGAGAGAGAGAGAGAGAGAGAGAG	2	24	GAGAATGAATAGAGCGGATTG	TTAAACTTAAACTCACTCCCTTC	CGGAGGARATAGAGAGGAAGAGGAGTGAGAGAAAGAAGCGAGAGAATGAATAGAGCGGATTGGAGGTAAAAAAAAGAGAAGGGGAGAGAGAAAGAAGAAAAGAGAGAGAGAGAGAGAGAGAGAGATTTGGAGTGAGAGGGAAGGAGGAAGAGAAAAGAAGGGAGTGAGTTTAAGTTTAAAAACTCTAAAAACTCACTTTTTGTGTTTTTAGAGAATAGACTATA
212	Lg10_Scaffold7	2260804	2260823	CT	CTCTCTCTCTCTCTCTCTCT	2	20	CCTCAAGCCTCACATCAC	GAGTCCCTTAGAGAAAGAGAG	GAGCCCTTAGTTTATAAAAGGGACTCCTCACCCTCATAATCCTCAAGCCTCACATCACCTAAACAGATGTCTCATCCTCACCACAGTCCCTGCTCTCAAACTCTCTCTCTCTCTCTCTCTTTCTCTAAGGGACTCCCTCTCACCCTTGTAATCCATACATTCAATTAGAGAGAAATACAATCAACATCAGTATGGACGTAGTCCAAACATTGGGGTGAAC
213	Lg10_Scaffold7	2265986	2266025	AT	ATATATATATATATATATATATATATATATATATATATAT	2	40	TACTCCCCATAATTGTCTTG	GATAAGAAATTAATGCTAGTGAG	CCCCACTCGGTATCTCTTACTCCCCATAATTGTCTTGATTTTTTTCTTTAATTATTTATTTGTTTGTATTTATTTGTTTGTATTATATATGCATGTACAAATATATATATATATATATATATATATATATATATATATATTTCTCACTAGCATTAATTTCTTATCATTATTTTTATTAAGAATTTTTTGCTGATTTCGAATYTTTCKTTTTTTTTTTTTTTTTTTGAAAAAAAAATATTT
214	Lg10_Scaffold7	2271231	2271250	GA	GAGAGAGAGAGAGAGAGAGA	2	20	AAGAGAAGGATGGTGTTAGG	TTAAACTTGATTTCTGATTGGC	AATGCACAAAGAGAAGGATGGTGTTAGGGTTTAGGGTATACATATATTATAGGGAGCTGTTATGTTGGCCAATCAGAAATCAAGTTTAAATTTTTGGTCCGAGAGAGAGAGAGAGAGAGATTAGGCTACATAGTTTAAATTTTCCCTAATATTAATAAGAAATACAGTACTCCATCAGCATTTAGTGTATACATATACATATATTATAGGCGCTGTTATG
215	Lg10_Scaffold7	2272346	2272371	AC	ACACACACACACACACACACACACAC	2	26	CCCAGTTCCCCTTCTTC	TTAGGATTTGAGGAATTTTGTG	TGACATGGCCCAAAACGACGTCATTTTGTCCAAGTCTAATATTTTTTTAATTATTTTTAAAATACAAGACCAATTCTAATTTTATTTAAAATATATATAYACACACACACACACACACACACACACATATATATATATATATATTATAACCCCCAGTTCCCCTTCTTCCCCATCCCATTCCCAATCACAGTTCACCCAATTCCACAAAATTCCTCAAATCCTAAAT
216	Lg10_Scaffold7	2277920	2277967	TC	TCTCTCTCTCTCTCTCTCTCTCTCTCTCTCTCTCTCTCTCTCTCTCTC	2	48	TTGCAGCTTCACAGTCTC	TTCGTAGTTCGTTGGAATTAG	CACAATAGTAATTAAACACCAAACTTAGTGTCATTTGCTATATAGCTGGACTAATTCCCATGCAGAGCGGGCAACACGTTTCTCTGTTGCAGCTTCACAGTCTCTCTCTCTCTCTCTCTCTCTCTCTCTCTCTCTCTCTCTCTCTCTCTTCCCATGCTCTTAATTAACTCTTAAAACGGAAGCTTCGTCTTGTTATACCAGTACACGCGTTAACCTAATTCCAACGAACTACGAACCCTAATTCTTAA
217	Lg10_Scaffold7	2304522	2304557	TC	TCTCTCTCTCTCTCTCTCTCTCTCTCTCTCTCTCTC	2	36	TCCTCCGTCGTTCCATC	CGCCGTCGCATTGTG	CCACTACGACGACGATTTGGTGATCCGATTCCGCGCCGTCCTCCCCGACCTCCTCCACTCCTCCGTCGTTCCATCTCCCTCAGGTACCCCCTTTTCCCCTTCTCTCTCTCTCTCTCTCTCTCTCTCTCTCTCTCTCTATAGTGGAGCACAATGCGACGGCGTATTGAGTGTAATTTTCACTGTCTGCAGCGGACGAGCGAGAAGTGATAGCTGTATTGNNNNNNNNNNNNNNNNNN
218	Lg10_Scaffold7	2343639	2343672	TC	TCTCTCTCTCTCTCTCTCTCTCTCTCTCTCTCTC	2	34	ACTCCATCTGATTATTAATTTAC	CCGTTCAAATATGATCTCTC	TATATAGATTCTTCATTCTCGAATGCCACCTATTTACAAACCYTTTAAATTAGGACCRAACTCCATCTGATTATTAATTTACTAATCTCAAATAATGTYTTCTCTCTCTCTCTCTCTCTCTCTCTCTCTCTCTCTMTMTATATATATATATATATACCTGATCATCAACATAACAAATAGTGATTTAGAGAGATCATATTTGAACGGGTAYGTGTCAWTTTTTTTTTCTTTTYT
219	Lg10_Scaffold7	2351026	2351046	AAC	AACAACAACAACAACAACAAC	3	21	AACAACAACAACAACAACAATG	TTCGTGAACAGTGATGGTG	CATTTTTCTGTCACTTCTATCTTTAAACTCTCTYCTCTCATCTCTCTCTGAACTCTTTCTGCTMTCTCTGAAATCAGCCCTCCTTGAGGGGACACACACAAACAACAACAACAACAACAACAATGACCCCACCATCACCCRTGTGAACCCAGAAACAAAAGAGGAMCCCCCAAACTCTCTTTTTTCTCTGCACCATCACTGTTCACGAAATCTCTTCGGTG
220	Lg10_Scaffold7	2373658	2373697	GA	GAGAGAGAGAGAGAGAGAGAGAGAGAGAGAGAGAGAGAGA	2	40	CAGTTTAATGTTAGAGGAGAGAG	CACCTGGCACTAACCTAAG	GAGAGAGAGAGAGGTTCYTAGCTGTTTAATGTTAGAGGTTATGGAAATTAAAGCATTTTCTAGTTGCTACAGTTTAATGTTAGAGGAGAGAGATGTGGGGGAGAGAGAGAGAGAGAGAGAGAGAGAGAGAGAGAGAGAGATGTTAGGGAATGACTTAGGTTAGTGCCAGGTGTCATTAGTAGAGTAAAGAATATGGAGTTAGTTATAAGGTGGTTGTATTTATATATAAGTAAGGGATGT
221	Lg10_Scaffold7	2404388	2404407	TTCGG	TTCGGTTCGGTTCGGTTCGG	5	20	ATTTCTTGAAGATGTGGATAGG	CGAACCGAACCGAACC	AGCACAAAGAAAGGGCCGGCCATTTCTTGAAGATGTGGATAGGGCTGGGTTCGGTTCTTTTCGGTTCGGTTTTTTGCCAAAACCGAAACCAAACCGAAATTTCGGTTCGGTTCGGTTCGGCCCATATTTTTTTCGGTNNNNNNNNNNNNNNNNNNNNNNNNNNNNNNNNNNNNNNNNNNNNNNNNNNNNNNNNNNNNNNNNNNNNNNNNNNNNNNNNNNN
222	Lg10_Scaffold7	2409262	2409285	GA	GAGAGAGAGAGAGAGAGAGAGAGA	2	24	TTCTGGTTGTGTCCGTAC	TCGTTCCCGTGCTCTC	GACCTTAGGAACACAATGGTACCATTTTCTTCTTCGATCTGTCACGTTTGCAAGGGTTTCTGGTTGTGTCCGTACAAGAGAGAAGAGAGAGAGTGAATCTGAGAGAGAGAGAGAGAGAGAGAGAGCACGGGAACGAGAGGAGAGAGAGGGTAGGTGGGTGTGTGTGTGGTCCAAAAGCCACCAATCAAAACTAAGAGAACACTTAGTTCTAATTGGGTCCAATA
223	Lg10_Scaffold7	2442448	2442467	TC	TCTCTCTCTCTCTCTCTCTC	2	20	ACAGGCACACTTTCATATCTC	CATCGACGCATGGACATC	ATGCGAGTGGCTACTGCGCCAGTGAATTCACTCACACAAGCTGGGGATAAATATGAATTGTTTCGAGGGCGTTTTCCTTTTGCTGATCACCAAAACACGGTCTCTCTCTCTCTCTCTCTCACATGCACGCACGCACACACAGGCACACTTTCATATCTCCCTCATGCCATTTTTTCACGTGTTGAATAATTTATTTGATGTCCATGCGTCGATGTTACAG
224	Lg10_Scaffold7	2445477	2445500	CCTCTC	CCTCTCCCTCTCCCTCTCCCTCTC	6	24	ACAGTTAAGAATTATGCGAGTG	TGAGAGGGAGAGGGAGAG	ATATAATGGCTGACACACAGTTAAGAATTATGCGAGTGGCAACTGGGCCATTGAAAACTTAGCAACATAAAGAAGAAGAAATTGTCATGGTCTCTCTCTCCCTCTCCCTCTCCCTCTCCCTCTCACCCACGCACGCACTAGCACACACTTTCATATCTCCTTTATGCCATTTTTTCACGTGTTGAATAATTTATTTGATTTCCATGCATCGATGTTACAGGAAA
225	Lg10_Scaffold7	2450773	2450810	AT	ATATATATATATATATATATATATATATATATATATAT	2	38	TCAAGATAATGTGAAGCAAAATC	TAGGTGAAACTTTGGTGTTG	ACTCTTGATCAAGATAATGTGAAGCAAAATCAATTCATGGTACCCAACAAAGCTTCAACCTTAAAGCTTCAACACCAAAGTTTCACCTACAAAGCTTAAAATATATATATATATATATATATATATATATATATATATTCGGAAATTCAAAAATTCRGAAATTCRGAAATTCAAAAATTCAAAAATTCAAAAAAAAAAAAAAATMRAAATAAAAAAACAAAAAAAAAAATTTGCCTAG
226	Lg10_Scaffold7	2456537	2456650	GT	GTGTGTGTGTGTGTGTGTGTGTGTGTGTGTGTGTGTGTGTGTGTGTGTGTGTGTGTGTGTGTGTGTGTGTGTGTGTGTGTGTGTGTGTGTGTGTGTGTGTGTGTGTGTGTGTGT	2	114	TGATAGAAGATGTTTCAAGTTC	AAACCTAAAGAGCATGAGC	GTAGATAACATTAACATTTTGTAACAATATATTATAGCTTTGAAATATATTTTTCCATACGGTTTCTAATCCTCGCAGCAACGCACGGGCCATATTTCTAGTGTGTGTGTGTGTGTGTGTGTGTGTGTGTGTGTGTGTGTGTGTGTGTGTGTGTGTGTGTGTGTGTGTGTGTGTGTGTGTGTGTGTGTGTGTGTGTGTGTGTGTGTGTGTGTGTACATATGTTTCTTTTGATAGAAGATGTTTCAAGTTCGACTCTCCTCTGTAAGCCTTTGAAACATGCCTAAAATTTGCTCATGCTCTTTAGGTTTTGGTTT
227	Lg10_Scaffold7	2463477	2463497	ATT	ATTATTATTATTATTATTATT	3	21	AACTGGTTATTCGTAAGCATTG	ATGTTTCATTGAAAGTCCTGAC	GCACTTGAAGTGCTTTCTGCAAGAAGCACATAACTGGTTATTCGTAAGCATTGTATACATAAGGAAAAAGACGAATCGAAGTCAGGACTTTCAATGAAACATTATTATTATTATTATTATTTGACAATTTTCAATTGAGATCACATATTCAAATAAAATTTCAAGATTAATCACAGTACATGTGCATTTATTTCATACATTCGTCATCTATCGATCATATT
228	Lg10_Scaffold7	2553289	2553332	TA	TATATATATATATATATATATATATATATATATATATATATATA	2	44	CACTCTCCACCTGATTCTTAG	ACGGCTGTATCCAAGGAG	ATTATATTATCTTATCTTATCACTCTCCACCTGATTCTTAGAGTTCTAAAGTAATTCAAAACGCCAAAACCTTTTCCTCCTTGGATACAGCCGTTTCCCCTATATATATATATATATATATATATATATATATATATATATATATGAAATTCATGCAGCAATTTAGGGTGTGTTGCACTTGCCATTCATCCATTGAAGTTGCTGGAGTTTTCAGAGTTCTTTCTCTCTTTGTTTTAAGTTTCAA
229	Lg10_Scaffold7	2560467	2560494	AT	ATATATATATATATATATATATATATAT	2	28	GCGGACTCCAGGTGAG	TATATGTCATGGCATAAGTTCTC	GCGGACTCCAGGTGAGTGGATCTTTCCTTGCTCATCTTATGTTTCATGATTGATAATTCTATAAATGCTTTTAAATAAAACTGAGAACTTATGCCATGACATATATATATATATATATATATATATATGTATATATATATATATATTTATATATACATATATATATATATATATATATATATTTATATATACATATATATATATATTTATATGTTATAAAATACTATG
230	Lg10_Scaffold7	2560523	2560548	AT	ATATATATATATATATATATATATAT	2	26			TTCTATAAATGCTTTTAAATAAAACTGAGAACTTATGCCATGACATATATATATATATATATATATATATATGTATATATATATATATATTTATATATACATATATATATATATATATATATATATTTATATATACATATATATATATATTTATATGTTATAAAATACTATGAGATGGTTGAGTTAGATTTCATTGTGACTATCCATATGCGTATTACTATAAATG
231	Lg10_Scaffold7	2560914	2560963	AT	ATATATATATATATATATATATATATATATATATATATATATATATATAT	2	50	ATGCCATGCCTATTGAATAATAC	ACTTCAGAGCGTTCACAAC	TACACTTGATGTTTTTCCCAAAAAATGCAATTATATGAATTATGCTTTAAAAATGCCATGCCTATTGAATAATACATAAACGATGAGTTGAATTGGTTGCATATATATATATATATATATATATATATATATATATATATATATATATATAATTGTGGTGTTGTGAACGCTCTGAAGTGCAAAGGTGAATGCAGGACACACATGTAAGTNCAGGTAAGTTCAAGTAAGTTTAGGTAAACTCAAGTAAGTA
232	Lg10_Scaffold7	2609991	2610020	CA	CACACACACACACACACACACACACACACA	2	30	AGAGTGAGTGGACCAAAG	TAGTATGTTCCAAAATAAAATGG	AAGAGTGAGTGGACCAAAGTTTATGATAATAATACTAGTAATAAGAAAACCATTTTATTTTGGAACATACTAACCCCCTGTTTTGAAAACACACACACRCCACACACACACACACACACACACACACACATATATATATATATATAATACTACGTAGTAGTTTTCCAAAAACTCAACATGCCATGAAAACGTTCATAAAACAAGTATGTGTAAAACAATGCTCAATAATG
233	Lg10_Scaffold7	2645061	2645094	TC	TCTCTCTCTCTCTCTCTCTCTCTCTCTCTCTCTC	2	34	CAGAGGAGGAAACCGTAG	CCTTGAATTTGGCAGTGG	AGATAAAATCACAAAAGAAAAGAAAAATAAGGGGGAGAGAGAGAGAAAGCGACGCCGTATGAACATCAGCCTTCTGTTCCTCTCTCTCACTCTTCCTCGYTCTCTCTCTCTCTCTCTCTCTCTCTCTCTCTCTCTYKCTCGCATAAACTTGCAGAGGAGGAAACCGTAGCAAAACCCTAGTTCCTCCATCGCCAAATCGATTTCCATCAGCGCGTGCCACTGCCAAATTCAAGG
234	Lg10_Scaffold7	2727505	2727546	AT	ATATATATATATATATATATATATATATATATATATATATAT	2	42	AGGAAACGAACTTGACATG	AATAGATTGGTTTTCAACTTTTG	CACAAGTTTAGGAAACGAACTTGACATGTTTTTTCTTACCAAAAGATAAGTAGAGAACTTGTAAAAAGGAATTCAAAAGTTGAAAACCAATCTATTGTACATATATATATATATATATATATATATATATATATATATATATTATATATATATATATTTGTATAAAATTAACCAATAAAGAGTGTTATTATTCCCACTCCAGTMCCTTATCTTCTCACCAATTTTTAATGAAATTATTAATT
235	Lg10_Scaffold7	2742423	2742442	CTGC	CTGCCTGCCTGCCTGCCTGC	4	20	GCCTGCCTGCGACTG	CTTTGACCGAGAGGGAGAG	AGTGGGTTTGCACTTTCAGTGACTGCTTCTGCGCCGCCTCCTTGCATCTCCGCATCTGCCTTTGCGACCTGGTCACCTGACTGCCTGCTTGCATCTGCTTCTGCCTGCCTGCCTGCCTGCGACTGCTTCTGCCTGCCTGCCTGCGAGCGACTGCTTCTGCCAACTCCATTTTTCTCTCCCTCTCGGTCAAAGATAGACTCAGTTCATTTTCATATCTGAA
236	Lg10_Scaffold7	2774181	2774206	CT	CTCTCTCTCTCTCTCTCTCTCTCTCT	2	26	AAGTCAGCCTGGCATCC	AGAGAAATGAATACGAAAGGAAC	AGAGAGGCTTTAGGGAGGTTCTGCTGATGGGTCTTGGGTAGGCCAAAGAAGTCAGCCTGGCATCCAACTAAGGCCACGCCCTGCAACGGTTATATTTGTCCTCTCTCTCTCTCTCTCTCTCTCTCTCAAATTGTGGGGTTCCTTTCGTATTCATTTCTCTGATGAAGGGAGCATTTGGGTTGGGGACCATCTGGGTATATTTGTATGTTTGGTGGGTTTAGTTTTC
237	Lg10_Scaffold7	2780810	2780829	GT	GTGTGTGTGTGTGTGTGTGT	2	20	TGTGTGTTATCCGAGAGAAAG	CAAACCGTGTGCCATAAAC	TTCGATCTCTGTAGATGGAGGGTGTGTGTGCGTGTGTGTGTGTGGAATGAGGGAGAAGTGTGTGTGTGTTATCCGAGAGAAAGAAAAAAATACATTGAGGGTGTGTGTGTGTGTGTGTGTTTATGGCACACGGTTTGACACATGGTTTTGTATAAAACCATGGTTTTGTGTGTGTGTGTGTATGGTTATGTGTGTGTGTGTGTTATCCGAGAGAGTTTTG
238	Lg10_Scaffold7	2804076	2804111	TA	TATATATATATATATATATATATATATATATATATA	2	36			NNNNNNNNNNNNNNNNNNNNNNNNNNNNNNNNNNNNNNNNNNNNNNNNNNNNNNNNNNNNNNNNNNNNNNNNNNNNNNNNTAAAAAAATACTATAATAATTATATATATATATATATATATATATATATATATATATTAATTTAAAAATTTTATACCYTTAAAAAYTATAATAATTATACCCCCAAAATATTAACTATAATAATTATATATATATATATATATTAAATTTTAAATT
239	Lg10_Scaffold7	2818155	2818174	TAAT	TAATTAATTAATTAATTAAT	4	20	ACTTCCAAGTTCCGAGTAAC	AATGAAGAGAGAAGAGAAGAAAC	TTAAACAGTAAACCTTTGTTTTTTGTTTTTTTGCTTTTCTTTTTTCCTTTTAATATTGCCAGGAAATCCTAGCTTCTTTTACTTCCAAGTTCCGAGTAACTAATTAATTAATTAATTAATTAACTCTCCAATTTGACTCGGTTTCTTCTCTTCTCTCTTCATTCCGCGGCACATTTATTGATGATGATATATACAAACTTTCTTTATTAAAAGAAGCTAG
240	Lg10_Scaffold7	2822945	2822978	AG	AGAGAGAGAGAGAGAGAGAGAGAGAGAGAGAGAG	2	34	TTTACGGTGGTGGGTTTG	TCCTCTCTTTAATGCTCTCTC	GGATGCCTAGTTTGCTGTGTCTTTTTAAAGCTTTTATTTTTCCTCTTTTTTATTTATTTATAAATTTTTACGGTGGTGGGTTTGTATTTGTATATAATATAGAGAGAGAGAGAGAGAGAGAGAGAGAGAGAGAGCATTAAAGAGAGGAAAGAGATGGTAAAGCAACGTACACATGCAGATTTGTGACTAAACTATCGGGTCAGACATTTCACAGGAAGCGTTTGTTTTTTAATA
241	Lg10_Scaffold7	2826612	2826631	TG	TGTGTGTGTGTGTGTGTGTG	2	20	TCACGATATATTCACACATAAAC	TCTTTCTCTCTTGTCACTTTC	TTCACATAAAATGAGACCCATAACATTATAATGCGCTTATAACACACAACAATCACGATATATTCACACATAAACATGTGATTTTCCTAGTAGTATTTTATGTGTGTGTGTGTGTGTGTGTATTAAATTATGAATGCAATCTACCATTGAAGCAATTCATAATCTTTTCCAACAACTGAAAGTGACAAGAGAGAAAGAAAAAGAGAAACTTATTCAACCC
242	Lg10_Scaffold7	2829266	2829319	TA	TATATATATATATATATATATATATATATATATATATATATATATATATATATA	2	54	AAACATCCTTTTATTTTGTAGG	GTTAATTAAGTTATTTGCATACG	AGGTAATTAATTAACTTTGAATCAATTGGCTAAAAACATCCTTTTATTTTGTAGGTAAATTATTTTGCATGTATTACATATGTTAGGCATGTTTTGATATTATATATATATATATATATATATATATATATATATATATATATATATATATATATGCGTATGCAAATAACTTAATTAACTTTTGAATCAAATAGTATTTATTTTTTTATTTTATAGGTAATTTTTTTGCATGTATTATTTTACCTGGAAGTTAT
243	Lg10_Scaffold7	2851125	2851148	AT	ATATATATATATATATATATATAT	2	24	ATTAGAACACAAATATGAGATAG	GCCCTTCCGAAGTGG	GGATCCATAAACCTAAAAATTAAATCAAAGATTCCAAATATTACTTTTAATTAGAACACAAATATGAGATAGATTAATCAAAACAAATACACACACACACATATATATATATATATATATATATGCAGGGCCGGCCCTAAGGGTAGCYTAAGTAGGCGCCCGCCTAGGACCCCCACTTCGGAAGGGCCCCCAAAAAAAATTTATATCATGCAATTAACATATAA
244	Lg10_Scaffold7	2855429	2855448	TA	TATATATATATATATATATA	2	20	ACGTTCATCTAATCAACCAC	AGGTCTGCCAACTCATTG	CTTGGATAACGTTCATCTAATCAACCACCCAATATATACATAYATATATAAAACAAAGTTTGCACCTTTCCAATGAGTTGGCAGACCTAATGTCGCCAATTATATATATATATATATATANNNNNNNNNNNNNNNNNNNNNNNNNNNNNNNNNNNNNNNNNNNNNNNNNNNNNNNNNNNNNNNNNNNNNNNNNNNNNNNNNNNNNNNNNNNNNNNNNNNN
245	Lg10_Scaffold7	2861681	2861704	AT	ATATATATATATATATATATATAT	2	24	CGTCCATCTAATCAACCAC	AGGTCTGCTAACTCATTGG	GTTGATAAGCTGAGAAAGACTCCCAAACTATTAAAACTCATCTTCATCGAATCCAAGATAATCTGCATGCTTGGATAACGTCCATCTAATCAACCACCCAATATATATATATATATATATATATAAAACAAAGTTTGCACCTTTCCAATGAGTTAGCAGACCTAATGTCGCCAATTATATATATATATATATATATATATATATATATATATAATATATATATA
246	Lg10_Scaffold7	2861756	2861793	TA	TATATATATATATATATATATATATATATATATATATA	2	38	TCCAATGAGTTAGCAGACC	GCCTGTATGCCGTGTC	TAACGTCCATCTAATCAACCACCCAATATATATATATATATATATATATAAAACAAAGTTTGCACCTTTCCAATGAGTTAGCAGACCTAATGTCGCCAATTATATATATATATATATATATATATATATATATATATAATATATATATATATATATATGGCTGATAGCATTTGACACGGCATACAGGCCATGTCCATCATCAATTTACTTCATCTGACAACACCCACTTAGGTCTCCT
247	Lg10_Scaffold7	2861794	2861813	AT	ATATATATATATATATATAT	2	20	AGCATTTGACACGGCATAC	ATGAGGTGAGGATGAGATAGG	TATATATATATAAAACAAAGTTTGCACCTTTCCAATGAGTTAGCAGACCTAATGTCGCCAATTATATATATATATATATATATATATATATATATATATAATATATATATATATATATATGGCTGATAGCATTTGACACGGCATACAGGCCATGTCCATCATCAATTTACTTCATCTGACAACACCCACTTAGGTCTCCTATCTCATCCTCACCTCATCC
248	Lg10_Scaffold7	2879837	2879857	ATT	ATTATTATTATTATTATTATT	3	21	GAACCCAACCCGTTAAGC	CCATTAACACCCTTTAGTTGAG	CCGTTTCACCCGTTAACAATTATTATTATTATTATTTTTTGCAYGGGTCACCCGAACCCAACCCGTTAAGCTAACGGGTCACCCGTTTCACCCGTTAACAATTATTATTATTATTATTATTTGCATAGAGTTTATATTTTGTTGTTAATACTTTATTGAAATTACTAAAATATCCTCAACTAAAGGGTGTTAATGGGTGCTARCGGGTCTAACGGGTTTAA
249	Lg10_Scaffold7	2901006	2901025	TACA	TACATACATACATACATACA	4	20	TTTTGTGTGGTTTTGAAGAATG	TGTATGTATGTAAACATGGGTAC	ATTAAGCCTAATATCTATTATTTTTTGTGTGGTTTTGAAGAATGTACCCATATTTTGGTACAATAATTTTTTTGTTAATTTTGATGAATGTACCCATGTTTACATACATACATACATACATATATATACATATATGTATATATATATATATATGTACACACACACACACAATATATTGGAGAGTATAATTTATATTTTAATAATTTTAATCCACAAATTA
250	Lg10_Scaffold7	2920437	2920472	TC	TCTCTCTCTCTCTCTCTCTCTCTCTCTCTCTCTCTC	2	36	TCGGTAAGAGCAAGTGAAAC	AGCCAGCTTATCAGTGTATATC	ACTTAATTTATCCATTAATAATTATCTGAGCTCTCTCGGTAAGAGCAAGTGAAACATGAAAGTACGTTTGCATCATCTATATATCTTATGAATAATGGCATCTCTCTCTCTCTCTCTCTCTCTCTCTCTCTCTCTCGTGTTGCTTTCGTACAGCTCGATATACACTGATAAGCTGGCTGTACAATTATAAACAGCCAAACATATTGGTGTGTATTAACCTATGGTTCCTCCGGGTG
251	Lg10_Scaffold7	2920628	2920651	AG	AGAGAGAGAGAGAGAGAGAGAGAG	2	24	CAGATGGATGGAATATCACATTG	TTACCAACCATAGTCTCTCTTTC	CAGCCAAACATATTGGTGTGTATTAACCTATGGTTCCTCCGGGTGGATTCCCAGATGGATGGAATATCACATTGGTTAATTTTGTGGTCCTTCCACCCACAGAGAGAGAGAGAGAGAGAGAGAGAAAGAGAGACTATGGTTGGTAAATCAACAAATGCATGTTTAACTGTTTACTTAAGAGAATCAAATATGTTCAACATGAACGAACCACAATAGTATATTTG
252	Lg10_Scaffold7	2923419	2923445	TAA	TAATAATAATAATAATAATAATAATAA	3	27	CATTATCGTCAACTTGTAAAGC	GGTTCCTTCAGCATATAACAG	TACTAGCCTTAATCCTTTGGATCTCCTCCCTAGAGAGAGAGAGAGAGATTTAAGTTAATTATCATATCAGTAATTCATCTTCAAGGGTAATTCCATCTCTTAATAATAATAATAATAATAATAATAATTACCATTATCGTCAACTTGTAAAGCAACAAAATGTGTGACAACACCAATGATTAAAAATAAACTTACTTGATAAACCTGTTATATGCTGAAGGAACCCG
253	Lg10_Scaffold7	2924388	2924421	AG	AGAGAGAGAGAGAGAGAGAGAGAGAGAGAGAGAG	2	34	GACTCACGGCGTATGG	TCATCATCATCATCATCATCC	TTGGTATGAGACATTAAGTGGTTAGGGGGTGGGGGGTAGGTCTGGTCGACTTCATTAATTTGAAGTGACTGCAAAAGATATGTCATATTATTTGTGTATAAGAGAGAGAGAGAGAGAGAGAGAGAGAGAGAGAGACTCACGGCGTATGGGAGAGATTCTAGGTTGGTCATGAAGCTCTAGAGACTCAAATGCATGACCAAACTTGTTGGATTTGGATGATGATGATGATGATGA
254	Lg10_Scaffold7	2924502	2924528	GAT	GATGATGATGATGATGATGATGATGAT	3	27	AGACTCACGGCGTATGG	TCATCATCATCATCATCATCATC	AGAGAGAGAGAGAGAGAGAGACTCACGGCGTATGGGAGAGATTCTAGGTTGGTCATGAAGCTCTAGAGACTCAAATGCATGACCAAACTTGTTGGATTTGGATGATGATGATGATGATGATGATGATGAGCCGCAGTTCTTATTTGAATCCTCAGAGCTCAGGTGTTGTTTCTGTAACTTTCAATTAATAAATTATTAACCAGCAAACAACCAATTAAATTACATTA
255	Lg10_Scaffold7	2924633	2924668	TA	TATATATATATATATATATATATATATATATATATA	2	36	AGGTGTTGTTTCTGTAACTTTC	GTGCCAAGGTGTTGACTG	CGCAGTTCTTATTTGAATCCTCAGAGCTCAGGTGTTGTTTCTGTAACTTTCAATTAATAAATTATTAACCAGCAAACAACCAATTAAATTACATTAAAATTATATATATATATATATATATATATATATATATATATCAGTCAAATCACAGTCAACACCTTGGCACCAAAAGAATTTGAAATGAAATTTCAGAGACACGCTCATCACGAAAATACATAATAATAAGTTGGTACTGG
256	Lg10_Scaffold7	2925725	2925745	GAA	GAAGAAGAAGAAGAAGAAGAA	3	21	AGCGATAGGAGGACGAATAC	CCTTGTTCTTCTTCTTCTTCTTC	GATCATTATGAAGAACTCTATCAATTGAAAACAGCAATACATATAGGACACACATCAGCGATAGGAGGACGAATACTTTATTTATAAAGGAGAAGATGATGAAGAAGAAGAAGAAGAAGAACAAGGAGAGGAATGAAATGCCTAAATGCATATCGATGCTGAAATCCTCTTTTCTCAAATTAACGAAGTACTGCAGAATTGATCTCAGACCACACATGGGT
257	Lg10_Scaffold7	2925891	2925914	AC	ACACACACACACACACACACACAC	2	24	TGACTCACACGTAGACATAC	GGCACCGAAAGGGAAAG	CTCTTTTCTCAAATTAACGAAGTACTGCAGAATTGATCTCAGACCACACATGGGTAAATAACTATAAGGTCTCTTAGCCCCCTTCATTTAATTACTTAAGACACACACACACACACACACACACTCTCTCTCTCTCTCTGACTCACACGTAGACATACAGAAACTCACACGCGCACAGAGATACTATTTCTTTTCTTTCCCTTTCGGTGCCCCTTCTGGCTTTT
258	Lg10_Scaffold7	2926474	2926503	CT	CTCTCTCTCTCTCTCTCTCTCTCTCTCTCT	2	30	TCTCCTTAGACTCTATTCACAG	AATACCAATGAAGAACAGAAGG	TCGGAAAGGAAAAAAAAACAAAGGAAATCATTTTAGAAGGTTTAATTTATCAGAGGCACCTTGTGATGAAACAAAGAAGAAAAAGAAGCACTATTTGCTGCTCTCTCTCTCTCTCTCTCTCTCTCTCTCTCCTTAGACTCTATTCACAGGTTTTTATAAAGAGTAAGGAAAAGGTGCCTTCTGTTCTTCATTGGTATTCAAAACCTGAAATATGCAACAACTGGATCACA
259	Lg10_Scaffold7	2926614	2926635	GA	GAGAGAGAGAGAGAGAGAGAGA	2	22	GTGCCTTCTGTTCTTCATTG	GTTGTTGCCTCACTTAATCTC	TATTCACAGGTTTTTATAAAGAGTAAGGAAAAGGTGCCTTCTGTTCTTCATTGGTATTCAAAACCTGAAATATGCAACAACTGGATCACATTTATTCATCGAGAGAGAGAGAGAGAGAGAGATTAAGTGAGGCAACAACTGGATCACATTTATTCATAGAGAGAGAGAGAGAGAGGGAGAGAGAGAGAGATTAAGTAAGGAATGAAATGATAGAACGACAAA
260	Lg10_Scaffold7	2927507	2927548	AG	AGAGAGAGAGAGAGAGAGAGAGAGAGAGAGAGAGAGAGAGAG	2	42	TTAAGGACGGACATGACTAAG	TTATGTTCACTGCAACTTCTG	AAGCTAAAAATATGAAAGCTCGGATATTGGTCAATTCAGCTGTTGGAAGACATGGCACAAAGAAACCTGATAATTGAATAATTAAGGACGGACATGACTAAGAGAGAGAGAGAGAGAGAGAGAGAGAGAGAGAGAGAGAGAGATACCGCTAAAATGGTGTTGCAGAAGTTGCAGTGAACATAACAAACGCGTTCGGATGCCATCAAATCCATTGACATAATATTTCAAAGCTTAATTTGTAA
261	Lg10_Scaffold7	2938361	2938382	TA	TATATATATATATATATATATA	2	22	TAGTATTCCTCCATTATATCATG	ATTATGAGAAATGTTTAGTGTTC	AATTAGGTCAAATTTGTCATTGTATATTAGGGTTTATAAGTTATTTAAAATATGGAATGTATTCAACATTGTTTGGGGTGCTAATAAAAAAAGCCACCATTATATATATATATATATATATATTTTTAGTATTCCTCCATTATATCATGACATGTGATGCATTGGCTTGTGTTTTTTGTAAGAACACTAAACATTTCTCATAATGTATGAATGTACTCAATT
262	Lg10_Scaffold7	2938892	2938935	CT	CTCTCTCTCTCTCTCTCTCTCTCTCTCTCTCTCTCTCTCTCTCT	2	44	CCTTCTTCCAACTTCCTCTTC	ACTCTGCTGGGCTTCATC	AACACCTCCTATCTACCGCTCTTGATTGTACCACCTACCCTTCTTCCAACTTCCTCTTCCCGTTTTCTTAAACTTGGCATCTTCTCTCTCAAATCCTCACCTCTCTCTCTCTCTCTCTCTCTCTCTCTCTCTCTCTCTCTCTCTAGCTGCTACCGGAGGTGGGAGACGATGAAGCCCAGCAGAGTACTGGCGGCTCTGTTCCTTTTGGTGGCTGTCTACTGCGGAATCGACCCTTTTAAGCACA
263	Lg10_Scaffold7	2959177	2959228	TC	TCTCTCTCTCTCTCTCTCTCTCTCTCTCTCTCTCTCTCTCTCTCTCTCTCTC	2	52	ACCATTGTATCCCATTGTTAAAG	GAGAGAAATAGTTGGCTTGTG	ATGACCATTGTATCCCATTGTTAAAGTTACTAAAATACACAACTAAGTTAGGTTTTGGAACCAAATCATTTTAGGGTGTTGCGGCCACAAGCCAACTATTTCTCTCTCTCTCTCTCTCTCTCTCTCTCTCTCTCTCTCTCTCTCTCTCTCTCTTGTCACTTGAGTGGTGCTTTAGCTTATAATAAAAGAAGAAAAGTCATTGTTTCTCCAATTTCTTAATGCAATGGGTCTCCATAGCTTTTGCCATCAATT
264	Lg10_Scaffold7	3018702	3018741	TA	TATATATATATATATATATATATATATATATATATATATA	2	40	CCCTATATTTATATTTTGCTTCC	GACTCACAAATTCCACATAG	AGTTCTTTTAAAATAAATTTAGATATTTGAAAAAACCTTGAAGCATGAAAAACATTCCCCATGATGCATGAACCCCCTATATTTATATTTTGCTTCCAATTATATATATATATATATATATATATATATATATATATATATTGTATATATGTTCATATATTTTGTCAATATATATACTTGTTCATGCAATACGCAATTATGCTATGTGGAATTTGTGAGTCAAAGCATCGAAATTAATTT
265	Lg10_Scaffold7	3025153	3025172	CA	CACACACACACACACACACA	2	20	ACACCTCACAATTACACATCTC	CCACCTTAACAATGGTCTCTG	AACACACCTCACAATTACACATCTCTTTTTTTCTCTACTATTGCCGCACCCCCTCTCTATTTGTCCTTTATACGATTCAATAAATTAGGCCCACAACACTCACACACACACACACACACAGAGACCATTGTTAAGGTGGTTTCATTTATTTACTTAGGGTTTTTATCACAAGTAATCCCTAAAATTGACTCGTACCGTCAACATGGTCCTTGAAAATGAA
266	Lg10_Scaffold7	3056057	3056098	AT	ATATATATATATATATATATATATATATATATATATATATAT	2	42	CAAGTAGTTTTCTATGTGGATTC	CTCCGTTGGTCGATGTG	TGGAGGATTCAGTCTTATGTTAGAACTAATATGAGATAGAAAATACAAGTAGTTTTCTATGTGGATTCTAATAGGAAATCTTATTATGATATGAAAAGGAATATATATATATATATATATATATATATATATATATATATATGGTGATGTAAGATCCCACATCGACCAACGGAGATGGGGTGATGTGCCTTATTTGTACATGCTCCCCTCCCTATAGCATAAGGCCTTTTGGGAACTCACTG
267	Lg10_Scaffold7	3152430	3152449	AC	ACACACACACACACACACAC	2	20	CCACCGCACCGACAC	AATCAACTGAGAGCAACAATTC	ATACCCATACTTAATCTGTACATGGATTAAGGAACTTATGGTCCTTTATTTTTATTTATTTTTATTTTTATTTTTCTCCCCACCCCACCCCACCGCACCGACACACACACACACACACACAAAGCCTCGAACCTAGGACCTTAATAGTTTGTGGACTGAGTCACTTATGGCCGTCGTTTTAATTTAATTGAGGAATTGTTGCTCTCAGTTGATTAAAAAA
268	Lg10_Scaffold7	3174229	3174248	TCCC	TCCCTCCCTCCCTCCCTCCC	4	20	CAACCCCACTTCGTATTCC	TTCTTCTTCTTCTTCTTCTTGTG	ATTTTTTTTAAAAACCTGAATCTTCTAAATAAATAWATAAAAAAWAAAAAAAACCAAAAACAAAAGCTGAAACACACCTCCCCGCAACCCCACTTCGTATTCCCTCCCTCCCTCCCTCCCCCACCCAACCTGCAACCCACAAGAAGAAGAAGAAGAAGAAGATTACCCATCTTCATCTTCCCCGACCCCCCTTCCTTGCAATCCACCCTTTTCTTCCGCC
269	Lg10_Scaffold7	3174269	3174289	AAG	AAGAAGAAGAAGAAGAAGAAG	3	21	ACAAGAAGAAGAAGAAGAAGAAG	GTGCGGTGGGTTAGGG	AAAAWAAAAAAAACCAAAAACAAAAGCTGAAACACACCTCCCCGCAACCCCACTTCGTATTCCCTCCCTCCCTCCCTCCCCCACCCAACCTGCAACCCACAAGAAGAAGAAGAAGAAGAAGATTACCCATCTTCATCTTCCCCGACCCCCCTTCCTTGCAATCCACCCTTTTCTTCCGCCTCCCGTCTTTCCCTAACCCACCGCACCCATTCTCCTCTGCA
270	Lg10_Scaffold7	3186605	3186628	TAA	TAATAATAATAATAATAATAATAA	3	24	TCTGTTAATTTCTCTGTTAAATG	TTTAATCCAATTTGAATAGTGAG	CGTCAGTTTTTCTGTTAATTTCTCTGTTAAATGCTGACATAGCCCGACACATGTCCCACTCACTATTCAAATTGGATTAAAAAATAATWAAATATATTTTTAATAATAATAATAATAATAATAAAAAAAAAAAATATATATATATATATATATATATATATATATATATATTAAATCTCTCTCTCTCCCCCCTTTGTCGCCACTCTCTCTTCTCTGCAACCCAA
271	Lg10_Scaffold7	3186639	3186674	TA	TATATATATATATATATATATATATATATATATATA	2	36	CCCTTTGTCGCCACTC	GGAGAGAGAGGAGAGAGAG	TGACATAGCCCGACACATGTCCCACTCACTATTCAAATTGGATTAAAAAATAATWAAATATATTTTTAATAATAATAATAATAATAATAAAAAAAAAAAATATATATATATATATATATATATATATATATATATATTAAATCTCTCTCTCTCCCCCCTTTGTCGCCACTCTCTCTTCTCTGCAACCCAAAACCCCTTCCCACCGTCCTCCACCGCCCTCTCTCTCCTCTCTCTCC
272	Lg10_Scaffold21	2220	2247	AT	ATATATATATATATATATATATATATAT	2	28	AAGTTGTAATAGGAAAGGATAAC	TTCCTAGTTTAAGTATGATTGTG	TTCTTCTCCAARTAATACAAGTTGTAATAGGAAAGGATAACTAGAATCAAATCTTATCTAGGATTTACACAATCATACTTAAACTAGGAATGTTTACAACATATATATATATATATATATATATATATAAAATTTATGAAAGAATGCAGAGATRAAAAAAGGTCAAAGAGGGGAARAATTTTAAAAAAAAAAAAAATATWTATATATATATATATATATATATATATA
273	Lg10_Scaffold21	2320	2361	TA	TATATATATATATATATATATATATATATATATATATATATA	2	42			ATATATATATATATATATATATATATATAAAATTTATGAAAGAATGCAGAGATRAAAAAAGGTCAAAGAGGGGAARAATTTTAAAAAAAAAAAAAATATWTATATATATATATATATATATATATATATATATATATATATATGGAACGAAATCGGGTGAGGAGTGGCCGGCTTTATGGTGTATTTGGGTGTTAATTGCAAGATATTATGTGAAATAATATCTTGCAATTAACATGTCAATT
274	Lg10_Scaffold21	47889	47914	TC	TCTCTCTCTCTCTCTCTCTCTCTCTC	2	26	GATTGTGTAATGAAATTCTTGAG	AAGACAGGACAGAGATAATTG	TAAGGTAGTTTAAGAGATAAGCTTCGRTATCAAAATGTATAAGTATGTAAGAATCTCTAACAGATTGTGTAATGAAATTCTTGAGTATTGAAGACTAAAATCTCTCTCTCTCTCTCTCTCTCTCTCTATCTATCTTCTTCTACAATTATCTCTGTCCTGTCTT
275	Lg10_Scaffold22	4574	4621	TA	TATATATATATATATATATATATATATATATATATATATATATATATA	2	48	TCAGTAGTTTCGGGATTGG	TATATGTAGATTTCACTCGTACC	GACCGGTACTCAGTAGTTTCGGGATTGGTCAAATATGGTACAAACACGTATATTATTTATTTTGCCTTAAGTAGGTACGAGTGAAATCTACATATATCACTATATATATATATATATATATATATATATATATATATATATATATATAATTTATTATACACATGAAAATACACTTTACGAGATTATAGTAATAGACGTGTGTTTGTGTTATCTTGATTTGTTTATGAATGGAAGTGACATGTTTTGCA
276	Lg10_Scaffold22	5016	5081	TA	TATATATATATATATATATATATATATATATATATATATATATATATATATATATATATATATATA	2	66	AAAACTTGATCACTGCAATGAC	GCCTCCCACCATATTACCC	CTTTGATTTTTATCAAAAACTTGATCACTGCAATGACGAGAAAGAAATTTTTTTTTTTGGGGTAGGGGGTAATATGGTGGGAGGCCATGGGCCAATGTCTTATATATATATATATATATATATATATATATATATATATATATATATATATATATATATATATATATTCTCTAGTCCTTATCATTAAATAAAGTTATTAGGTGATTCTTTGTTAAAATGCAAAGTCTTGACATTATTTTTATTAGTTTTTCTTATGATTTTAGCGT
277	Lg10_Scaffold22	5424	5459	GA	GAGAGAGAGAGAGAGAGAGAGAGAGAGAGAGAGAGA	2	36	TGCTCATGTGAAGGAATTGG	CTCTCACCTGGTACTTGTTTC	TGCATATTGAGACAAATTATTTGGATAAAATGTTTGCTCATGTGAAGGAATTGGGTGAGACAAAGTGAACATAGAACTACAAGGGAAACAAGTACCAGGTGAGAGAGAGAGAGAGAGAGAGAGAGAGAGAGAGAGAGCGAGCTAACCCTACATCATAAAAGGGGTAGCAAAAACCATGTGCATGCTAACATGCATATATATACATCGAGAGTCTATACATTTGAGGATAACATGGT
278	Lg10_Scaffold22	17072	17095	TCT	TCTTCTTCTTCTTCTTCTTCTTCT	3	24	CATCCCGACACACTAATATAAC	TTGAGAAGAAGAAGAAGAAGAAG	CTTTATCAATAGGTTTTGTAGCATCCCGACACACTAATATAACAGAGAAAAGAAGYAAGGCTTCTTCCTCACCGCTTCATTGTTTTTGCTTATACTTCTATCTTCTTCTTCTTCTTCTTCTTCTCAAAGGCCYTGTTAAGGGTTGCCGTTTTCACTTCAACAATGAATTTCCGTTTAACCCCTAAGAAAGAAAAGGCAGAGAAACATGTGGGCGTCCATTGCTT
279	Lg10_Scaffold22	18652	18675	CT	CTCTCTCTCTCTCTCTCTCTCTCT	2	24	AAAGGGCATTAGCTCTCTC	CACTGCTTACAAACACATTG	ATAAGTCTAGACCGGTCTCTAATTTGTAGCTTTATCYATGCAATGTGTTTGTAAGTAGTGAATATTATAAATAGATATGGGTTTGATAAAAGGGCATTAGCTCTCTCTCTCTCTCTCTCTCTCTCCAAATAAGTCTAGACCGGTCTCTAATTTGTAGCTTTATCTATGCAATGTGTTTGTAAGCAGTGAATATTATAAATAGATATGGGTTTGATAAAAGGGCA
280	Lg10_Scaffold22	18898	18925	CT	CTCTCTCTCTCTCTCTCTCTCTCTCTCT	2	28	AGGTTTGATAAAAGGACATTAGC	GAATCAGAAAGACAACCAGATG	ATAAGTCTAGACCGGTCTCTAATTTGTATCTTTATCTATGCAATGTGTTAGTAAGCAGTGAATATTATAAATAGATATAGGTTTGATAAAAGGACATTAGCTCTCTCTCTCTCTCTCTCTCTCTCTCTAAAAATGAAAAGAAATCTTTTCTGTTTTTTTTTTCATTTATGACTTCATACTTTTCTGATTCTATATCTGCACATCTGGTTGTCTTTCTGATTCTTTTTC
281	Lg10_Scaffold22	43950	43969	TG	TGTGTGTGTGTGTGTGTGTG	2	20	TTAACTCCTCCACGTATGAAG	TCCAACAACATTATTTCCAGTC	ATMTACCCCCTCCTTATGCTTCTTCAATTTTTGGGAGCTTAATCTCTTTAACTCCTCCACGTATGAAGATTTCAGTTCTTTTTCTTTCATTTTTATCCTCTGTGTGTGTGTGTGTGTGTGTATATAGGTTGTGTTGGGAATCAGATGACTGGAAATAATGTTGTTGGAAAATATTAGTATTTTGGTTTATTTGAATGTTTGGTTTTCTGGGCTTAGCCTG
282	Lg10_Scaffold22	59470	59495	AT	ATATATATATATATATATATATATAT	2	26	TCTTGTTATACTACCTATGTACC	ATTACAGTGAATGCTTTGAAG	TCTTGTTATACTACCTATGTACCCTCAAACGGGATCAAGCTATTCATAGTTCAACTTAGTACTTCAAAGCATTCACTGTAATTATGTGTATATAATATGCATATATATATATATATATATATATATGCTATAATGTAATCTAAAATTTAGCCATAACATAGAATTTTAGAATATATAAATATATATGACAGGGCATAAAATGCATAAATCAATTAAAAGCATTTGT
283	Lg10_Scaffold22	110401	110430	AT	ATATATATATATATATATATATATATATAT	2	30	TGCGACAGTTATTGTGTAATC	TCGTGGCTATATTCTCAAAAC	AACTCATAAAGAATAGAAAAATAAATTATTATTAGCATTTTGCGACAGTTATTGTGTAATCTTCAAAATACAATTTCTCACGTATTATTTCACAAAATAGATATATATATATATATATATATATATATATTATGCTTTTTTTAAGTGTTTTGAGAATATAGCCACGACAAATGTCTCGATAGAAAAGTGCGAAAATCAACTACTTAAAGGGAAAAATGAGAGGTTMTGGG
284	Lg10_Scaffold22	127304	127328	TATAG	TATAGTATAGTATAGTATAGTATAG	5	25	TTCTAGGCGACGATCATTC	GAAAGGACCCACTCATCTG	TGATTTGATATTTGTTCTAGGCGACGATCATTCGTGACACCTCGGTATTTGTGCTAGGGAGTTGTAGCGTAAACTTCAGATGAGTGGGTCCTTTCCTTTTTATAGTATAGTATAGTATAGTATAGTGTATATATATATATATATATATATATATGATTGATGGTTTCCATTTATGCATCTGAAAAATAATTTCTTACGTACTCTTGGATTAGACTAAAGTTTATA
285	Lg10_Scaffold22	127331	127356	TA	TATATATATATATATATATATATATA	2	26	CAGATGAGTGGGTCCTTTC	CTTTAGTCTAATCCAAGAGTACG	TCATTCGTGACACCTCGGTATTTGTGCTAGGGAGTTGTAGCGTAAACTTCAGATGAGTGGGTCCTTTCCTTTTTATAGTATAGTATAGTATAGTATAGTGTATATATATATATATATATATATATATGATTGATGGTTTCCATTTATGCATCTGAAAAATAATTTCTTACGTACTCTTGGATTAGACTAAAGTTTATAAGAATTAGCGAAATGACATAATTTATGA
286	Lg10_Scaffold22	136586	136610	TATAG	TATAGTATAGTATAGTATAGTATAG	5	25	TTCTAGGCGACGATCATTC	GAAAGGACCCACTCATCTG	TGATTTGATATTTGTTCTAGGCGACGATCATTCGTGACACCTCGGTATTTGTGCTAGGGAGTTGTAGCGTAAACTTCAGATGAGTGGGTCCTTTCCTTTTTATAGTATAGTATAGTATAGTATAGTGTATATATATATATATATATATATATATGATTGATGGTTTCCATTTATGCATCTGAAAAATAATTTCTTACGTACTCTTGGATTAGACTAAAGTTTATA
287	Lg10_Scaffold22	136613	136638	TA	TATATATATATATATATATATATATA	2	26	CAGATGAGTGGGTCCTTTC	CTTTAGTCTAATCCAAGAGTACG	TCATTCGTGACACCTCGGTATTTGTGCTAGGGAGTTGTAGCGTAAACTTCAGATGAGTGGGTCCTTTCCTTTTTATAGTATAGTATAGTATAGTATAGTGTATATATATATATATATATATATATATGATTGATGGTTTCCATTTATGCATCTGAAAAATAATTTCTTACGTACTCTTGGATTAGACTAAAGTTTATAAGAATTAGCGAAATGACATAATTTATGA
288	Lg10_Scaffold22	170685	170712	TC	TCTCTCTCTCTCTCTCTCTCTCTCTCTC	2	28	GCCAGAAACATCAATCCATC	GCCTCGCCGTGGTAG	TTATATACGAAAGCAAACTATAGCCAATCCTACTATGACCCTCCATCCCATGCATGCAAATTCTTATTAGCCAGAAACATCAATCCATCTGAATTTCCWTTCTCTCTCTCTCTCTCTCTCTCTCTCTCTAATACACAAATGTCAGCCCAACAAATCGCGAGCCACATAGAAGACGCCGAGATCTACCACGGCGAGGCCCTGTGCAGGCAGAAGTCCCGCGAGCTGCTC
289	Lg10_Scaffold22	181568	181589	TC	TCTCTCTCTCTCTCTCTCTCTC	2	22	TGACCCAAATTGACTGACC	TGTTAGACTGCCGATTAGC	AGACCAAATAATACATGAATAAAAAAAACCCAAATACATTTCATTCTCATTGACCCAAATTGACTGACCAAAATTAACTAATCACAATTAACTCTCTCTYTCTCTCTCTCTCTCTCTCTCTCTAAATACACTGGTGAGCAAAAACTGGAGAGAGAAGGAGCTTTCAYTCCTGAACGATCGCTAATCGGCAGTCTAACATTCCCTGGAATCCAATTCCGCGCC
290	Lg10_Scaffold22	205711	205730	GTTTT	GTTTTGTTTTGTTTTGTTTT	5	20	ATAAAGAAAATTATGTTATTGTG	TACTCTGGATTGCTTTATC	ARYTATATTTTTACATTAAAARTTAATTMTRGTACTATTTATTTTACTYTTTWTTTWGTTYTTATCGTTTAAATTCAAAATTTTTAACCTATTTTYAYTGGTTTTGTTTTGTTTTGTTTTTTTTTYTTAACCTACGTYTATCCTYATTTATAAAGAAAATTATGTTATTGTGGGCTTCCCCACGTTTGAGGCCCATGTATGGATAAAGCAATCCAGAGTA
291	Lg10_Scaffold22	210438	210465	CT	CTCTCTCTCTCTCTCTCTCTCTCTCTCT	2	28	GCCGTCTGATGATGACC	TTTGCCTGTTTAATAATCTTCTG	ATTCAACCACAGCCGTCTGATGATGACCCTGATCAATCGTCTGGGGCTGGCGTTCTCTCTGAGGATCTCAAACAGAAGATTATTAAACAGGCAAAAACCCCTCTCTCTCTCTCTCTCTCTCTCTCTCTSTGTATATATATATATGTATATGTATATATCTCTCTATCTCYTTTTTTGGCATGTGGAAAAGTGAACCCTAGGAGCTTATATCTGTTTGATTTTTAAAAG
292	Lg10_Scaffold22	274967	274994	GA	GAGAGAGAGAGAGAGAGAGAGAGAGAGA	2	28	GGCGGTTGTGGTTGAG	TTGGAAGATGGCGTATGG	GAGGCGGCGGCGGTTGTGGTTGAGGACGGCCTTGATTTCGTCCATGTATATCTGCGCAACACTTTAGCTAGTTAGAGAGAGAAAGCGAGAGAGTTAAAGTGAGAGAGAGAGAGAGAGAGAGAGAGAGAGGAGGCCATACGCCATCTTCCAAGAAAGCAAGGAGATCTCGCCGGTGAACTGCCCTAACTTCTTCGCTGACGTCCATTTTGTATTCTGCAAGAAGAGAAG
293	Lg10_Scaffold22	279057	279076	GA	GAGAGAGAGAGAGAGAGAGA	2	20	GGAGGATTGGAGGGACTG	TTCTCACTCACATCGTTGG	GGAAATGGGGGGTCCGTTTCCGAATCGGGTCTAGTGGAGCAGGCCGGAGAGTGGAGGATTGGAGGGACTGCATGGCGATGAGAGAGAAAGTGAGTGATACGAGAGAGAGAGAGAGAGAGAGTGGGGGGCGACGCCAACGATGTGAGTGAGAAGGGCGGAAGAATATGGTATTTATTTGGAGGATACCACTTGTTTTTAATCACTTGTTTTTAATTGTGAC
294	Lg10_Scaffold22	282514	282563	AT	ATATATATATATATATATATATATATATATATATATATATATATATATAT	2	50	TAATAATGGTGAGGAAGTTGTC	ATGCCGACTGCCTACC	GTTTCTTTTGAGGCATGCAAAGGATAAGGAAGAATAACAAATGTTTTTTTAATAATGGTGAGGAAGTTGTCAGGTGATGGAAGGTTTGAAAGGCCATCAAATATATATATATATATATATATATATATATATATATATATATATATATATAACTGGTAGGCAGTCGGCATGCTATGGAAAGCGCAATACACGTGGAAGGCAAACATCGTTATCAAGGTGGTTTTTTGGCAGTGCTTCCTTTATTGCCGAG
295	Lg10_Scaffold22	287792	287815	AAC	AACAACAACAACAACAACAACAAC	3	24	GCAGGAAGAGGTGTATATGTC	GTTGTTGTTGTTGTTGTTGTTG	GGTGGAATTTGAGACAACTTGATGTTAAGAATGCGTTTCTACATGGGGTATTGCAGGAAGAGGTGTATATGTCACAACCTCCAGGTTTTATTGATCCTCAAACAACAACAACAACAACAACAACAAAGCCTTTTCCCACTAAGTGGGGTCGGCTATATGAATCCTAGAACGTCATTGCGCTCGGTTTTGTGTCATGTCCTCCGTTAGATCCAAGTAATCAAGTC
296	Lg10_Scaffold22	305237	305257	TTG	TTGTTGTTGTTGTTGTTGTTG	3	21	TTGTTGTTGTTGTTGTTGTTG	GGCAATCTTCCTCCTGTAAC	ACGTAACGCTAAAAGAATCACATTTTTAGTCCACTTTGATGATAATGTTGCATCATTTAGCATAATTTTTGCCTAAATGTATACTTAGTGGGAAAAGGCTTTGTTGTTGTTGTTGTTGTTGTATATCTTAGCTTTTAACTTGCTCACTACGATATAATGTAAATGTTTACTATGTTACAGGAGGAAGATTGCCTCTTACATGGTACGAAGCTGGTTATGTG
297	Lg10_Scaffold22	306292	306317	AT	ATATATATATATATATATATATATAT	2	26	ACACATCTGCTTACCACTC	AGTTCTGTTCTACTTCTACCTC	GAACTCAGGTGCAAGGAGGTGGGCACACATCTGCTTACCACTCATAAATTCAAAAGCATATTTTGTGCTAAGAAAATCAATCTAAACCAATGCAAAATGCATATATATATATATATATATATATATAATTCCAAACGAGGTAGAAGTAGAACAGAACTCCAAATTAAACAGTTCCAAAATTTCTTRTATGTACAAAATCGACAATTTTGATGACTAACTATRAAAC
298	Lg10_Scaffold22	336780	336823	CT	CTCTCTCTCTCTCTCTCTCTCTCTCTCTCTCTCTCTCTCTCTCT	2	44	CTTTCGTCTCTCTTGTAGTTG	TGGTCTGCGTTGATTGAG	CCTCTCTCAACTTTCGTCTCTCTTGTAGTTGAAACATAGATATACATATGAAGAGAAACATCTTCTCAATCAACGCAGACCAAGTTCATTNGCCCCCCCCCTCTCTCTCTCTCTCTCTCTCTCTCTCTCTCTCTCTCTCTCTCTAAACTGTTATTTGCATAAGGAAAAATATGGTATACTATCAGAGATACAAGCAGAGGAAAAAAAGGTGAACATCTTACAGAAGAAGATGAAGAGTGTCAGA
299	Lg10_Scaffold22	369435	369472	GA	GAGAGAGAGAGAGAGAGAGAGAGAGAGAGAGAGAGAGA	2	38	ATGCTGAGTTGAAGTTCTTG	ACTTATGTGAGTGACCTCTC	TCAGAAAAKATCATATTGAATAGAAGTAGACTTACCCCCGATGCTGAGTTGAAGTTCTTGAGCTTCTCCCATGTCAAAGAKGAAAATACTCACAATTGAGGAGAGAGAGAGAGAGAGAGAGAGAGAGAGAGAGAGAGAGGTCACTCACATAAGTTTAGTAAATGACATGCATGCAATTTCGGAATAGATATTTCCAACTGAAAGTTATAATAGCTRGCTTGTATTATTGTTGCTTATT
300	Lg10_Scaffold22	371589	371608	TC	TCTCTCTCTCTCTCTCTCTC	2	20	TCTTCATCTGCCACATGG	AGAGAGAAAGGAGAGTGTTG	AATGACAATTTTACCCCCATAATCSTACCCTATCCGGATCCCTTTTCAGATTTCTCTCATCTCTTCATCTGCCACATGGCAGCCCACTAACTCATCCCTATCTCTCTCTCTCTCTCTCTCATTCCCCCGAGTCAACACTCTCCTTTCTCTCTCTCAGCTCAACTCTATCTCTCTCACACACTCACACTCTCTCGAACCTTTTCCCTCTCATTTTCCCGGC
301	Lg10_Scaffold22	373230	373249	TA	TATATATATATATATATATA	2	20	TTAGTACGTTGATAACTGTCTC	CCTTGTTCTTATGTCCTGAG	TTTTATGGCATGCTAAGGTTTTCAGAAAACCTATTACATATTATGCTATTGAGTTTTCATAAAACTTTGGGGGTTAGTACGTTGATAACTGTCTCAGTATTATATATATATATATATATAACTTGGTCCACTCATGTTTGTTTTGCGCCCCCTCAGGACATAAGAACAAGGCGTACAATTCGAGCTACGAGGCATTCCCCTACCAGTGATATCGTGCCAT
302	Lg10_Scaffold22	374659	374682	GA	GAGAGAGAGAGAGAGAGAGAGAGA	2	24	ATGCCAGAGGTGAAGAAAC	CATTGCCGTGTTACATGAC	AGTTAGAAGAAGAAAAAAAAAAATCATACCTGCAATATTGTTGAGTTGCACATCTTGAGGTTCTCCCATGCCAGAGGTGAAGAAACTCTCTCAAATGAATGAGAGAGAGAGAGAGAGAGAGAGAGCTTATTTGAGCTGATCAGATRAAAACTTGGCCACGTAATTTTACGTAAATGTGGAGTGGGTTGTGCGTCATGTAACACGGCAATGAAGAAAAAGCAAGT
303	Lg10_Scaffold22	378323	378344	GA	GAGAGAGAGAGAGAGAGAGAGA	2	22	GAGAGAAGCCTTGTTTCAAC	GAGTCCTAGCAACCTATTCC	AATCACATAGAATAGAAGTAGACTTACTCCCGATGCTGAGTTGAAGTTCTTGAGCTTCTTCCATGTCAAATATGAAAAAACTAGCAAACAATGGAGGGGGGAGAGAGAGAGAGAGAGAGAGAAGCCTTGTTTCAACTCACGTATATATTAAGTAAATGACATGCATACAGTTTCGGAATATATATTTCCAAATGAATGTTGGAATAGGTTGCTAGGACTCTA
304	Lg10_Scaffold22	388911	388937	TGG	TGGTGGTGGTGGTGGTGGTGGTGGTGG	3	27	GCTGTTGCTTGAAGAATACG	CCACCACCACCACCAC	GAAGAAGAAGACGATGTCGTTTAGGCTGTTGCTTGAAGAATACGGGAAATGTCGGAAGGTACGTCCCTCTCCAGTGAAGTTTGTTTTTTCCACGAGCGGTTGGTGGTGGTGGTGGTGGTGGTGGTGGGGTGGTTGTTGTGGTTTAGTTGGCCTTTTGTTTTCTTTACAAGACATACTACACTTCTGGAAATTGAATTTTCTTTTATTTTATGATAAATGTTAACTAC
305	Lg10_Scaffold22	401268	401311	GA	GAGAGAGAGAGAGAGAGAGAGAGAGAGAGAGAGAGAGAGAGAGA	2	44	AATATCTGTCTCTCTAAATGTGG	ATTCAAACTTAAAGGCTCTCTC	ACTACTCTTTGATTCAAGACTTGAAATATCTGTCTCTCTAAATGTGGTTTGGTTTGGAAAATACATTATGATTTGATCATTATATATATAATAATGGGGGGAGAGAGAGAGAGAGAGAGAGAGAGAGAGAGAGAGAGAGAGAGAGCCTTTAAGTTTGAATGGACTTTGTTAGCTATCACTTTTATGGAGGTTGACAAAGCACCTTAAAATTGAGAAGACAAAAAAGTGCCTCCTCAAATGGAAA
306	Lg10_Scaffold22	407109	407132	ATAC	ATACATACATACATACATACATAC	4	24	GCTGAATGAATATTTATACACAC	GTATGGTCTACTTCTGATTCC	TTAATTACACCAAGGTAGTAGTAGGGACAACACCCTTCAGTTGGAAGACCAGCTGAATGAATATTTATACACACACAGACACACACACTCATRTATACATATACATACATACATACATACATACATAYATATATTAGTATGAGTAATCTATATACGTGGAATCAGAAGTAGACCATACATTAATCAAKGGATCAGAATTCCAGTTCATCAAGATAGCWGTGTGT
307	Lg10_Scaffold22	408089	408110	TA	TATATATATATATATATATATA	2	22	ATCACCTGCTCACCTTCC	CATGTCATTCGTTTATTCTTTGG	GTCTTAAATCAATTAAACCAAATTAATTTAACAGTAATCAATAGGGGATGAGCATCACCTGCTCACCTTCCACTTTAGTGTTGTGAACAAAGTTGTATTTTATATATATATATATATATATAGATGACTAAATGGTTTTTAAATAGAATGAAAATTAGATGATCTTTAAAAGTTGACCAAAGAATAAACGAATGACATGTATTTGATTAAATGATATCATAT
308	Lg10_Scaffold22	413479	413498	CCACA	CCACACCACACCACACCACA	5	20	TGAGCAGAAATTGAGATTAAATC	TGTGGTGTGGCAGGAG	CAGCTCTCATGCAGTTAGACAGCCCTTCGAAATGAGCAGAAATTGAGATTAAATCTTAACCGTTCAATTAAACCCAACTCTCTCTCTCTCTCCYCTCCTGCCACACCACACCACACCACAGTCAACTCTCTCTCTCCCTCTCCTTCTTAGTTTCTTCACAAAATTGAGGTGAGAAATTTCACCTCCAACGGCTGCAGAAGATCACAGTGAACAGCTGCAG
309	Lg10_Scaffold22	415854	415889	GA	GAGAGAGAGAGAGAGAGAGAGAGAGAGAGAGAGAGA	2	36	CAACTTTCAACTGTTCAATGC	ACCGCCTCCCTCTCTC	ACAGGGAATGACCCAAAATTCACAACTTTCAACTGTTCAATGCAGAAAAAGATACATGGTGAAAATTTTCGAAAAGGGGAATGCGAGAGAGAGAGAGAAGGAGAGAGAGAGAGAGAGAGAGAGAGAGAGAGAGAGAGGGAGGCGGTTGGGGGGGGGAAAGGNAGTTTGATTCGGTCGGTTTGTTGGGAGCTTGGGATGCCAGGCGAAAAGGCGCGAGGAAATAAAAGAGGGGAGAG
310	Lg10_Scaffold22	429895	429928	GA	GAGAGAGAGAGAGAGAGAGAGAGAGAGAGAGAGA	2	34	AAACCCAGGAGAAACAGAG	GCCACCATAGCCATCAG	AGTGAGAACATCACAAAATCATAAGATTCAAGAAGCTAAATCTGCTAWATCCAAAATCTTAAAAACCCAAATCTCCAGTTCCCAAAAAGATCCAGAAATCGAGAGAGAGAGAGAGAGAGAGAGAGAGAGAGAGAGGAGAGAGAGAGAGATCAAAACCCAGGAGAAACAGAGGGTGAAGCAAATGGGAGTGACAATGGGTCTGAATCTGCTGCTGCTGATGGCTATGGTGGCCAC
311	Lg10_Scaffold22	436460	436483	AG	AGAGAGAGAGAGAGAGAGAGAGAG	2	24	TTGAATCACAGATGCTAATGG	TTCAGAGTCTACAGAAACATTC	TGCAGGGAATTACCGTCCATGAGTTCCAGTGAAGCTTTGAATCACAGATGCTAATGGTACCTGTAAATTTTCCGAGAAAATTTCAGCAGARGAGAAAGATAGAGAGAGAGAGAGAGAGAGAGAGATACCTTCTGCAACAGTCGACTCATGAATGTTTCTGTAGACTCTGAAAGGGGAGGCGATTTTGAACGGTGGGCAGTGATCAGATGATGTAATAGAAACTC
312	Lg10_Scaffold22	481523	481564	CT	CTCTCTCTCTCTCTCTCTCTCTCTCTCTCTCTCTCTCTCTCT	2	42	CAGACTCTCCAGGTAAACG	CCTAGAGGAACCATAGTGTG	CCCTCTCTCCGATCACATTCATCAATTTTTTCGGCTATGCGGACTTGCAATTGCGAATCGGAGCCTCAGCCCATGGAGTCAGACTCTCCAGGTAAACGCGCTCTCTCTCTCTCTCTCTCTCTCTCTCTCTCTCTCTCTCTCTATGCACATACACACACACACACACACACACACACACACACACACACTATGGTTCCTCTAGGGGTTACTCTAGCCACTGTAAGCTGCTTTCTGAATGCTGA
313	Lg10_Scaffold22	481573	481610	AC	ACACACACACACACACACACACACACACACACACACAC	2	38	CACACTATGGTTCCTCTAGG	AGCGGTGCATTACTTCAG	TTGCGAATCGGAGCCTCAGCCCATGGAGTCAGACTCTCCAGGTAAACGCGCTCTCTCTCTCTCTCTCTCTCTCTCTCTCTCTCTCTCTCTCTATGCACATACACACACACACACACACACACACACACACACACACACTATGGTTCCTCTAGGGGTTACTCTAGCCACTGTAAGCTGCTTTCTGAATGCTGAAGTAATGCACCGCTCAAATTATTCAGCTTTTCCGTCGGATGATTTT
314	Lg10_Scaffold22	496708	496741	CT	CTCTCTCTCTCTCTCTCTCTCTCTCTCTCTCTCT	2	34	AAAGAAATACCTGGAGAAAGC	CCTCTGTCTGACCGTTAAG	AATAATAATTTTAATAATAATTATACTGAATAGTAGAAACGAAAAGGTGAAAAATTGAAGAGGAAAATAGATAAAAAGAAATACCTGGAGAAAGCTGACCCTCTCTCTCTCTCTCTCTCTCTCTCTCTCTCTCTCCTCCTCCTCTTTAAGACTCTGTTCTTCTCTCTCTTAACGGTCAGACAGAGGTATTATGTCAGCTTCACTGGGATCACACGGACGGCTCTGATGGGATCT
315	Lg10_Scaffold22	508286	508309	GA	GAGAGAGAGAGAGAGAGAGAGAGA	2	24	AGAGAAGAAGTGGACTGTTG	CAATATCAAACCAGCCCTAAG	TTTATAGTTCTTTTCTCTCTCTTCTTTTTAAAAATTATTATTTATTTATATTCACATGTGGTGACGCGTCGTGCAATTTGCATGGCGGAAAATGCAGGATGAGAGAGAGAGAGAGAGAGAGAGAAGAAGTGGACTGTTGAGCCGGAAAACATATGATTCGGACCATTAACCAGATACGCTTAGGGCTGGTTTGATATTGCTGTGCTTTGAAAAAAGGCTGCTGT
316	Lg10_Scaffold22	549122	549145	TTTA	TTTATTTATTTATTTATTTATTTA	4	24	TCTAGGTTACTTCTCATGTTCC	CAGCTCCAGTGCCAATG	TTAAGCCAAAAATCACGGCGACCAAAAAATGTGAATACGGTATCAAACAAAACCACTTTTTCTAGGTTACTTCTCATGTTCCAAGTGATTTTTTCTCGATTTTATTTATTTATTTATTTATTTATTTTTTTTGTTGTTGTTGCAGGTGTCTCTAAAATTTGTGTACTTGGCCATTGGCACTGGAGCTGCAGCACTTCTACGTAAGTCTCAATAATCCTAATTTT
317	Lg10_Scaffold22	571007	571038	TA	TATATATATATATATATATATATATATATATA	2	32	ACCACTTACTATGTTGATAACTG	TGTGGAAGTGCCTTGATG	TAGTTAGCACACTATATACGATATATGKTTTATGACATATTTTATGGCATGCTAGAGTTTTCGGAAAAGCTACCACTTACTATGTTGATAACTGTTTTATTATATATATATATATATATATATATATATATATCAACTTGATCTACTTATGTTTGTTTTGCGTCCCCTTATGATTTAAATTCGAGGCGTACGATCCCARCATCAAGGCACTTCCACATCGGCTTCTTCGAGT
318	Lg10_Scaffold22	578054	578078	AACCG	AACCGAACCGAACCGAACCGAACCG	5	25	CGAACCGAACCGAACTC	AAGCAGCAGTCTGAAGTATC	CCGAAAACCAAACCGAACCGAAACCGAAAAAATCGAACCSAATTGAAAAAACCGAACCGAACCGAACTCTTTTGGTTCGGTTCGGTTTTGGTGGTCTAGAAACCGAACCGAACCGAACCGAACCGAAATAATTAAATTAATATTAGAATATGATACTTCAGACTGCTGCTTTGGTAGGACTTGTTTGCTTTCCAATTCAAATTGTCTTCTTAGCTTCTCCATCTA
319	Lg10_Scaffold22	586896	586921	GT	GTGTGTGTGTGTGTGTGTGTGTGTGT	2	26	ATGTAGACACGGATTAGTATAC	GTTCATCGGATATTAAATTCATG	GGTCTAATACTGATCTCTCAAATTTATTGAACTCAAATACTTTTTTCCTAATGTAGACACGGATTAGTATACTGCACTTAAATATATCAAATATATATATGTGTGTGTGTGTGTGTGTGTGTGTGTCCTCAAGACAAGCTAGTATTATTTGGAATTACATGAATTTAATATCCGATGAACTAAATAAATATGAAACATTTCAAGTTAAGCATAGCTAGTTAGATAT
320	Lg10_Scaffold22	606345	606402	AT	ATATATATATATATATATATATATATATATATATATATATATATATATATATATATAT	2	58	GACTCACATATTCCACATAAC	CCCCTCTATGTTTATATTTTCC	ACACTAAATATGCTTCTAATTTAATTTTATACATTGACTCACATATTCCACATAACAATTTAATTGTGCGATGCATGAAACAAATATATGAACATATACAATATATATATATATATATATATATATATATATATATATATATATATATATATATATATCGAAAGGAAAATATAAACATAGAGGGGTTCATGCATCATGGGGAATGTTTTCATGCTTCGTGGACRTTTCAAATATCTTCTTTTATTTAAACGCACCTGA
321	Lg10_Scaffold22	623977	623998	AT	ATATATATATATATATATATAT	2	22	CCACGCCATCACTCATC	CGTGATTACAACCAATACAAC	GGACTCATCCCACGCCATCACTCATCAATTGGTTGATATTTTTATGTGTTTGTTTGTCACTTGTATATACGTTGTATTGGTTGTAATCACGTGTCGTATAATATATATATATATATATATATANNNNNNNNNNNNNNNNNNNNNNNNNNNNNNNNNNNNNNNNNNNNNNNNNNNNNNNNNNNNNNNNNNNNNNNNNNNNNNNNNNNNNNNNNNNNNNNNNNN
322	Lg10_Scaffold22	630279	630298	CATT	CATTCATTCATTCATTCATT	4	20	CAACAATGGAGTCCACAAG	TGAATGAATGAATGAATGTTACC	CAAGTATACATATACATCCAGTGCACATGTTGGTGGATACGTACGTCAACAATGGAGTCCACAAGCATGCACACACACACACAAAGGGMGTCCATGGTAACATTCATTCATTCATTCATTATCAAGTAGGGCAACAAGTCCGGAGACCCCATAAGRGGCAGAAGGCCCAGAAAACACCATCTAACTCATTGATCAAATCAAATATTTGCATAGAAATTAG
323	Lg10_Scaffold22	637669	637688	AT	ATATATATATATATATATAT	2	20	CCTGTATTTAAAGCATATGAATG	ATTGGATTGTCTTCTGTTTATC	TATGATATGAAGTCATTAAAAAAATTCATGCATGGTTGTGCTTCATGAACCAGAAACCTGTATTTAAAGCATATGAATGCATAGAAGAAGTTCTAAGCAAATATATATATATATATATATAAAGATGCATTGTGTAAAAATGAAGAAGGTATACCAGCAATGCCGGCTGCAGTACTGAACCATAGATAAACAGAAGACAATCCAATTGGCAACATATCGA
324	Lg10_Scaffold22	650741	650780	AT	ATATATATATATATATATATATATATATATATATATATAT	2	40	GTTCGTCATAAGTAATAATATGC	AATTGAGAGGGGTGTCTG	NNNNNNNNNNNNNNNNNNNNNNNNNNNNNNNCAAATTAATAACAATTAGTGCATTATGTTCGTCATAAGTAATAATATGCTTTCACATCATATGATGCCAATATATATATATATATATATATATATATATATATATATATAAAAGATAGTGTTATCTACACACCTATTTTTAATTCTCAGACACCCCTCTCAATTTTCAGGCGTCACATGAATTGAAGAAGATTAAAGATAGAAAATTAA
325	Lg10_Scaffold22	664235	664268	AG	AGAGAGAGAGAGAGAGAGAGAGAGAGAGAGAGAG	2	34	ACACAGACACAACTTCTTCC	AAACCAATCACATCCTCTCTC	CAAGACCTTGTGGTGTGCATAGAGTACTTTTTTGGGTGGCTAGCCCACACAGACACAACTTCTTCCAAGTCTGCACTTACCATTCAATTTCTGCAGCATTAGAGAGAGAGAGAGAGAGAGAGAGAGAGAGAGAGGATGTGATTGGTTTGGTTAATYACCAGATAGATTGGAAGCTTCGTCCTGGGTGAGGACAGCTGCAAAGCCATTGATGCTGTGCTTGTAACTGTAAAGCAA
326	Lg10_Scaffold22	695627	695650	GA	GAGAGAGAGAGAGAGAGAGAGAGA	2	24	ACACAGAACAACCAATAAGC	TCTATTACCTCTCCCTCTCTC	CTTTGTTGCCTGCACACACAGAACAACCAATAAGCACCAGGATTGYGAACTGCATGTGTATAATCTTTCTTTTTTTTGTTCATTTGCAYAATCACTTGGGGAGAGAGAGAGAGAGAGAGAGAGAGGGAGAGAGGGAGAGGTAATAGAAGTTTGATTTACTTTCGCTCTCTGTGCTTTGGGCTGGGCCGAGAGTATTTCAGATACCCGTCCCACGGAACCATCTT
327	Lg10_Scaffold22	712090	712123	GT	GTGTGTGTGTGTGTGTGTGTGTGTGTGTGTGTGT	2	34	TGGAGACATGACTATAAATACAC	CACACACCCATATAACACAC	NNNNNNNNNNNNNNNACAAATGGAAATCAACAAGTTGGAGACATGACTATAAATACACTGTGCAAGAATAATAGACCAATATTTTGTGTGTGTTATATGGGTGTGTGTGTGTGTGTGTGTGTGTGTGTGTGTGTACACCTTATAGAAAACTAGACTTTCCATCCCAAAAGCTTCAATTATTTCATATTCAATCAAAAGATGCTAAAGGCTATTTGGACATGTATCACAAATATA
328	Lg10_Scaffold22	721953	721978	GA	GAGAGAGAGAGAGAGAGAGAGAGAGA	2	26	ACACAGAACAACCAATAAGC	AAGCACAGAGAGCGAAAG	CTTTGTTGCCTGCACACACAGAACAACCAATAAGCACCAGGATTGCGAACTGCATGTGTATAATCTTTCTTTTTTTTGTTCATTTGCATAATCACTTGGGGAGAGAGAGAGAGAGAGAGAGAGAGAGGTAATAGAAGTTTGATTTACTTTCGCTCTCTGTGCTTTGGGCTGGGCCGAGAGTATTTCAGATACCCGTCCCACGGAACCATCTTAAGTCCTGCTCGAA
329	Lg10_Scaffold22	730020	730040	CAA	CAACAACAACAACAACAACAA	3	21	GTCAACAACAACAACAACAAC	TGGCGTTCTAGGATTCATATAG	TTGTTGTTGTTGTACTGCAATGGATACATCGAGTACTAATGTTTGTTTGTTCCTGAAAAATGGTCGAACTTTCTGTTTTCTCAGAATAATATGCTTGGGTCAACAACAACAACAACAACAAAGCCTTTTCCCACTAAGTGGGGTCGGCTATATGAATCCTAGAACGCCATTGCGCTCGGTTTTGTGTCATGTCCTCCGTTAGATCCAAGTACTCTAAGTCT
330	Lg10_Scaffold22	735834	735857	ACA	ACAACAACAACAACAACAACAACA	3	24	CACAACAACAACAACAACAAC	TGGCGTTCTAGGATTCATATAG	TGACAAAGACGGTGACAATTCCCAAGGGGAAAAGGATGCTTCAAAATTGCAGGAAAGAGGTCAATAATCTTAACATTTGAATCCTGCTATTGTAATCACCACAACAACAACAACAACAACAACAAAGCCTTTTCCCACTAAGTGGGGTCGGCTATATGAATCCTAGAACGCCATTGYGCTCGGTTTTGTGTCATGTCCTCCGTTAGATCCAAGTACTCTAAGTC
331	Lg10_Scaffold22	751915	751984	TA	TATATATATATATATATATATATATATATATATATATATATATATATATATATATATATATATATATATA	2	70	TCCAGTCCGAGATAGTCC	ATGTTACATGCGTGTTAGC	TCCAGTCCGAGATAGTCCGGTGCAACAAACGCCCCCTAAGTAGATTGGGTCCTCTAATACTCCCTTTGGCTAACACGCATGTAACATCTCCAAGCCCCTCTATATATATATATATATATATATATATATATATATATATATATATATATATATATATATATATATATATATTCTCCCCCCTTTTCCATTTTCTTCACATCGTAATTTGTTCTGGTAATATATATATTCACTGTATCCTAATACTACTACTACTACTTTCTTTCACAACGG
332	Lg10_Scaffold22	752355	752444	TC	TCTCTCTCTCTCTCTCTCTCTCTCTCTCTCTCTCTCTCTCTCTCTCTCTCTCTCTCTCTCTCTCTCTCTCTCTCTCTCTCTCTCTCTCTC	2	90	CCGTTGAACCATCTGGAAG	GAAGATATGCAAGACCTAGTATG	AACTACAAGCCCTACGGGATTGATTTTCCCGTTGAACCATCTGGAAGATTTTGCAATGGCCGCACCACTGTGCTGTGGACATACTAGGTCTTGCATATCTTCTCTCTCTCTCTCTCTCTCTCTCTCTCTCTCTCTCTCTCTCTCTCTCTCTCTCTCTCTCTCTCTCTCTCTCTCTCTCTCTCTCTCTCTCTATATATATATATATAGGTAAAGTGCCGATTTAGTCCATAAACTATCACCTCAGTGAAAATTAGGTCTCTAAATTATTTTTTCGGTAAAATAAGTCCCTA
333	Lg10_Scaffold22	765176	765197	AG	AGAGAGAGAGAGAGAGAGAGAG	2	22	GCTTCATAGATGACAAAGAGAG	CTCCCTCCCTCCATTGC	TAAGGAAGTGTCAAAGAGATGGGGGGCTTGGCTAATGGGGGGATGACAGCTTGTGTGTTAAAAGCCTGCTTAGCTTCATAGATGACAAAGAGAGTCATGTAGAGAGAGAGAGAGAGAGAGAGAAATAAAAMAGAGAAAGGGRAACAGAAAATTAACAGCAATGGAGGGAGGGAGGGTAAGGAGCTGATCTCAGAAGCCTGCATACATTCCCAAAAACCACTA
334	Lg10_Scaffold22	773422	773447	TA	TATATATATATATATATATATATATA	2	26	CGATCTTAGATGCCACATAAC	GGCGTCAGCACAGTAAC	CCACTGCCCATAAATTTCTTTCACCATGAGTCCATAYATAAATAACACATCACTGACGCTAGATCGATCTTAGATGCCACATAACAAATTAACAATATGTTATATATATATATATATATATATATATGTATATGTATATGTATATGTATATGTATTGTTCAATGCATATATATGTTCTTGTTGTCCCTTGTACGTATGTTACTGTGCTGACGCCATAAATATTATA
335	Lg10_Scaffold22	773448	773471	TGTATA	TGTATATGTATATGTATATGTATA	6	24	CGATCTTAGATGCCACATAAC	GGCGTCAGCACAGTAAC	TGAGTCCATAYATAAATAACACATCACTGACGCTAGATCGATCTTAGATGCCACATAACAAATTAACAATATGTTATATATATATATATATATATATATATGTATATGTATATGTATATGTATATGTATTGTTCAATGCATATATATGTTCTTGTTGTCCCTTGTACGTATGTTACTGTGCTGACGCCATAAATATTATATGATCAATCTTTAGTGAAACATCA
336	Lg10_Scaffold22	778940	778959	TG	TGTGTGTGTGTGTGTGTGTG	2	20	TTTGTAGACTAACACGTTTG	TAAAGAAACAAATGATGAGTTC	ATCACAATACATGATTGACCTATTTTAATTAACAAAAATATTATTGATCTATTGTTAATATTGTAAATTGATTTTTCAGAAAATCATCCATATATATATTTGTGTGTGTGTGTGTGTGTGCACGCGCGGGTGTGTGCATTTGTAGACTAACACGTTTGTTTATTTTTTAAACCATTTCTGTGTTGAAAATTTTTATTTGAACTCATCATTTGTTTCTTTA
337	Lg10_Scaffold22	787016	787035	GTTTT	GTTTTGTTTTGTTTTGTTTT	5	20	AGACATTGGATTCGGTTC	AATAAATAACTACCTCATCAAAG	ATATTCGATGTATAAATAATGGTTTAGAATAAAGTTTTTATGATAGACATTGGATTCGGTTCAAAAATTAAAAATAAGACTTAAGACTTTTGGATCAGCGGTTTTGTTTTGTTTTGTTTTTTTTATTTATTTATTTAACAAATTGGATCACCGGTTTTAGTTTATCTAAACTTTGATGAGGTAGTTATTTATTACTTAATCTAGGGATATTTTTTAGAGA
338	Lg10_Scaffold14	13350	13387	AG	AGAGAGAGAGAGAGAGAGAGAGAGAGAGAGAGAGAGAG	2	38	AATTGTTTAGTATGTTAGGTCTG	TCTCTATCTCTATCTCTATCTCC	TTAGATTTTCGAATTGTTTAGTATGTTAGGTCTGGTTTTGGGGGATTTATCATTTTAGAGAGAGAAATGGACAGGGAGATAGAGATAGAGATAGAGAGAAAGAGAGAGAGAGAGAGAGAGAGAGAGAGAGAGAGAGAGAAAGAAAGAGAGAGAAGAATGCATGGCTGTGTGCATTTTTTGGGGTTAATTAATGGGTTAGTGCCTGGGTCAGTGAGAGAATGACAGAAGGATGTATGGG
339	Lg10_Scaffold14	45195	45226	AT	ATATATATATATATATATATATATATATATAT	2	32	CCTCTATCTAGCAGCAATAAG	GCTGGATTTAGATAATAGGTTTG	TTCAGTCACACCAAAATAAGGAATAAGGATTTTATTAAAAGTTTTAATGCTATTACAATTTCTTTGTACAAAATAAAAAAAAAAGAAGAAAAAAAAAAAAATATATATATATATATATATATATATATATATACATATATACATGTATGTCCTCTATCTAGCAGCAATAAGCCCATCAAAAGGAGGTTGTCCAAGCCCAAACCTATTATCTAAATCCAGCTCCAAGAAGAAG
340	Lg10_Scaffold14	57558	57581	GT	GTGTGTGTGTGTGTGTGTGTGTGT	2	24	GTACTTAAAGGTCCCTGTTC	ACACACAAACTCACACAC	TATTTATTTTTAGCAGCCCAAAGGGCCTTGGGYMGGATTTAAATAGGAAAGGGTACTTAAAGGTCCCTGTTCCTTTTTATGAGGCCTTAGGGCCTTTATGGTGTGTGTGTGTGTGTGTGTGTGTGAGTTTGTGTGTGTGTGTTTAAGTGTGTGTGCGTGTGTGTATATGCATGCCATGCATGCATGTGCATGCCGTGCATGTGTGTGTGTGTAAGTGTAAGTGT
341	Lg10_Scaffold14	85278	85307	GA	GAGAGAGAGAGAGAGAGAGAGAGAGAGAGA	2	30	TTCCGTTGAACTACAGACAG	GCAACCAACTCCAACTTATC	GCARAAGTCTCGCACCTCCTCTCCTCCTAGTTTCKKCMAAGTTGSAGAAGTAAAAGGTCCTYWCKWSWGMSARRKWGMMMSTKMGAGWGAGAGWGARAGWGAGAGAGAGAGAGAGAGAGAGAGAGAGAGATTAAACTTTTCCGTTGAACTACAGACAGGTTATTATTGTTCAAGGTGAATGGAATAGCAGTATTATCGAATARAAAGAGATAAGTTGGAGTTGGTTGCTT
342	Lg10_Scaffold14	116313	116362	AT	ATATATATATATATATATATATATATATATATATATATATATATATATAT	2	50	CCATTCAATTCATGCTTCAC	ATTATTACCTGGATTGTTACTTG	AAAAACAAATGTTTTACAAAATCATTTCATTTATCAACATATCTAACCCCTCGCTGTAAAACATGTATAATTTTCCCAGAATCAAGATGTAAGCATATACATATATATATATATATATATATATATATATATATATATATATATATATATCTGAAATCATAACCATTCAATTCATGCTTCACATAATCATTTTCATATGTATGCCATGCCAAAATATAACAAGTAACAATCCAGGTAATAATAATTTCAT
343	Lg10_Scaffold14	120642	120675	TC	TCTCTCTCTCTCTCTCTCTCTCTCTCTCTCTCTC	2	34	ACGTGATCCTGGAACCTC	GCAAACTTCCTACAAACTAGC	TGCCACGTGATCCTGGAACCTCCTTTTACCCTTTCTTTATTCCCCCAACGCCCAAAAGCTAGTTTGTAGGAAGTTTGCAACTACTACCAAGTAAGCTCTTTCTCTCTCTCTCTCTCTCTCTCTCTCTCTCTCTCTTCATTTTGCCTGCATCTGTTTGCACCGCCGCTGTTCGACATTTGGCGGAGCTCCGGCCCTCCAACCCAAGAATCTATCAGATGGGTTTTGCTCCTCTTG
344	Lg10_Scaffold14	180286	180309	ATTTTA	ATTTTAATTTTAATTTTAATTTTA	6	24	TCCCTCTCTATTTTAACATTGC	GGTTTGAAACTTTCTCCTCTC	GGATCTGCTGCTTGCAAATTACATGAGTCATTCTCTCATTAATCCCTCTCTATTTTAACATTGCTTGCAATGTTGTTTAATTACTGATTTAAACATGTTTATTTTAATTTTAATTTTAATTTTATTATTATTAAGTGGAGGGTACGTTTCAAAACTATTACAATAATTTAGGAGAGGAGAAAGTTTCAAACCCGGGACATATAAGCAAAAACTCAACACTCTAT
345	Lg10_Scaffold14	185871	185914	TC	TCTCTCTCTCTCTCTCTCTCTCTCTCTCTCTCTCTCTCTCTCTC	2	44	AGTTGTATGGATTACAGTTCTG	GGTCGTTGGCGTCAAG	TCTGTGAAATCACTTGTTCTAATTACTTTTGACAGCCACWRGRTTGGAACTTACCATCAAAACAACCAAGTTGTATGGATTACAGTTCTGTCCCGTTTGSTCTCTCTCTCTCTCTCTCTCTCTCTCTCTCTCTCTCTCTCTCTCAKWSTTCTTTCCGTTGTGTGTCTTTTCCGTTTCTTCAACCCTTGACGCCAACGACCCTACCTGMAGCCAGGGTCGGTGGCAGTCCCCTACTTTTCCTCTT
346	Lg10_Scaffold14	221095	221120	AT	ATATATATATATATATATATATATAT	2	26	TGTATAATCTTCCCAGAATCAAG	TATGCGAAGTATGAATTGAATTG	AAAAACAAATGTTTTACAAAATCATTTCATTTATCAATATACTAACCCCTCGCTGTAAAAACATGTATAATCTTCCCAGAATCAAGATATAAGTATATACATATATATATATATATATATATATATACACACATATAAATTAATTCATATCAATTCAATTCATACTTCGCATAATTATATTCATATGTATGCCATGCCAAAATATAACCAAGTAAACAATCCAGAT
347	Lg10_Scaffold14	254421	254440	AT	ATATATATATATATATATAT	2	20	ATATATAATATGCTTGCCTATG	AAACCACCCACTATGTG	TAGAAGAATATACATATGTGAATGTTTTATGTATATATATAATATGCTTGCCTATGAAAAAAAACCTAATATTATCTAAATAATTTATAATTTATATAACATATATATATATATATATATAWWATATATATACCAAACTTTTAAAAATAAAAAAAACCCACATAGTGGGTGGTTTTCATTATTAAAAAGCTAAAACCATTAACCATCCCCTCACCTCTTT
348	Lg10_Scaffold14	258096	258117	AG	AGAGAGAGAGAGAGAGAGAGAG	2	22	AGAGAATTGTGTTTGGGAATG	CTCTTCTTCATCTCCATCCTC	NNNNNNNNNNNNNNNNNNNNNAGGGATTTGGGGAGAGAATTGTGTTTGGGAATGAAGATGAGCAGAKGATGAGAGGAAGAGGAGAGGATGGAGATGAAGAAGAGAGAGAGAGAGAGAGAGAGCGCGCGTGGAGATGGGAAAGAGCAAGGGGAAGATGAGTGAGTTTTTTTTTTTTTTTTTTAATTGGGTAATTATTATAATATTTTAAAAGAATAAAAAATT
349	Lg10_Scaffold14	280610	280629	AAAT	AAATAAATAAATAAATAAAT	4	20	CTCTTCACCATTCACCAATAC	TTCTTAATTTGTTCAAAGGATGC	ACTAAAACAAAACCCTCACTTCCCACTACATGTTTAAGAGACATGACCCATACAAACCTCTTCACCATTCACCAATACCCCTGGTGCTATAAATCCAGAAAAATAAATAAATAAATAAATAAAATGGCTACTAACCAAAGCATCCTTTGAACAAATTAAGAAATTCAAATAAAATTAAAAAAAAAAACACACACACACACACACAAGATCTGCTTGAATT
350	Lg10_Scaffold14	280778	280801	TAAA	TAAATAAATAAATAAATAAATAAA	4	24	AATTGTCAAGGAAATCAAGATAC	TTAACTCATCAGACATAATCAAC	ATAAAATTAAAAAAAAAAACACACACACACACACACAAGATCTGCTTGAATTGTCAAGGAAATCAAGATACTAATAAATATAAAGGTATGTTTGAACTGTTAAATAAATAAATAAATAAATAAATAAGGCAAAGCATTTCCAAACGTTGATTATGTCTGATGAGTTAATGATATAAGTATAAAAACAATATGAAAGGATCTATACAAGATACAAGTAAAAGGGA
351	Lg10_Scaffold14	284599	284619	TTG	TTGTTGTTGTTGTTGTTGTTG	3	21	TGGCGTTCTAGGATTCATATAG	GCAACAACAACAACAACAAC	AGACTTAGAGTACTTGGATCTAACGGAGGACATGACACAAAACCGAGCGCAATGGCGTTCTAGGATTCATATAGCCGACCCCACTTAGTGGGAAAAGGCTTTGTTGTTGTTGTTGTTGTTGCTTGTTAGTTTAGGATTTGAGCYTAACCCATCTGAGTTAAGGTTTCTTAGGTTTAGTTTTCTATAAATATTGCTTGTAATTTAGTTTGAGAAGTAAGTCA
352	Lg10_Scaffold14	298820	298843	TG	TGTGTGTGTGTGTGTGTGTGTGTG	2	24	GTGAACGACCGTGAGTG	CACACGCCAGCACATC	TATTTTCGTACCCTATTTTCACCGTGAACGACCGTGAGTGTGTGTGTTATGTGTGTGTGTGTCCGTGCATGTGTGTGGTGTGTGTCTGTGTCTGTGCACATGTGTGTGTGTGTGTGTGTGTGTGTTGTGTGGTGCATGTGTGCATATGTGCATGTGTGATGTGCTGGCGTGTGTTATGTAGGTTTGGGCTTAAGCCCAAACCACCATTTTTGTTCCTAAACCTA
353	Lg10_Scaffold14	302101	302142	AT	ATATATATATATATATATATATATATATATATATATATATAT	2	42	ACATACTAACCCCTTGTTTTG	TTTCCACTCATACTTGTTTTAAG	NNNNNNNNNNNNNNNNNNNNNNNNNNNNNNNNNNNNNNNNNNNNNNNNTAATACGAAAAACSWTTTRTATCAGAACATACTAACCCCTTGTTTTGAAAACATATATATATATATATATATATATATATATATATATATATATAATTATATAATACTACGTATAGGTTTTATGAAAAACCCTAGCATGCCGTATAAAATATTCTTAAAACAAGTATGAGTGGAAATCATGCTCAACAACTGTG
354	Lg10_Scaffold14	336333	336380	AG	AGAGAGAGAGAGAGAGAGAGAGAGAGAGAGAGAGAGAGAGAGAGAGAG	2	48	CTCGGGAAGAGAAGAAAGC	GTCGTCGATCTAGTTACCTC	ATGTTGAGTTCGTTGAGTCTYAAGGATTCCAAATATATGAATTTTTTGTTCGATTTTGTGAGGGAGCTAAGGTGAGGGCTAGGTGAAGCTCTCGGAGCTAAGAGAGAGAGAGAGAGAGAGAGAGAGAGAGAGAGAGAGAGAGAGAGAGATGGATTTCAGAAAATGCAGAGGGAGAGCTCGGGAAGAGAAGAAAGCTAGGGAGCTGCCACTTGGCAGTTTAGGAGGAATGAGGTAACTAGATCGACGAC
355	Lg10_Scaffold14	358813	358836	AC	ACACACACACACACACACACACAC	2	24	AATGTGCTAAGTAGTAGTAGTAC	GTAGTGGCTTCGGTTGG	CATAGTATGTAATGGGTTTTCGAAAACCCTAGCATGCCATAAAACCTTTCATAAAACATATATATAATGTGCTAAGTAGTAGTAGTACAAAAGCGCGCGCACACACACACACACACACACACACATATAACTTCATTCGCCCGAAGGACTACATCTCCCAATCGAAGCCAAATATATATATCTTCCAACCGAAGCCACTACATCACCCGACCAAAGCCAAATAT
356	Lg10_Scaffold14	359163	359222	AT	ATATATATATATATATATATATATATATATATATATATATATATATATATATATATATAT	2	60	TGATTTCATTCGCCTGTAGG	ATGTGCTTACTTAGTGGTTATTC	TAATGATTTCATTCGCCTGTAGGCAGGACCATTCGCCCGTAAGCAGATCGTATGAATAACCACTAAGTAAGCACATAAAAACATTAACATAAAAGTTCTAATATATATATATATATATATATATATATATATATATATATATATATATATATATATATATCTTAAATCAAAGCTCAGTAACTAAAACGGCATATCATAAAACCACGTTCATAAAGGGGTATATAGTCATCAATCATATATACCACAAAGAACTTAAAGTC
357	Lg10_Scaffold14	413716	413743	AT	ATATATATATATATATATATATATATAT	2	28	ACCACCTCAATTAACACAAC	TACCCATTTTCTCAATATAAAGC	CCACCACCACCATCACCACCTCAATTAACACAACTAACTACTATGGTTACTCATGGAGGCTAAATGAGCTTTATATTGAGAAAATGGGTAAAAGTCTTTAATATATATATATATATATATATATATATAAAGATAGTCGGACTTATAATTTATTTTATAATAAAAAATAGTATTATTAAAACGTAATACTAAGTGATGTAATTATTAATATTGGCTATTCGATGCTTT
358	Lg10_Scaffold14	420996	421015	TG	TGTGTGTGTGTGTGTGTGTG	2	20	CCAACGGTCAAGAGGATG	ACAAGGTAGAAGATCATGTTTAG	TCAATCACTTAATTTCATTAAAGTCAAATCCAACGGTCAAGAGGATGTCCCTATTTTTTTTTAGAAAAATAGGGATTCTTCTTATTAAAGGATTCCTATATGTGTGTGTGTGTGTGTGTGTTTCTATCTAAACATGATCTTCTACCTTGTTTTTTTAAGGGTTTTATCACAAGTGGTCTTTAAAGTTGACCCATACTATCAAGATGGTCCATGGAATTGA
359	Lg10_Scaffold14	445687	445736	AT	ATATATATATATATATATATATATATATATATATATATATATATATATAT	2	50	CACACACCCCATTTTATTTCTC	TCTTCTTCAATTCATCCGATCC	GTTCATGTATTTCCACTTTTGAAAGAGTTTCCTCAACATTTCTCTAATTTAAAATACAAATTCAGATAAATTAAGCAGAGAGTCATTGACTTGACCTACAATATATATATATATATATATATATATATATATATATATATATATATATATAAAGGGATGTGATATCCACACACCCCATTTTATTTCTCACACACCTTTTTAATTTTCGACCGTTGGATCGGATGAATTGAAGAAGATCAACGGACATAAA
360	Lg10_Scaffold14	453034	453054	CAA	CAACAACAACAACAACAACAA	3	21	GGAATAACTCACCTTACATCTG	ATACAGCCAACTCCACTTAG	TTCGTTATAATCGGTCAAACGTGGGTTGGATTCCCGTGCTTCATGTGCTAATCCTTACACTCAGGGAATAACTCACCTTACATCTGATTATAGTTTACGTCAACAACAACAACAACAACAACCAAGCCTTATCCCACTAAGTGGAGTTGGCTGTATGAATCCTAAAACGCTCTGTTAGCTCCAAGTACTCCATATCTTTTCTTATAGTCTCGTTCAAAATC
361	Lg10_Scaffold14	459159	459183	AACTG	AACTGAACTGAACTGAACTGAACTG	5	25	TGGAGCCACACGTTCTG	GTTCAGTTCAGTTCAGTTCAG	CTTCGTCTCCGTGGAGGTGGAGCCACACGTTCTGGTTAATTGAAACTCAGAAAAGTTTGACCCAAATTGAACGAACCCCTAAAATTGCTACAAAGGGGAAAACTGAACTGAACTGAACTGAACTGAAGCAAGGGAGTGAGTGAAGCTGCGCGGTAATGATCTCTTGATTTCAAATTACTGTGTATTTATAGCAGCTGTTTGGTTTAGCTTAAAACGTCGGGGTGC
362	Lg10_Scaffold14	461022	461057	CCCCCT	CCCCCTCCCCCTCCCCCTCCCCCTCCCCCTCCCCCT	6	36	GTTCCTCTCCTCAGGTTATTG	GCATGTTTGATGTGGTTTGG	CCCACACAAACCGACAAAAATGGCAGATTTCATGAGAACCACCAGTCCTGATGAATTATATAATCTGTTCCTCTCCTCAGGTTATTGCTCAATAAATATGCCCCCTCCCCCTCCCCCTCCCCCTCCCCCTCCCCCTCCCCCAAATTTGCCAAACCACATCAAACATGCATACAGTGAGATCTTGGAAAGCTCCTTTTCATCACTACTTTTGTTACTTACTTTGTAACACTCATATT
363	Lg10_Scaffold14	462762	462795	AT	ATATATATATATATATATATATATATATATATAT	2	34	AAATGCAACTCACACAGTG	CCAATCAGTATCCGTCCTC	ATGATCTCTCATAAGTACTATTGGTTTGGATTCTCATAGATTTTGATTCATATCAAAACTTTTTAACTTGCCCACAAAATGCAACTCACACAGTGCAACAATATATATATATATATATATATATATATATATATTATAATACAATTATATTCTAGATAATTATATATAAATACTATTATATTATATATAATTCGGTCTGGATTCGAGGACGGATACTGATTGGGGATCCGTAAA
364	Lg10_Scaffold14	465559	465602	AT	ATATATATATATATATATATATATATATATATATATATATATAT	2	44	CGACAACTCAACTTGGTG	TTCATAATTCCGAACAATACG	ATACACACCTCCCTAGAGGTACTGTGCTTTGTCGCCGTGACCACAATGGCGCGGGCTATTTTTCCAGCCAATTTTTCGACAACTCAACTTGGTGCGTGGCATATATATATATATATATATATATATATATATATATATATATATTTCTAATAATGAATTTCTACGCAATGCCATAATTAAATTAACATTTATAAGAAATGTCGTATTGTTCGGAATTATGAAATAATCCTGAAATTGGTACTAA
365	Lg10_Scaffold14	466989	467032	TG	TGTGTGTGTGTGTGTGTGTGTGTGTGTGTGTGTGTGTGTGTGTG	2	44	CGTGCTACACTGGTATTAGTAC	TACGGTGCGATGTGAATATAC	ATGTAAGAGTACTTTGAGGGGATGCCTTAATTATATTTATGGCTAGAAATATTATTATATTGACTAAAACTATAGAAATATTGTGGGATGATTATATATATGTGTGTGTGTGTGTGTGTGTGTGTGTGTGTGTGTGTGTGTGTGTTATGCTCATCACGTGCTACACTGGTATTAGTACTCGCCCGTGCCAGGGCTAGTCTTCATGTGTATATTCACATCGCACCGTACACTCACTTTGGATCCA
366	Lg10_Scaffold14	469030	469049	AT	ATATATATATATATATATAT	2	20	TAATGTTGCCGAGTCTTAATTG	CTAATCAGGCGTAGTCATACC	ATGGAGAGAGAGACTCATTTCTCATGTCAAATATTCAAGCATGTAATGTTGCCGAGTCTTAATTGTCAATTAGATAATCATGTTCAGAATTATGGCTTAAATATATATATATATATATATAGAGGTGTCAAACGAATTAAGGTATGACTACGCCTGATTAGCTTAAAATTGGACCTAGCTCATAAGTTGAAAAGGGCTGGGTCGAGGTTATGCCCAACAA
367	Lg10_Scaffold14	476360	476383	ACAAAA	ACAAAAACAAAAACAAAAACAAAA	6	24	GAAAATTAAAGTTTACATTGTTC	CAGAATAACCAATAAGACAATC	CCATGTTTTYATTCATTCTATTTTTCARKTTTTTAATTGAAAATTAAAGTTTACATTGTTCTTATTTTTGGAATGAATCTAAAAAGTAAGAAAAATTAACACAAAAACAAAAACAAAAACAAAAGAATAAAAGAATAAAAGGTTAAAGATTGTCTTATTGGTTATTCTGCAAAAGGTTAGAGATGTCATTAAAACTATCGTTAAAAAGTGGATGGAGAAATAGT
368	Lg10_Scaffold14	488033	488056	TG	TGTGTGTGTGTGTGTGTGTGTGTG	2	24	TGTGTGTTATCTGCTCATC	AGCGTACAGTGCGATG	GTAAGAGTACTTTGAGGGGATGCCTTAATTATATTTATGGCTAGAAATATTATTATATTGACTAGAATTATCGAAATATTGTGGCATGATTATATATATATGTGTGTGTGTGTGTGTGTGTGTGTTATCTGCTCATCGCGTGCTACACTGGTGTTAGTACTTGCCCGTGCCAGGGCTAGTCTTCACGTGTATATTCACATCGCACTGTACGCTCATTTTGGATC
369	Lg10_Scaffold14	560188	560223	TC	TCTCTCTCTCTCTCTCTCTCTCTCTCTCTCTCTCTC	2	36	AGATGACGATGATGATGGAAG	CTACTTTCCCTGCTTTCTCC	TTCTGCAAGTTTAGACTCGAGCTGCATGAATCTGTTTGTGAATTCACTCTGGCTGATAAGCCAAAGATGACGATGATGATGGAAGCTATGAATGCCTTCATCTCTCTCTCTCTCTCTCTCTCTCTCTCTCTCTCTCTGGGAGAAAGCAGGGAAAGTAGTGGGGCGATCAAATGAATATTTGAACAGATGTGTATATACGTGGAACAAGTTGACAAATGATTGAATATTGTAACTTG
370	Lg10_Scaffold14	561194	561219	AG	AGAGAGAGAGAGAGAGAGAGAGAGAG	2	26	CTCAACCACCTCCACTTC	GCTTCTCTGTATGCTAGAATG	TGCAATCATGTTATCATTCCACGGTGGGGCTACGGCCTGCAGCAGTGAAGTACAAAGCAAGAATATATGGGCGGCTCAACCACCTCCACTTCTCAACCTCAGAGAGAGAGAGAGAGAGAGAGAGAGTTTTATAAGTTGCATGCCAAGAATTTACCATTTTATTTTGGGTTCTGAATTTACACTGCATTCTAGCATACAGAGAAGCTTTGAAGCAATACAATTACGT
371	Lg10_Scaffold14	571435	571462	AC	ACACACACACACACACACACACACACAC	2	28	TGCATGAACCACAAACAAC	TGTGTAGGCTGTGTATGTATG	ACACATGCATGAACCACAAACAACACACATACATACACATGCATTGTACACACACACATGGCCTGTGCACACACACACGGCCCACATACATACACAGCCTACACACACACACACACACACACACACACAAAAACACGCACTGACACACATACACAACACACACACTGTGCAGTCCAAAACACACCTTACACATATACGCACGGCCCAACACCACACACACAAACACGG
372	Lg10_Scaffold14	578975	578995	TTG	TTGTTGTTGTTGTTGTTGTTG	3	21	TTGTTGTTGTTGTTGTTGTTG	TACAGTTGACACCCACTTC	AAGACTTGAGTACTTGGATYTAACGGAGGACATGACACAAAATCGAGCGCAATGGCGTTCTARGATTCATATAGCCGACCCCACTTAGTGGRAAAAGGCTTTGTTGTTGTTGTTGTTGTTGTATAAAACTATAAGAAAGAAAGTGTTAGTTGAAGTGGGTGTCAACTGTAGTTGCAGATTTTGTAATTTTTGTTTAATTTAAATGCATTTAAGTATCATAA
373	Lg10_Scaffold14	638026	638081	AT	ATATATATATATATATATATATATATATATATATATATATATATATATATATATAT	2	56	TGGCAGGCAGTTTCATTAG	TCACATGACATGCACAATAAC	ATAATCATGAATAAATGATTTATTCAGTTGTTTGATAAATGACATGCTGCATAAATCAATAATATATTAGGTATTGCCTAAATATGTAGGTTATTAGAAAATATATATATATATATATATATATATATATATATATATATATATATATATATATATTAGCCACAATGGGGATATAAAATGGCAGGCAGTTTCATTAGGTGCCATAATCATCACATATTGTATYCGTCTGTTATTGTGCATGTCATGTGACACCACA
374	Lg10_Scaffold14	751774	751794	AAT	AATAATAATAATAATAATAAT	3	21	CAATGACCTATATCTAAAGAACC	TTAACGACTAGCATGGAAAG	GGTAGGCTATTTGAAATTTAGGTTTTATTTGAATGTTTCAGTTTAGGTGGGTTTTTATTTGGAAAATAGGAGTTTCAATGACCTATATCTAAAGAACCAAAATAATAATAATAATAATAATTTACGTGCCAATTTTTTTGCATTCCAAAAATGCCCCCCCTCCCCACACACACATGTCCTGCACTTTCCATGCTAGTCGTTAACAGTTAACAAATGTTTAA
375	Lg10_Scaffold14	766914	766934	AAT	AATAATAATAATAATAATAAT	3	21	CAATGACCTATATCTAAAGAACC	TTAACGACTAGCATGGAAAG	GGTAGGCTATTTGAAATTTAGGTTTTATTTGAATGTTTCAGTTTAGGTGGGTTTTTATTTGGAAAATAGGAGTTTCAATGACCTATATCTAAAGAACCAAAATAATAATAATAATAATAATTTACGTGCCAATTTTTTTGCATTCCAAAAATGCCCCCCCTCCCCACACACACATGTCCTGCACTTTCCATGCTAGTCGTTAACAGTTAACAAATGTTTAA
376	Lg10_Scaffold14	782507	782527	AAC	AACAACAACAACAACAACAAC	3	21	AGAAGCAAGATTGAAGATTCG	TTGTTGTTGTTGTTGTTGTTG	GAAGAGTGAGAGGGGGAAGCCATGATATACAGAAGCAAGATTGAAGATTCGAGAAAAGAAAAGTCAATCAAGAAATCCAGCAAGAAATCGATCAAAGACAAACAACAACAACAACAACAACAAAGCCTTTTCCCACTAAGTGGGGTCGGCTATATGAATCCTAGAACGCCATTGCGCTCGGTTTTGTGTCATGTCCTCCGTTAGATCCAAGTACTCTAAGT
377	Lg10_Scaffold14	788201	788224	TA	TATATATATATATATATATATATA	2	24	GAGAAGCATATAATTGTTCCAAC	AATGTTAGCTTGTGAATGAGG	ACGAACATCTTTCATATTGTTAAGCTCCCCCTAAACAAATGCTTTAAAAAATATAATGAAATGCAGCACGCAAATGATATGATATATATATATATATATRTATATATATATATATATATATATATTTTTTTTTTTTATGAGAAGCATATAATTGTTCCAACAAGAATGAAAGAGTGCAAAAACACATGTAGTTATGAATCCTCATTCACAAGCTAACATTGTCC
378	Lg10_Scaffold14	838151	838186	AT	ATATATATATATATATATATATATATATATATATAT	2	36	CCCTACATTTATATTTACCTTCC	ACATAGCATAATTGCGTATTG	GAAACGACCATGAAGCATGAAACATTCCCCATGATACATGAACCCCCTACATTTATATTTACCTTCCGATATATATTGTATATGTTTCATATATTTGTCAATATATATATATATATATATATATATATATATATATTTGTTAATGCAATACGCAATTATGCTATGTGAAATTTGTGAGTCAAAGAATCGAAAAAAAAATTAGAAGCAATTAGGGTTTTTCAAACCCTAGACATCGA
379	Lg10_Scaffold14	839691	839746	CT	CTCTCTCTCTCTCTCTCTCTCTCTCTCTCTCTCTCTCTCTCTCTCTCTCTCTCTCT	2	56	ATCACTTTCCCACATTTCTC	ATGATGAGTCTTGGTTGTTG	GTCCCGTGCCCTATTCTCCCTCACTAACCAATCAATCACTTTCCCACATTTCTCACCCAATCAAACAGCTCATCTCTCTTTGTTTTTTACCATCAGAAGACTCTCTCTCTCTCTCTCTCTCTCTCTCTCTCTCTCTCTCTCTCTCTCTCTCTCTCTCCTCTTTGCAACAACCAAGACTCATCATCAAACTTCACAGATCGAACCTAAAATCACAACCATCGTGCTCCTCTCATCCTCATGAGTCCATCCGTAATAA
380	Lg10_Scaffold14	855173	855244	GA	GAGAGAGAGAGAGAGAGAGAGAGAGAGAGAGAGAGAGAGAGAGAGAGAGAGAGAGAGAGAGAGAGAGAGAGA	2	72	GGACCCTACATAAAATCTAATTC	AGAGCGTGTTTACTAATTGG	TGGGTGGACCCTACATAAAATCTAATTCCCCAATTGCTAGTAAACGGCGGAATGCAATTCTGTTTCTCTCCCTTCCAATCCCAATTAGTAAACACGCTCTGAGAGAGAGAGAGAGAGAGAGAGAGAGAGAGAGAGAGAGAGAGAGAGAGAGAGAGAGAGAGAGAGAGAGAGAANNNNNNNNNNNNNNNNNNNNNNNNNNNNNNNNNNNNNNNNNNNNNNNNNNNNNNNNNNNNNNNNNNNNNNNNNNNNNNNNNNNNNNNNNNNNNNNNNNN
381	Lg10_Scaffold14	894575	894620	TA	TATATATATATATATATATATATATATATATATATATATATATATA	2	46	TCTCACTATTTCTTAAAGGG	ATAGAGGTTATTATATTTGAATG	TTCTCACTATTTCTTAAAGGGGTTGAAAAACAAAACGTGAGTGGATCGTAAAATTTAATCATTCAAATATAATAACCTCTATTTTGAAAAAAAAAAAAAATATATATATATATATATATATATATATATATATATATATATATATAATTGAAATTTACATATAGTATCTACTAATATATAATCACAATCATCAACCAAATGATGTAAAAACAATTAACTCATATATGTACTCAATCAATAATATTA
382	Lg10_Scaffold14	947377	947396	TTTAT	TTTATTTTATTTTATTTTAT	5	20	AAGCCCAAACCTTGAGTATG	AATCTCCCCACGCACAC	TTATTACTAAGTGATTGGAAGCCCAAACCTTGAGTATGAGTTTTGGGGTGTGATAATTAATACTAGCATATGACCCACACAATTGGTGTGCGTGGGGAGATTTATTTTATTTTATTTTATTATAAATATTAAAGATGTTAAAATCTCATGTAAGTGATGCTTAAAAAAAAMAGTAAAATTTGTGTTCTTATAATTACTAAATTGCCCATAACTTTTATTT
383	Lg10_Scaffold14	958411	958452	TA	TATATATATATATATATATATATATATATATATATATATATA	2	42	TGGAGGCACAGGTGAG	AATCACATATCACATATCACATC	CATAAATGCATTTTTAAGGAAAGTATGCTTTGAAATAATATGCCAAATGCTTGTATATTTTGAATATGCATTGCATGGTTGCATATATATATATATATATTATATATATATATATATATATATATATATATATATATATATATGGTGATGTGGAGGCACAGGTGAGTTCAGGTAAGTCATGTTTGGTTGAATCATCGATGATGTGATATGTGATATGTGATTAAGTAATGTTGAGCTCATAA
384	Lg10_Scaffold14	979970	979989	AT	ATATATATATATATATATAT	2	20	AAGTGTTGCTCTTTGTCTC	CATTCTCTTGTCTCCTTGTC	ATAAATACAAATATATATAATATATATATATATATGTAGAGGGCCCATTCGGGGAAAGTGTTGCTCTTTGTCTCTTTTTCCTATAATCTAGTATAATATAATATATATATATATATATATACCTTTTGGGGAAAGTCGAAAGAAAGAGGGAAAGAAAGGGACAAGGAGACAAGAGAATGGAAAAAATAAAGAAAAGAACGAGAAAGAAATAATAAAAAAG
385	Lg10_Scaffold14	980184	980217	AT	ATATATATATATATATATATATATATATATATAT	2	34	CAGGCAAAGAGGAACATAAG	ATGTATAGATGGGCTGTTTTG	AAAAAGTGAGAATGAGGTGCCTTTTCAGGCAAAGAGGAACATAAGAGAGAGAAAGAGGAAGAAAGYCCTTTCGGCCAACAACAAAACAGCCCATCTATACATATATATATATATATATATATATATATATATATTTATTTATTTATTTATTTATTTTTACTTTACTAAATATAATATAATATAGTCTGTTGCCCTTTCGGKCCAAGTKAAAGACAGACTTGAGATGGAGACAGA
386	Lg10_Scaffold14	980218	980237	TTAT	TTATTTATTTATTTATTTAT	4	20	TATAGTCTGTTGCCCTTTCG	ATAGTCTGTTGCCCTTTCTG	AGGAACATAAGAGAGAGAAAGAGGAAGAAAGYCCTTTCGGCCAACAACAAAACAGCCCATCTATACATATATATATATATATATATATATATATATATATTTATTTATTTATTTATTTATTTTTACTTTACTAAATATAATATAATATAGTCTGTTGCCCTTTCGGKCCAAGTKAAAGACAGACTTGAGATGGAGACAGAAAGGGCAACAGACTATATTA
387	Lg10_Scaffold14	980810	980829	AT	ATATATATATATATATATAT	2	20	CCATTCGGGCAAATTACTTC	ACCACGAAACATGAGGATAG	GAGAGCCCTTTTCGGGCAAATTAAAACAAACCMAATTTTAATTAATTTTTTATATTTTCTTTGTTGTCTTTTTCAAAACTATAATATAATATACTATATAATATATATATATATATATATAGTAAGCCCATTCGGGCAAATTACTTCCATTTCCCTCTCTTCATATATAATATATAGARGYCCCCCTGTTTACTATCCTCATGTTTCGTGGTTTTCAACC
388	Lg10_Scaffold14	1003954	1003985	CT	CTCTCTCTCTCTCTCTCTCTCTCTCTCTCTCT	2	32	GCATTCAAGTCCCTTTCG	ATAGTATGTGATGTGTGGTTG	GCATTCAAGTCCCTTTCGACCGAAGTTTCAGGTGCTCCGGCTGTCCAATCCAAATTCACAACCACACATCACATACTATTACATTCGAGAAACATAATAACTCTCTCTCTCTCTCTCTCTCTCTCTCTCTCTCACCCMYTACAAATCACATTCTACTGAWTTTCCTCCWACCCTGAAGATTTATATGCTTTTGTTGAACACCAAAGTTAATTCWTCCTCGTGAATCAGACAG
389	Lg10_Scaffold14	1007244	1007268	CCGTC	CCGTCCCGTCCCGTCCCGTCCCGTC	5	25	TCCATTTCGTTCCGTTCC	TATGAGACTGATGATGATATGTG	ATTTGAAGAGAAAGAAATTGTTTGGGGGTCTGATTCGTCATTTTTTTTCGTTCCGTCCTATGCATACCAAACATAACACGAACCTCCATTTCGTTCCGTTCCGTCCCGTCCCGTCCCGTCCCGTCCCGTTCCGTTCTGTCCCGTCTGCGTACCAAACGCACCCTTGAGCCTGCAAAAACAGCAACCACATATCATCATCAGTCTCATAACATTTTCCAGAACCGT
390	Lg10_Scaffold14	1035796	1035821	AT	ATATATATATATATATATATATATAT	2	26	ATACGAATACTACCAAGATGAC	TGCGGAATTATACTTAGATTAAC	TATACGAATACTACCAAGATGACGGTTTTGTTCTTAAATTTCACGTTTGGTAAATGGATAAACTTTCATGTTAATCTAAGTATAATTCCGCATTATTTCAATATATATATATATATATATATATATAATTTATGATACTTTTTTCATTTATATAAATANNNNNNNNNNNNNNNNNNNNNNNNNNNNNNNNNNNNNNNNNNNNNNNNNNNNNNNNNNNNNNNNNNNN
391	Lg10_Scaffold14	1039479	1039504	AT	ATATATATATATATATATATATATAT	2	26	ATACGAATACTACCAAGATGAC	TGCGGAATTATACATAGATTAAC	TATACGAATACTACCAAGATGACGGTTTTGTTCTTAAATTTCACGTTTGGTAAATGGATAAACTTTCATGTTAATCTATGTATAATTCCGCATTATTTCAATATATATATATATATATATATATATAATTTATGATACTTTTTTTCATTTTATATAAAATATCTTCTTCAACAAAATAAAAAGTATCATTCAAAATCAAATCTAGCAAATACACAAAAATCAACAT
392	Lg10_Scaffold14	1040718	1040753	CA	CACACACACACACACACACACACACACACACACACA	2	36	TATAGTGTGCTTAGTAGTAGTAG	TGTGTGTGTATGTGTGTG	ATAATAAGTAATAGGTTTTCTGAAAACCCTAGCATGCCATAAAACCTTTCATAAACATATATCGTATATAGTGTGCTTAGTAGTAGTAGCACAAGGCGCGCACACACACACACACACACACACACACACACACACATACACACACACACACACACACACACACACACACACACACACACACACACACACACACACACACACACACACACACACACACACACACACACACACACATA
393	Lg10_Scaffold14	1040755	1040850	AC	ACACACACACACACACACACACACACACACACACACACACACACACACACACACACACACACACACACACACACACACACACACACACACACACAC	2	96	GCCGAAGCCACCAAC	CGGGCATAGGAAGATAGG	CATAAAACCTTTCATAAACATATATCGTATATAGTGTGCTTAGTAGTAGTAGCACAAGGCGCGCACACACACACACACACACACACACACACACACACATACACACACACACACACACACACACACACACACACACACACACACACACACACACACACACACACACACACACACACACACACACACACACACACACATATCTTCATTAGGCCGAAGCCACCAACCTACGCCCGGTCGAAACTTACACACACACATATCTTCATTTGGCCGAAGCCACCTATCTTCCTATGCCCGGC
394	Lg10_Scaffold14	1131030	1131055	GT	GTGTGTGTGTGTGTGTGTGTGTGTGT	2	26	GTGTGCGATGTGTGTATG	AAAGGTTGTGGAAGAATAGAC	AAGTTCGAAAATCTCTTTTTATTTGTATATGTATTGAGCTAATTGTGAGTAAGGATAACAATATTTGAATGAAATCTGGTGTGTGTGTGTGTGYGYGYGYGTGTGTGTGTGTGTGTGTGTGTGTGTGCTGTCTGTGTGTGCGATGTGTGTATGTGCTCTGTGTGTGTGTTGTGTGTGCTGTGTGTGTCTGTGTCTATTCTTCCACAACCTTTTGAAACACKCTTTT
395	Lg10_Scaffold14	1136501	1136536	AC	ACACACACACACACACACACACACACACACACACAC	2	36	GTGCTTAGTAGTAGTAGTACAAG	TCGGCCTAATGAAGATGTG	ATAATAAGTAATAGGTTTTCTAAAAACCCTAGCATGCCATAAAACCTTTCATAAACATATATTGTATATAGGGTGCTTAGTAGTAGTAGTACAAGGCGCGACACACACACACACACACACACACACACACACACACATCTTCATTAGGCCGAAGCCAYCAACCTACGCCCGGTTGAAACTTATWCACACACACACACACAYATCTTCATTYGGCCGAAGCCACCAACCTACACCCG
396	Lg10_Scaffold14	1153698	1153737	AT	ATATATATATATATATATATATATATATATATATATATAT	2	40	ATGCGAAGACTACCAAGATG	ACATGAAAGTTTATCCATTTACC	TATGCGAAGACTACCAAGATGATGGTTTTGTTCTTAAATTTCACGTTTGGTAAATGGATAAACTTTCATGTTAATYTAAGTATAATTCCAGATTATTTCAATATATATATATATATATATATATATATATATATATATATCTTCTTCAACAAMATAAAAAGTATCATTCAAAATCAAATCTAGCAAATACACAAAAATCAATATCTAGTTTGTTGGGCCTGTCATGACACGATTGAGATA
397	Lg10_Scaffold14	1154666	1154686	AAT	AATAATAATAATAATAATAAT	3	21	AAATAATTAACCTGTGATATAGG	TTTGTTATTTCTTGTTCTTCC	TACATAAAAATAATTAACCTGTGATATAGGTTGATYATAAAAATTAAAAATAAAATCTATAAATGAGGTTTAAAGAGGGAGGAAGAACAAGAAATAACAAAATAATAATAATAATAATAATCAAAGAGATAATTAGGAAGAAATTTGATTTTTATAATAAATCTTATTATTGAATAGATAATTATTGATAATAAAATAATTAAATTTAAAGAATTGACTTA
398	Lg10_Scaffold14	1156785	1156826	GT	GTGTGTGTGTGTGTGTGTGTGTGTGTGTGTGTGTGTGTGTGT	2	42	TATTGAGCTAATTGTGAGTAAGG	ACACACATCGCACACAC	GCGAGTGCAAAGAAGAAAATAAAAGTTCGAAAATCTCTTTTTATTTGTATATGTATTGAGCTAATTGTGAGTAAGGATAACAATATTTGAATGAAATCTGGTGTGTGTGTGTGTGTGTGTGTGTGTGTGTGTGTGTGTGTGTGCTGTCTGTGTGTGCGATGTGTGTMTGTGCTCTGTGTGTGTGTGTRTGTRYKYKSTSTGTGTGTTKTGTGTGCTGTGTGTGTCTGTGTCTATTCTTCCAC
399	Lg10_Scaffold14	1157147	1157174	TG	TGTGTGTGTGTGTGTGTGTGTGTGTGTG	2	28	AAACCAAGGCAAAGAAGC	ACACACACAGCACACAC	CCAGTGTGTGTGCTRTTAGTGCTTGACAGACCTGCAGTCATGCATAAAACCAAGGCAAAGAAGCCGTGTTCTCTCATCGGATTCWACATTATCAAGTCTRTGTGTGTGTGTGTGTGTGTGTGTGTGTGCTGTGTGTGTGTGTGTGTYGCKKTGTGTGTGTGTGTGTATGTGCTMTGTGTGTGTGTTGTGTGTGTCTGTGTCTATTCTTCCACAACCTTTTGAAACACT
400	Lg10_Scaffold14	1168282	1168313	AT	ATATATATATATATATATATATATATATATAT	2	32	GTGATGGGACGATTGAAGG	CGTGGTGCAGCAACAG	AATAATGGTGACGGGACGTTCAAAACTTCCACATACATACATATATATATATATGGCTTGAAAAGACGCAAATAGTGATGGTGATGGGACGATTGAAGGAATATATATATATATATATATATATATATATATTCTGGCATCATAAACAGATTATATATATATATATATATATATGAGGTCCAAAAAAAAAAAAAAACATACCTAAAAGCTTGCTGTTGCTGCACCACGATGT
401	Lg10_Scaffold14	1168333	1168354	TA	TATATATATATATATATATATA	2	22	GGTGATGGGACGATTGAAG	CGTGGTGCAGCAACAG	TATGGCTTGAAAAGACGCAAATAGTGATGGTGATGGGACGATTGAAGGAATATATATATATATATATATATATATATATATTCTGGCATCATAAACAGATTATATATATATATATATATATATGAGGTCCAAAAAAAAAAAAAAACATACCTAAAAGCTTGCTGTTGCTGCACCACGATGTCAACCATCTGCATCCTCCCTCTGCTTCCACTCATTGCCAAA
402	Lg10_Scaffold14	1168639	1168662	AATA	AATAAATAAATAAATAAATAAATA	4	24	GCACCATCTGAAAAGAAAAG	GCAATCCGCACCATCC	TAAGAAATAATGGGTGGGATGGTGCGGATTGCACCATCTGAAAAGAAAAGATATATATATAAAAAATAGTGGGTGGTGCATGATTTAATAAAAAAATAATAATAAATAAATAAATAAATAAATAAAAAAGGGATGGTGCGGATTGCACCATTTGAAAAGAAAAATATAAAAAAAAAATATAGTAGGTGGTGCATAAAAATTAAAAAAAAATAAAAAAAATGCAT
403	Lg10_Scaffold14	1200948	1200971	AC	ACACACACACACACACACACACAC	2	24	ACACTCACACGTACTCAC	TTCCGATGACGAACTCC	ACATGCACACACCTATACACACGCACGGCACCATACACACATACACACGTGTACCATACACACTCACACGTACTCACCATACACGTACACACCCACATGGACACACACACACACACACACACACTGTACTCGCACACACCCAGCACAACACATACCCACGAACTTGCCGGAGTTCGTCATCGGAACCGGACATGCATGCATAAAAACAAAGGTTTCCACTTGAA
404	Lg10_Scaffold14	1212393	1212428	AT	ATATATATATATATATATATATATATATATATATAT	2	36	TAACATACTATGAGATGGTTGAG	CCATTTGTAGTTCGCAATAATC	GGATCTTTTCTTGCTCATCATATTTTTCATGATTGATAATTCTATAAATGCTTTTAAATAAAACTGAGAAATTTATGCCATGACACACACACACACACACATATATATATATATATATATATATATATATATATATTTATATGTTATAACATACTATGAGATGGTTGAGTTTAGATTTCATAGTGATATATCCATATGCGTATTACTATAAATGATTATTGCGAACTACAAATGGC
405	Lg10_Scaffold14	1232183	1232202	CA	CACACACACACACACACACA	2	20	CATTGTAGTTATAGACTGTTACC	ATGAGGAAGATGGCACTG	TTATGATGCATGAGTCAATATAGTTTGATACCAACGAATAGTTATATGTGTGTGTCAGTGTGTGCGTCGCGCGAGTGTGCACGCTGTTGAAACAGATATGCACACACACACACACACACATTGTAGTTATAGACTGTTACCCACCCTTCCTCCAATTCCACTCGTCGCACCAGTGCCATCTTCCTCATCACTGCTAGAGTGGTCAGCACCTTCATTTTTT
406	Lg10_Scaffold14	1264182	1264201	CA	CACACACACACACACACACA	2	20	TATTTCTTCCACCCTCCTTTC	TGGAGATCACGTAGTAAGTAAG	CAATTCCTTCATATACTTACAATTGCATTTCTACTTCCTTGATCACTCTTAAATCATCCTGTATTTCTTCCACCCTCCTTTCTTTTCTAATCTCTCTCTCCACACACACACACACACACACTTACTTACTACGTGATCTCCAAAGAGCATGCTCGCTCATGTTCGAATACTAAATGGAGCTTAGCTCCTATAAACACACACACACACACACTTACTACGT
407	Lg10_Scaffold14	1275865	1275884	TC	TCTCTCTCTCTCTCTCTCTC	2	20	CGTGTTGCTTCTTCATTGG	GCTATGGCTTGGACTTCTC	GTACGAGTCTTTGTAACGCAAMCAAGTGTTACGTCTCTGTGCATTGCATGCATGAACGTGTTGCTTCTTCATTGGCCTGATTCATCACTCACTCTCTCAATCTCTCTCTCTCTCTCTCTCTAGAAAAGCAATCCAAATCATCTAAATACAATCCAGACATCCCTTCTTTATGAGAAGTCCAAGCCATAGCCATATTATTTCAAAGTTTGTGTGCCCACAT
408	Lg10_Scaffold14	1305770	1305803	GT	GTGTGTGTGTGTGTGTGTGTGTGTGTGTGTGTGT	2	34	GTGTGTCTATTGGTTAGTTTCC	TCCCGACAATAAGGCATTTC	TTATGTTTAGGTGCAATTATTATTTGTGACTTCGGCTATTCTAGTTCGAAAGAGTTCGACTCGACGACGTGATCTGTGAGTGGGTCTTTTCTTTATATACGTGTGTGTGTGTGTGTGTGTGTGTGTGTGTGTGTCTATTGGTTAGTTTCCATATATACAATTATTAATAAATTCTCTACGTGATTGCCATGATTAAATTAACGTTTATAAGAAATGCCTTATTGTCGGGAAATG
409	Lg10_Scaffold14	1352006	1352027	TC	TCTCTCTCTCTCTCTCTCTCTC	2	22	CTGAGATTGAACTTATGGATTTG	TGCCTCTGTGCCTCTG	CAAACTCACATTCACTGAGATTGAACTTATGGATTTGAGTACAGAGATCATTGGCACCATCCATGGCTATGTTAAATACAATAATTCAGCTCAATATCCATCTCTCTCTCTCTCTCTCTCTCACACACACACAGAGGCACAGAGGCAGGGACAATCTATATGCAAGCGTTACGAAACCTGCAAAGCTCTGACTCGTGCAGTTAGCTCTCGAACTTGACTCCT
410	Lg10_Scaffold14	1397707	1397726	TC	TCTCTCTCTCTCTCTCTCTC	2	20	GAAGATCAGAAGATAAGTACCTC	CCTAAAGACTATGACTATGACTG	AGAGAGAAGGATTATTTACATGCTCATGAATGAAGATCAGAAGATAAGTACCTCAAAAACCCTAGCTAATTATATAAACCCCTTTGACAAATTACTGCTGTCTCTCTCTCTCTCTCTCTCCACACAAAATCTTGCTTTTTTTTCAGTCATAGTCATAGTCTTTAGGGCAAAGAGTAAACTGACGATTGGCCCCYTGAACTATCACCCAACTTTCGATTTG
411	Lg10_Scaffold14	1409152	1409187	AT	ATATATATATATATATATATATATATATATATATAT	2	36	CCCTATGTTTATATTTTCCTTCC	AGTGATTTAATTGCGTAATGC	ACGACCATGAAGCATGAAAACATTCCCCATGATGCATGAACCCCCCTATGTTTATATTTTCCTTCCGTTATATATATTGTATATGTTCATATATTTGTCAATATATATATATATATATATATATATATATATATATTATTGGTTCATGCATTACGCAATTAAATCACTATGTGGAATTTGTGAGTCAAAGTATATTMATAAATTAGAAGCATATTAGGSTTTCTACAACCCTAGAA
412	Lg10_Scaffold14	1441868	1441889	AG	AGAGAGAGAGAGAGAGAGAGAG	2	22	GTAGGAATGAGAAGGAAGAG	TTTGGATCTACAATTTTACCC	NNNNNNNNNNNNNNNNNNNNNNNNNNNNNNNNNNNNNNNNNNNNNNNNNNNNNNNNNNNNNNNNNNNNNNNNNNNNNNNNNNNNNNNNNNNNNNNNNNACAGAGAGAGAGAGAGAGAGAGAGAAACATRGGTAGGAATGAGAAGGAAGAGAGAAAGAAATAATACAAATAAGGAGATAAGATTCATTTTTCAATTATAAAGGGGTAAAATTGTAGATCCAAA
413	Lg10_Scaffold14	1528832	1528871	TA	TATATATATATATATATATATATATATATATATATATATA	2	40	ACAGTTATGAACATACTAGCC	AAACCTATCACTTATTATGCTAG	NNNNNNNNNNNNNNNNNNNNNNNNNNNNNNNNNNNNNNNNNNNNNNNNNNNNNNNNNNNNNNNNNNNNNNNNNNNNNNNNNNNNNNNNNNNNNNNNNNNNTATATATATATATATATATATATATATATATATATATATATGCATAATACGAAAACAGTTATGAACATACTAGCCCCTAGGTTTATATACAATAAAAAYTACTAGCATAATAAGTGATAGGTTTTTTGAAACTCTAGCAT
414	Lg10_Scaffold14	1556914	1556951	TA	TATATATATATATATATATATATATATATATATATATA	2	38	AAACGCTTCGCAAGGAC	AAACCCACTCACAAATCATG	CCAAATGGTTTCGTTTCTGGACGAAACGCTTCGCAAGGACTCTTGATGCTATGAGGCGGGTTCGACTCGACGACATGATTTGTGAGTGGGTTTTTTCTTTTATATATATATATATATATATATATATATATATATATATTGGTTAGTTTCCTTATATACATTTATTAATGAATTTCCTACGTGATTGCCATAATTAATTTAACGTTCATAAGAAATGCCTTATCCTATGGGATGCACA
415	Lg10_Scaffold14	1562915	1562940	TC	TCTCTCTCTCTCTCTCTCTCTCTCTC	2	26	CCCGAAATCCTACCCTATCC	AGAGAGAAATGAGAGTGTTGAC	GAATGACAATTTTACCCCCGAAATCCTACCCTATCCGGATCCCTTTTAGATTTCTCTCCTTTCTCCATCTACCACGTGGTAGCCCACTAACTCATCCATATCTCTCTCTCTCTCTCTCTCTCTCTCATTTCCCAAGTCAACACTCTCATTTCTCTCTCTAAGCTCAACACACTCTTTCTCTCACACACTCACACTTTCTCGGACCCTTTCCCTTTCCTTTTCCCGG
416	Lg10_Scaffold14	1563973	1563992	AT	ATATATATATATATATATAT	2	20	GATATGATGTTTGAGCTACTGAG	CCGTAGGCAGAACAATGAC	CCATGCTTTATCGATTTTCATGTTCTTTGTAGTATATATGATGGATGACTATATATTATAAAGATGTTTTGAGATATGATGTTTGAGCTACTGAGCTCGGATATATATATATATATATATTATGTTTGAAAACATTATGTTCAATGTTTTGTGCTTATCTAGAGGTCATTGTTCTGCCTACGGGCAATTATACTTATATTAACCTACGAGTTGGGTGTTG
417	Lg10_Scaffold14	1567023	1567042	TTTA	TTTATTTATTTATTTATTTA	4	20	GCTGTCCAATCGCTTCC	TCTTCTTCTTCTTCCGTAACC	ATGCAATTCCCGCATTTTATGGCATTCTTGTTTAAAGCCTGGTAATTTGTTTATTTATTCAGTCGTACGACTTCTACAACACATATGATTATTTTGTTAGTTTATTTATTTATTTATTTATTTTTCCTTTKATATGTGCTGTCCAATCGCTTCCGTCGAAAGCCGGGGTCTGATCGATCTTATATATATTGTCTGCAGGTTACGGAAGAAGAAGAAGAGA
418	Lg10_Scaffold14	1569218	1569238	ATA	ATAATAATAATAATAATAATA	3	21	TACAGTGCTTTCTCTTCTCTC	TCGTATTCCGGTCACATTG	CAACTGTAATCTTGCCTTTTATATTATGAATACAACTGTAATCTTGCCTTTTATACTAGTTACAGTGCTTTCTCTTCTCTCAACAAATACAACTAACTTCATAATAATAATAATAATAATAAATACAACTAACTTAACAGCTCTTACGATAAATTTTTCAATGTGACCGGAATACGAGTGATCATCATTACACCCCGTGTTTTTATATAAGTGGTGAGAAA
419	Lg10_Scaffold14	1571822	1571849	AT	ATATATATATATATATATATATATATAT	2	28	AATGTTATTTGATTCAAAATGTG	AGTAGGTAGGTAAATTAATATGG	AAAAAAAMAAAAACAAAAGACCTACTATATGTAATAATACATAAAAAATAATAATAATTTACCTATCATGTACAAAAATGTTATTTGATTCAAAATGTGCATATATATATATATATATATATATATATCTGTGTGTGTGTGTGTGTGTGTGTGTGTGTATTTATATAATTAGACCATATTAATTTACCTACCTACTATTTGAAATGTTCATTTCCAATTATGCAAAAA
420	Lg10_Scaffold14	1571851	1571878	TG	TGTGTGTGTGTGTGTGTGTGTGTGTGTG	2	28	TACCTACCTACTATTTGAAATG	ATGCAATATTTTGTTGTTGG	TGTAATAATACATAAAAAATAATAATAATTTACCTATCATGTACAAAAATGTTATTTGATTCAAAATGTGCATATATATATATATATATATATATATATCTGTGTGTGTGTGTGTGTGTGTGTGTGTGTATTTATATAATTAGACCATATTAATTTACCTACCTACTATTTGAAATGTTCATTTCCAATTATGCAAAAATATTGTATACCAACAACAAAATATTGCAT
421	Lg10_Scaffold14	1572172	1572219	AT	ATATATATATATATATATATATATATATATATATATATATATATATAT	2	48	CGGGATGTTCTTATTAAGGAC	CATCACACCCACGTACC	CTAATAGGTTAATATATGTAATAATACATGAAAAATAATTTACCTACCATATATACAAAAATGTTATTTGATTCAAAATATATAATCTAGGTTTTCTCAAATATATATATATATATATATATATATATATATATATATATATATATATGTCACAGCCCGTCCCGGGATGTTCTTATTAAGGACGTGAAATGACGGATTTGCCCTTAGCGGGTATTAAGGTACGTGGGTGTGATGTTAATTGGATTAAT
422	Lg10_Scaffold14	1647843	1647866	AT	ATATATATATATATATATATATAT	2	24	AAGAAGAGGAGGTCTAGGC	TTCGGAAATTCGGAAATTCG	AAAGAAGAGGAGGTCTAGGCTTTTTTTTTTTTTTTTTTTTTTTTTTTTTTAATTTTCAAATTTTCGAATTTTCGAATTTCCGAATTTCCGAAAAAAAAAAATATATATATATATATATATATATTTTAAGCTTTATAGGTGAAACTTTGAGGTTGAAGCTTTATTGGGTACTATGAATTGATTTTGCTTCACACCATCTTGATCAAGATAGTGTGAAGCTTTTG
423	Lg10_Scaffold14	1656697	1656722	AT	ATATATATATATATATATATATATAT	2	26	AATGATGATGTACTCCAATGG	ATACAATTTCACAATCACACAC	AGAGAACGAAGAGAAAAGGGACTCAAAAAAATAGAAAAAAAATGATGATGTACTCCAATGGTGTGCCAACATTTATATTCCAATTTTAATAAAACTATACATATATATATATATATATATATATATAAGTGTGTGTGTGTGTGTGTGTGTGTGTGTGATTGTGAAATTGTATTAAAAACTTATGAATTTTTCTATTATTTAGATTAAGGGTATTTTAGTAATCATA
424	Lg10_Scaffold14	1656725	1656752	GT	GTGTGTGTGTGTGTGTGTGTGTGTGTGT	2	28	AATGATGATGTACTCCAATGG	ATACAATTTCACAATCACACAC	AAATAGAAAAAAAATGATGATGTACTCCAATGGTGTGCCAACATTTATATTCCAATTTTAATAAAACTATACATATATATATATATATATATATATATAAGTGTGTGTGTGTGTGTGTGTGTGTGTGTGATTGTGAAATTGTATTAAAAACTTATGAATTTTTCTATTATTTAGATTAAGGGTATTTTAGTAATCATATTAATTTTCATTCTAATTCAGGTGAACTAG
425	Lg10_Scaffold14	1657470	1657503	GA	GAGAGAGAGAGAGAGAGAGAGAGAGAGAGAGAGA	2	34	TCTTCAAGTTCACAGAGGAG	GATAGCGAGGGTCTGATTG	AAGAAATAAACTGCAAAAATCACTCAACCCACAATCCTATTTCTTCACCCCACCTTATATAAACAATACAATTTCTTCAAGTTCACAGAGGAGGGAGAGGGAGAGAGAGAGAGAGAGAGAGAGAGAGAGAGAGATGGTGTGGATAATTCCCATGGCATCTTCAATCAGACCCTCGCTATCCATGCTGAGGTTCGCCAGAGCTTCTCACCTAGGCTTTTCCTTCGCTTCCTTCAC
426	Lg10_Scaffold14	1699844	1699870	GAA	GAAGAAGAAGAAGAAGAAGAAGAAGAA	3	27	GCGAAGAAGAAGAAGAAGAAG	TCTGCTTGTTCCACCATTC	TCAAAAAAGCTCCCGCTCCTCCTTCGGCGCCACACACATCAGAGAGTCACAATTTTACACACACACAAAAATTACAGAGATCTGAGAAGACGACGACGGCGAAGAAGAAGAAGAAGAAGAAGAAGAAGTATATATATTTATATTAATTATTTATTTAATTTAAACTAATTAAATTAATGTCTCGAGCTCAAAACCACGAGTTTCAAGAATGGTGGAACAAGCAGAGA
427	Lg10_Scaffold14	1735484	1735513	AT	ATATATATATATATATATATATATATATAT	2	30	AAGTATGACGGCATGACTG	TGCATCTTGATGGCTGTC	TGGATCAAGAAATAAAGGTCATTATTAAAAGATAATGATTTTTAAAGTTATGATTTTTATCATAGTTATCTTTTAATAATGATTTATTATGAAAGATGAGATATATATATATATATATATATATATATATCTGGAAGTATGACGGCATGACTGGCGTGTGAATGTGTGCATGGGATTGGATTTAAGTGACAGCCATCAAGATGCATGCATGGATGAGTTTAAATCATAGG
428	Lg10_Scaffold14	1735747	1735766	AT	ATATATATATATATATATAT	2	20	TAGGTGAAGGTTATCCAAGTC	GCACGGTCAGATTCTCG	GGTGATGGATGTGGCAAACATGCCGTGGGAAAAGCTATATATATATATATTTAGTGGTTGCCGTACATTTTGGCAGTCTGCATGCCATGGGAAAGGTGCAATATATATATATATATATATAATTGGTGGTTGTTTAGGTGAAGGTTATCCAAGTCACGTCAGATACATGAGAATTTGAAATAGGACTCTACTCGAGAATCTGACCGTGCAAGCCAAGTAC
429	Lg10_Scaffold14	1753526	1753545	TCTAA	TCTAATCTAATCTAATCTAA	5	20	CGAACGATAGTCTAGTCTAATC	AATGTGCTCTTCCAATGAAC	TTTTCTCCTTTCATTTTTTGCTTCATTAATTAGTTGTTCTAGTTATCTGATTGTTAATTATTATCATAATTGTTATCTTGTAAATCGAACGATAGTCTAGTCTAATCTAATCTAATCTAAATTATGGAGGGGTACTCGAAATTAAGTTCATTGGAAGAGCACATTGCTATAGCTAACTTGGACGTAATATTGTTTTGTGGTGGAAATTCTCCAATATGAG
430	Lg10_Scaffold14	1756644	1756671	TA	TATATATATATATATATATATATATATA	2	28	ACTATATTGCATGATTTCTGTAG	TATTCTTGGGTTATTTAACTCAG	TATCTGACAAAACTTAAATTAATGCTATCGACTATATTGCATGATTTCTGTAGCTAATATAATATAGTTTTTCTTAACCACTTTAAATTTCATGGTCTATTATATATATATATATATATATATATATATTATGTTAATACTTTATATTCTGAGTTAAATAACCCAAGAATATTGTCTTTTAACAGTTTTCATAACCCAAGAATACTTAGAAAATTTTATATTACCTTC
431	Lg10_Scaffold14	1760267	1760286	GTTTG	GTTTGGTTTGGTTTGGTTTG	5	20	GTTTGGTTTGGTTTGGTTTG	CATTCATTCCATTAGTCAATTCG	ATTTTTTAAGGGCGTTTCACCCCTAGTGCCGAACCCCTCCCTATTTTCTAGGTTTATGGTTTAATTTTTGGACAATTTTTCTAAGTCCTTGGAATTATTTGTTTGGTTTGGTTTGGTTTGTTTTGAACTTTGGATATTATTTTACGGATATTATTTCTCGAATTGACTAATGGAATGAATGAAATTATATTTATGCATGTGATCGATTCAATTAATTTAG
432	Lg10_Scaffold14	1793654	1793701	AT	ATATATATATATATATATATATATATATATATATATATATATATATAT	2	48	GCATAATTGTGTATTACATGAAC	TTGAAACGACAATGAAGTATG	NNNNNNNNNNNNNNNNNNNNNNNNNNNNNNNNNNNNNNNNNNNNNNNNNNNNNNNNNNNNNNNNNNNNNNACATAGCATAATTGTGTATTACATGAACAAATATATATATATATATATATATATATATATATATATATATATATATATAATTGAAAGGAAAATATAAATATAGGGGGTTCATGCATCATGGGAAATATTTTCATACTTCATTGTCGTTTCAAATATCTTAATTTATTTTAAAAGAACC
433	Lg10_Scaffold14	1828021	1828054	TC	TCTCTCTCTCTCTCTCTCTCTCTCTCTCTCTCTC	2	34	TCTCTCACTCCGTCTCTG	CTGCTTCTCCGCCATAG	AAAAACATGTAATGAAGTGAAGAAAACAATGTGAACGTTCTCAGTCTGTCATTTATATCCATAAAACTCAAAAAACTCGATTCCAAAAATCTGCACACTTTCTCTCTCTCTCTCTCTCTCTCTCTCTCTCTCTCTTCTCTCACTCCGTCTCTGCGTGTGCATGATCAGCCATGGCGGCGAAGCTTATGCATGCGGTTCAGTACGACAGCTATGGCGGAGAAGCAGCTGGTTTGA
434	Lg10_Scaffold14	1835478	1835515	TA	TATATATATATATATATATATATATATATATATATATA	2	38	AATAGCGAGATACAGGTTGAG	ATAGATGATTATGTGGAGAGGAG	AAATGTTACCATAAATAGCGAGATACAGGTTGAGTAGGTTGGAGGACTAGTTTCTAGTTTCTGGTCTCTCTCAACCATTTCTCCTCTCCACATAATCATCTATATATATATATATATATATATATATATATATATATATTAAATGAACGAGCTCCAGAGCACCCATTGCATGCTAGCTCATGCCGGAAAAACAAATAGAGTTAATCTCCTATTTATAGGAAAATGATAGTGGCAAGAC
435	Lg10_Scaffold14	1835879	1835912	AT	ATATATATATATATATATATATATATATATATAT	2	34	AATATGGTGAGTCAACAACG	CCCAGATGATATTGTAAGATCC	GGAGAGTTGATACGTGCATGGCTGCAATCATCCCACCTCATGCTAAACCAATATGGTGAGTCAACAACGTACTGAAACTTCAGTATGATAAACATACCTAATATATATATATATATATATATATATATATATATTTTAATAATAATAAGAAACATATATTTTCAAAATGCGGGATCTTACAATATCATCTGGGCCCACTACTTTTCTATGCTTCATCTTCTTCAAAGCTACAAC
436	Lg10_Scaffold14	1891273	1891304	GA	GAGAGAGAGAGAGAGAGAGAGAGAGAGAGAGA	2	32	AAACACAACATGGGGAGAG	GATAGAGAGAAGGGCATCAC	TCAACAAATAACAAAAACCCAAGCTGGAAAACACATTCAAAAWCCACACAAAAAAGKAMAACAAAAACCCAGTTCATACAAATMAAAAACACAACATGGGGAGAGAGAGAGAGAGAGAGAGAGAGAGAGAGAGGAAATACAGYTAGCCATTTGCATCTTTATGAGCTTGAAATCTTCAAGAGTGATGCCCTTCTCTCTATCAAGCGGGGATACGACATCCACGTCTTCCTGA
437	Lg10_Scaffold14	1908108	1908155	GA	GAGAGAGAGAGAGAGAGAGAGAGAGAGAGAGAGAGAGAGAGAGAGAGA	2	48	GAGAGAGTGAGCAGATGAC	TCCTTCCATCCTTCCATCC	TTGGGAATAGAAAAGATAAAGAAAAGAAGAAAGGGATGAGAGAGAGAGAGAGAGTGAGCAGATGACTTTATAGAAAAGATAAAGAAAAGAAGAAAAGGACGAGAGAGAGAGAGAGAGAGAGAGAGAGAGAGAGAGAGAGAGAGAGAGAAAGAGAGAGAGTGAGCGGATGGAAGGATGGAAGGAAAGAATAAAAGGTTAKACTGTTTTTGGGGTTTATTAAATTATTATTAAGTTAATGAGGCTTACTA
438	Lg10_Scaffold14	1949394	1949413	AT	ATATATATATATATATATAT	2	20	TTTCTTCTGTCACATGGTG	TGATTGTTGTCTCCACTTAC	TGCCTGAGCACCATTTTTTTTAGCACCATTGTTATATATATATATATTTTTTTTCTTCTGTCACATGGTGCCGTGCACCATTCATGATATCTTTATCAACATATATATATATATATATATTAGTAAGTGGAGACAACAATCATGTCAGAGTGAATGGACATCAACACCTTTTTTTTATTCTTTTATTTTATTTTTTTATTTTAAGCACCATTGTTTTATA
439	Lg10_Scaffold14	1965255	1965278	TTTTAT	TTTTATTTTTATTTTTATTTTTAT	6	24	TACTTTGTGGTGCGTTATAAATC	AAGCAATCAGAAATAACAATCCC	AATTAATAGGATTATTGTGTGCTACTTTGTGGTGCGTTATAAATCACTATCAAATTTTTTGCGCCGTGTCGCCGGGGATTGTTATTTCTGATTGCTTATATTTTATTTTTATTTTTATTTTTATTTATTTGTATTATTTTCTATTTCTTGTCTATTTAGTGTTTTTGGTTTTGGGTTTATTTCAGGTACTTTTTGTAGTATATGCAAACTCGAAGGTCCGAAAG
440	Lg10_Scaffold14	1988630	1988651	AT	ATATATATATATATATATATAT	2	22	TATCAAATGCTCTAACCCATC	TTATGATTATGGATATGTGAAGC	AAGCTTTTCAAAATCATTTCATTTATCAAATGCTCTAACCCATCGCCATAAAACATGTATAATTTTCCTAGAAATGGAATATAAATATATACATACATACATATATATATATATATATATATCAATTCAAATCATGCTTCACATATCCATAATCATAAATATGTCATGCCAAGATATAAATAGAATAAGTAACTCAGGTGAAAATAAATTCATGGAAAATAA
441	Lg10_Scaffold14	2024476	2024513	CT	CTCTCTCTCTCTCTCTCTCTCTCTCTCTCTCTCTCTCT	2	38	CAGTTACTTGGGTTGCTATC	GCAGAGATGAAAGTTGATTTG	NNNNNNNNNNNNNNNNNNNNNNNNNNNNNNNNNNNNNNNNNNNNNNNNNNNNNNNNNNNNNNNNNNNNNNNNNNNNNNNNNNNNNNNNNNNNNNNNNNNGCTCTCTCTCTCTCTCTCTCTCTCTCTCTCTCTCTCTCTCAACCAAACCAGTTACTTGGGTTGCTATCAACACCACCACAGTAAATAACCCCCATCACCTTCTCTTATCAAATCAACTTTCATCTCTGCAAATTTTTGT
442	Lg10_Scaffold14	2049674	2049693	AAAT	AAATAAATAAATAAATAAAT	4	20			TAATTTTTAATGTGTTTGATATTTTTAAATTACTTGATATTTTTATTTTTAATGTGTTTTATGATTTTTAATCTCAATCTTTGCCTATAATATACTATAAAAATAAATAAATAAATAAATAAAACTTCAATTTTAAAATTTATATAGATTAATAATTAATAAACAATATATACATATTCATTATATCTATTGTATTTTATAGTAAGTTTTTTTTAGTAGT
443	Lg10_Scaffold14	2069663	2069690	GTAT	GTATGTATGTATGTATGTATGTATGTAT	4	28	GTGCCATTACTTTCCTTGTTG	GTTCGGTGCATATACATACATAC	GAAACTGCTTCCACCTAGCTACTTCCCGAAGGTGCCATTACTTTCCTTGTTGGAAGTTAGATATATATAATAAATATAGTATTATACAATATATATATATGTATGTATGTATGTATGTATGTATGTATATGCACCGAACTTATTACCTTGAGAATTACAAAAGTAGCATTTTATGAGAAAAATTAAACACCAATGTATCTATTATATTATAAAGACAAAATTAGTATC
444	Lg10_Scaffold14	2077818	2077861	TA	TATATATATATATATATATATATATATATATATATATATATATA	2	44	AACCCAACTTTCCATCCC	ATATATAGACACACACATACGG	AACCCAACTTTCCATCCCCTGTCAAACAGCCCCGTATGTGTTTGTGTGTGTATATATATATATTATCATCCCCTGTCAAACAGCCCCGTATGTGTGTGTCTATATATATATATATATATATATATATATATATATATATATATATTTATTTATTTATTTATTTATTTATTTTAAATATTCAACATTACATATATAAAATAAATGGGTAAATGGTTACCCGTTTATAACCACGGTTAATACCCAT
445	Lg10_Scaffold14	2077862	2077885	TTTA	TTTATTTATTTATTTATTTATTTA	4	24	CCCCGTATGTGTGTGTC	GTTATAAACGGGTAACCATTTAC	TGTGTGTATATATATATATTATCATCCCCTGTCAAACAGCCCCGTATGTGTGTGTCTATATATATATATATATATATATATATATATATATATATATATATTTATTTATTTATTTATTTATTTATTTTAAATATTCAACATTACATATATAAAATAAATGGGTAAATGGTTACCCGTTTATAACCACGGTTAATACCCATAACCACCCATTTAAATTTCACGGG
446	Lg10_Scaffold14	2171379	2171400	AG	AGAGAGAGAGAGAGAGAGAGAG	2	22	GAGAGAGAGTTTTCCATTAAC	GGTATGTATACCTTTGATAACTG	NNNNNNNNNNNNNNNNNNNNNNNNNNNNNNNNNNNNNNNNNNNNNNNNNNNNNNNNNNNNNNNNNNNNNNNNNNNNNNNNNNNNNNNNNNNNNNNNNNNNAGAGAGAGAGAGAGAGAGAGAGTTTTCCATTAACTGTTTTTCCTTAACATATTACAATGACAGTTATCAAAGGTATACATACCTAACAAGGTTGMATACTCCTTAATCTATTACAAGGATAA
447	Lg10_Scaffold14	2174988	2175007	AG	AGAGAGAGAGAGAGAGAGAG	2	20	GCAGAAGAAGAAATAGTGTTTG	GGAGTAAGCAACCTTGTTATG	TAAGGCTATAGAATCAATTCTAGTCTCAATCTCTTTGTATATGTAATAGCAATGGTGGAAAACTATATCCTTGCAGAAGAAGAAATAGTGTTTGAAGGAAAGAGAGAGAGAGAGAGAGAGATGAAGTTTTTTATTAATGTTTTTCCTTAACAAATTACAATGACAGTTATCAAAGGTATATATACATAACAAGGTTGCTTACTCCTTAAGCTATTACAAG
448	Lg10_Scaffold14	2181984	2182019	GA	GAGAGAGAGAGAGAGAGAGAGAGAGAGAGAGAGAGA	2	36	TCTTCTGGCGAATGATACC	CGAACACTCTTTCTTCTTCC	AACTGTTAAGCATGAAGCTCTTCTGGCGAATGATACCATGTAAACATAACAGCAATGGTGGAAAACTATATCTTTGCGGAAGAAGAAAGAGTGTTCGAATGAGAGAGAGAGAGAGAGAGAGAGAGAGAGAGAGAGAGTTTTCCATTAACTGTTTTTCCTTAACATATTACAATGACAGTTATCAAAGGTATACATACCTAACAAGGTTGCTTACTCCTTAATCTATTACAAGGATA
449	Lg10_Scaffold14	2185216	2185236	CTT	CTTCTTCTTCTTCTTCTTCTT	3	21	TCTCTCTTTCTCTTTCTCTTTC	AGAAGAAGAAGAAGAAGAAGAAG	TTCCACTTTTTTTTTTCTCTCTTTCTTCTTCTTCTCTCTCTTTCTCTTTCTCTTTCTTCTTCTTCTGGGTTCGGACCTCCTTTTTTTTTTTTTTTTTTTTCTTCTTCTTCTTCTTCTTCTTCTCCCTCCTCCTCCTCTTTCTTCTTCTCTTCTTCTTCTTCCTCCTTCTTCTTCTGGGTTCGGTCCCTTTCTTTTTTTTTCTTTTTTTTTCTCTTTCTTCT
450	Lg10_Scaffold14	2189373	2189402	CCGTC	CCGTCCCGTCCCGTCCCGTCCCGTCCCGTC	5	30	GTCCCGTCCCGTTCC	AGAGTAGTGCTTCCTCAATC	TAAGACAAATATACCCCATGTCTTTTTMAAAATTACACCTTCGTTCTATCCCGTCCCGTCCCGTTCCGTCCCGTCCCGTCCCGTYCCGTCCCGTCCCGTYCCGTCCCGTCCCGTCCCGTCCCGTCCCGTCCCGTYCCGTCCCGTCCCGTTCCGTTCCGTCCCGTCTGCGTACCAAACGCACCCTTAAGGATTGAGGAAGCACTACTCTTCAAGACACCTTGTAACCAATT
451	Lg10_Scaffold14	2194869	2194906	TA	TATATATATATATATATATATATATATATATATATATA	2	38	CTGATTAACCCTAGCCCTTG	TCTCAACCACCCATTTCATC	CCTAGTGGATTTAAATCCTTGTGACGCACCTTTAGGCCCTAATCCTTAAAATCTGCTAAGTTCTCACCCTAATCTGATTAACCCTAGCCCTTGCCATGCCTATATATATATATATATATATATATATATATATATATACGGGGAGCTTAAGGGGAGGGATCCCCATTTTTTTGAAAAAATGGGGAGCYTTCTCCTAACCGTTGGATGAAATGGGTGGTTGAGATTAAATGAGGATCCC
452	Lg10_Scaffold14	2214184	2214209	AC	ACACACACACACACACACACACACAC	2	26	CAACCATATTAGAATAGCATAAC	AAGGCGTCTCGTTTAATC	ATACAACCATATTAGAATAGCATAACTTTCTGGTTTTTATTTCATTAACCACACAGTTCAGATGATTAAACGAGACGCCTTCTTATTTGTGTGCACACGTACACACACACACACACACACACACACATATATATATATATATATATAACCCCTCTTAATTTTTCTGCATAGGAATTTTGTCTAGTATCATCTCAAACGCATTTTTMAAGCATGACTTGAACTTTTG
453	Lg10_Scaffold14	2214210	2214229	AT	ATATATATATATATATATAT	2	20	CACACAGTTCAGATGATTAAAC	GCGTTTGAGATGATACTAGAC	TTTCTGGTTTTTATTTCATTAACCACACAGTTCAGATGATTAAACGAGACGCCTTCTTATTTGTGTGCACACGTACACACACACACACACACACACACACATATATATATATATATATATAACCCCTCTTAATTTTTCTGCATAGGAATTTTGTCTAGTATCATCTCAAACGCATTTTTMAAGCATGACTTGAACTTTTGAGGATCAATAAATCCCTTCT
454	Lg10_Scaffold14	2265964	2265987	ATAC	ATACATACATACATACATACATAC	4	24	TTCCCAGAATCAAGATATAAGC	ATGTGTAGCATGAATTGAATTG	TCAAAAAACAAATGTTTTACAAAATCATTTCATTTATCAACATAACTAACCCCTCGCTGTAAAACATGTATAATTTTTCCCAGAATCAAGATATAAGCATATACATACATACATACATACATACATATATATATATATATATATATATATATATGAAATCATATCAATTCAATTCATGCTACACATAATCATATTCATATGTATGCCATGCCAAGATATAATAG
455	Lg10_Scaffold14	2265988	2266017	AT	ATATATATATATATATATATATATATATAT	2	30	TATCAATTCAATTCATGCTACAC	TGCTTACTCTATTATATCTTGGC	TCATTTCATTTATCAACATAACTAACCCCTCGCTGTAAAACATGTATAATTTTTCCCAGAATCAAGATATAAGCATATACATACATACATACATACATACATATATATATATATATATATATATATATATGAAATCATATCAATTCAATTCATGCTACACATAATCATATTCATATGTATGCCATGCCAAGATATAATAGAGTAAGCAATTCAGATAAGAATAATTTCAT
456	Lg10_Scaffold14	2268789	2268824	TA	TATATATATATATATATATATATATATATATATATA	2	36	GTTCTCTGACCCTCAATC	GTTTGTATATGTTTCTTCTTTTG	ATCCTAAGAATTTTGGGGCCATAGACGAGCCTTCGAAGTGGGGCCCTAGAGTTCTCTGACCCTCAATCTTTTGTATATTGATATGTGTAAGAAAAATCGCTATATATATATATATATATATATATATATATATATATTTTTACATCAAATATCATTAAAACTCATATCAAAAGAAGAAACATATACAAACATTAATTTTTTTTTTTTTGAAAAAACGATATTATCTAAACTAAGGG
457	Lg10_Scaffold14	2271190	2271215	AT	ATATATATATATATATATATATATAT	2	26	TCCTAATTCTCTTCGTTACATC	AGGCCCTAAATATGGTATAAAC	TCCTAATTCTCTTCGTTACATCAWTTCCGATAAATATTAATTTAACTACAACATTCRTATAGGAAATTCATTATTAGATGTATATATATGGAAACTAAACATATATATATATATATATATATATATGTTTATACCATATTTAGGGCCTCGTATATTTGGGCCTTGGGCCTTGTATTTGGGCCTCACACTAAAGCCCATACTTTGTAAAAGAGGATGAGCCCCTTAT
458	Lg10_Scaffold14	2271595	2271638	AT	ATATATATATATATATATATATATATATATATATATATATATAT	2	44	GTGAACCACGATAACTCTTG	AGCGGTCTTGGAACAAC	GGGGTGAACCACGATAACTCTTGTGTCATTTACATTTCATTGCAGATCCACGGTCGGATTTACGTTGTTCCAAGACCGCTCCGGTTTTRTGSAWACAAMCATATATATATATATATATATATATATATATATATATATATATATAATCAAAGAAAAGACCCMCTCMMMAATCATGTCGTTGAGTCGAACATGACTCGTAGCATCAAGAGTCATTGCGATGCGTTTCGCCTAGAAACGAAACCAT
459	Lg10_Scaffold14	2306731	2306772	GA	GAGAGAGAGAGAGAGAGAGAGAGAGAGAGAGAGAGAGAGAGA	2	42	ATGGCGGACTGGCAATC	GCTCAATCCCTCCTCTCTC	TTCTAAATCGAAGTGAAATACCTGAGATTTGTACGGATTCGAACASAGCAATCGGTTCCCTGCATTCGATTCAGCTATGGCGGACTGGCAATCCGAAATCGAGAGAGAGAGAGAGAGAGAGAGAGAGAGAGAGAGAGAGAGAGGAGGGATTGAGCTTTTCAGGTTTCAATTTTTAAAAATCTAATCCAACATTTTCGTCTGAGTTTCTTTAACGTAATTTTTTCAGCGAAATTTGAAGTTTG
460	Lg10_Scaffold14	2317465	2317484	AC	ACACACACACACACACACAC	2	20	GATCCATCCATTATATTCGTAAG	CGAGAGGGAGGAGAGAG	TGTACTTAGGTTTTGGATCCATCCATTATATTCGTAAGTTTAGAACTAAGGGAACTAAAAAGGACTTAGTTTTGTTGGTTTTGGTGGATGACCCACGTGGACACACACACACACACACACTCTTCATCACTCCCGTGCTCTCTCTCTCCTCCCTCTCGGACTTCTTCTATTTTTCGTACAAACCATACGGACGAACTTCRAACTCAAGCTTTCATGCATG
461	Lg10_Scaffold14	2319127	2319150	AT	ATATATATATATATATATATATAT	2	24	TTCATCTGAGTTACTTATCCTG	TCATGCTACACATATTCATAATC	TTTCCATGAATTTATTTTCATCTGAGTTACTTATCCTGTTTATATCTTGGCTGGCATGGCATACTTATGATTATGAATATGTGTAGCATGATTTGAATTGATATATATATATATATATATATATGTATGTATATGTTTATATTCTATTTCTGGGAAAAAGTATACATGTTTTACGGCGAGGGGGTAGAGAATTTTGAAAGTTAAATGTGTTCTCAAAACCTTTG
462	Lg10_Scaffold14	2319849	2319876	TA	TATATATATATATATATATATATATATA	2	28	TATTTGTAGGTGAATTATTTGC	TAATAATATAGGTGAATCATTGC	TTGCAAAAAAAAAAAAAAAAARRAAAATTGAGAGTAGTAGATGTATTATTTTTAACCAAATTTCCTTTATTTGTAGGTGAATTATTTGCATGCATTATTTTATATATATATATATATATATATATATATTGGGCGCATTTTATTCTTAATATATATTTGTGCAATGATTCACCTATATTATTATATAAAATATAGATAAATTTCTTTTGAATCAAATAACATTTCTTT
463	Lg10_Scaffold14	2355788	2355811	TG	TGTGTGTGTGTGTGTGTGTGTGTG	2	24	TGAGTTCAAAAGAGCGTAAC	ATATCCCAAGATCACATTTAGG	TTACAGGGAGCAAAGTGAAATTAAAATTGAGTTCAAAAGAGCGTAACTAAAAATAAGCCTAAAAAATATGATGCCACACACACACACACATATATATATATGTGTGTGTGTGTGTGTGTGTGTGTTTTTTTKTTTTTTTTTTTTTTGGAGTCCTAAATGTGATCTTGGGATATCCTTGTGGGATTTTTCYATATCTTATTTTTAGATTTATCCTATTAGAGTTG
464	Lg10_Scaffold14	2389771	2389794	GTGA	GTGAGTGAGTGAGTGAGTGAGTGA	4	24	TCCAGAGACAGGTTACAGTAC	CCGCTCGCTTACTCACC	GACCTCCTTTTGATTTTATTTGAGAGAGAGGGAATGGTTTTCCCAAAGATTTATCAGTRTGGAAACCCACKTCCAGAGACAGGTTACAGTACCCCCGGGGGTGAGTGAGTGAGTGAGTGAGTGAGCGAGCGGGCGGGTGAGTAAGCGAGCGGGTAATTAAGGTGGAAATCAAGAAATAGAGAAAYCTAATGTTTTGTTCTCGGTTTATATAKGCTTAATTTCCA
465	Lg10_Scaffold14	2429557	2429598	TA	TATATATATATATATATATATATATATATATATATATATATA	2	42	TATCAACTTGGTCCACTCATG	CGAATCGGAAGTGCCTTG	GTTTTATGGCATGCTAGGGTTTTCGGAAAACCTATTACATATTATACTATTGAATTTCCATAAAACTTTGGTGGTTAGTATGTTGATAACTGTTTTAGTCTATATATATATATATATATATATATATATATATATATATATATCAACTTGGTCCACTCATGTTTGTTTTGCGCCCCCTCAGGACTTAGAATTGAGGTGTACAATCCCGACGTCAAGGCACTTCCGATTCGGCAGCTTYGAGG
466	Lg10_Scaffold14	2457071	2457102	GT	GTGTGTGTGTGTGTGTGTGTGTGTGTGTGTGT	2	32	CAAGTCGGTAGACAGAAGG	GGTTAGAAGGTTAGAGTTATGTG	GAAAGCGTGGATTGGATCAAGTCGGTAGACAGAAGGTGGGTGATACCATGTTAGACAAAATTAATTTCATTGATTAAGAGAATAAAATTACAATGTTGTGGTGTGTGTGTGTGTGTGTGTGTGTGTGTGTGTATATATACTTTCACATAACTCTAACCTTCTAACCACCTTGCCACCTATACAACAATCTCAACTAATTACTAGTCTAATACAACAATCACGACAAACTAAG
467	Lg10_Scaffold14	2476775	2476794	TTTTA	TTTTATTTTATTTTATTTTA	5	20	ATATGAAATCTTTAAGGGAATGG	TGTGTGTGTAAACTAATCCC	ACATATATGAAATCTTTAAGGGAATGGATCTCTTTTTATTTTATTTTATATAAAAATGGGGATTAGTTTACACACACACTCTTTAAGGGAATGGATCTCTTTTTATTTTATTTTATTTTATTTTTTATAAAAATGGGGATTAGTTTACACACACACATATATATGAAATCTTTAAGGAAAGAGATCTCTATTTTTTTTTATATAAAAATGGGGATTAGTT
468	Lg10_Scaffold14	2486468	2486511	AC	ACACACACACACACACACACACACACACACACACACACACACAC	2	44	CCGAACCGCATATACCC	AAGCTGGCTCAACTGTG	CCTGTTTTGTGTTTCAAATTTTTGGACCGGCCCCGTACCCGCCCCGAACCGCATATACCCACCCTGACCYGCGGGTCCAGGACCCGTTTGCCCACCCCTAACACACACACACACACACACACACACACACACACACACACACACAGTTGAGCCAGCTTTGGTTTTTGCATACTGCTTTGAGCTGGCTGTACATCTACCCAAAGGGAAAGGGAATTCGAGAGCTTATGCATATAAAGGAAAATTA
469	Lg10_Scaffold14	2508995	2509034	TA	TATATATATATATATATATATATATATATATATATATATA	2	40	AACTTGATCCACTCATGTTTG	CAATAGCTCAGATCGTATGTG	TGGCATGCTAGGGTTTTCGGAAAAACTATTACATATTATACTATTGATTTCCATAAAACTTTGGGGGTTAGTACGTTGTTGAATAACTATTTCAGTATTTTATATATATATATATATATATATATATATATATATATATATCAACTTGATCCACTCATGTTTGTTTTGTGCCCCCTCAGGACGTAGAAACGACACATACGATCTGAGCTATTGGGCATTCCCCTACTAATGATACCGCGT
470	Lg10_Scaffold14	2510597	2510642	TA	TATATATATATATATATATATATATATATATATATATATATATATA	2	46	TATATTAACTTGGTCCACTCAC	TGCGGAAGTACCATGATAC	TTTTATGGCATGCTAGGATTTTTGGAAAAACCTACCACTTATTATGTTATTAGTTTTCATAAAACTTTGGGGATTAGTATGTTGATAACTGTTTCAGTATTATATATATATATATATATATATATATATATATATATATATATATATTAACTTGGTCCACTCACGTTTGTTTTGCGCCCCCTCAGGACTTAGAATAGAAGCGTACAATCCCGGTATCATGGTACTTCCGCATCGGCATCTTCGAGT
471	Lg10_Scaffold14	2518779	2518802	AT	ATATATATATATATATATATATAT	2	24	AGTGTGGAAGAATTCAAGAATC	TTTCGCATAACTGTTTCTTTAC	AATAAAAATATAAAGTGTGGAAGAATTCAAGAATCTAATAAGAAGATAAATATGGCATGTCACATCAATTATGTAAAGAAACAGTTATGCGAAAAATCACATATATATATATATATATATATATTAACAAAGACCNACCCACNNNNNNNNNNNNNNNNNNNNNNNNNNNNNNNNNNNNNNNNNNNNNNNNNNNNNNNNNNNNNNNNNNNNNNNNNNNNNNNNNN
472	Lg10_Scaffold14	2529040	2529063	TTTA	TTTATTTATTTATTTATTTATTTA	4	24	CACAGGCTTAATCTTGAATTGG	TCGGTCATTGGAGGAAGTC	TGATTTTCCATAGGCTTAATCTTGAACAGAGCTGGAAGGTTTTCTGGTTTCCTCCAAAGGTTGATTTTCCACAGGCTTAATCTTGAATTGGGCTGGCGGGTTTATTTATTTATTTATTTATTTATGCTAGACTTCCTCCAATGACCGAATTTACTCATTTTATTTGGAGCTAAATTTGATTCAAGGGTGGTGGACACTTGATCTTGAATCAGACTTGTGATTTC
473	Lg10_Scaffold14	2534044	2534063	TG	TGTGTGTGTGTGTGTGTGTG	2	20	TTTCATTAACGGGCTTAAAGG	ACTGCTCGCATACACATAC	CCTTGGGCCGGTTTTCATTAACGGGCTTAAAGGCCTGCCCTTTTGTAAGGCCTTAGGGCCGGCCTTTGTATGTGTATGCGAGCAGTGGGTGTGCAGCCCATGTGTGTGTGTGTGTGTGTGTTTAGGGTGTGTGTGTGCGTTTAATACGTGTGTGCGTGTGTGTATATGCATGCATGTGCATGCCGTGCTTGTGTGTGTGTGTGTGTGTGTGTTTAGGGTG
474	Lg10_Scaffold14	2534133	2534154	TG	TGTGTGTGTGTGTGTGTGTGTG	2	22	GTGTGCGTGTGTGTATATG	ACACAAGCACGGCATG	TGTGCAGCCCATGTGTGTGTGTGTGTGTGTGTTTAGGGTGTGTGTGTGCGTTTAATACGTGTGTGCGTGTGTGTATATGCATGCATGTGCATGCCGTGCTTGTGTGTGTGTGTGTGTGTGTGTTTAGGGTGTGTGTGTGCGTTTAATACGTGTGTGCGTGTGTGTATATGCATGCATGTGCATGCCGTGCTTGTGTGTGTGTGTGTGTGTGTGTGTGGTGTG
475	Lg10_Scaffold14	2534224	2534249	TG	TGTGTGTGTGTGTGTGTGTGTGTGTG	2	26	CGTGTGTGCGTGTGTG	AGGCTTTAGGGTAAAGAAAGG	TGCCGTGCTTGTGTGTGTGTGTGTGTGTGTGTTTAGGGTGTGTGTGTGCGTTTAATACGTGTGTGCGTGTGTGTATATGCATGCATGTGCATGCCGTGCTTGTGTGTGTGTGTGTGTGTGTGTGTGGTGTGTGTGTTTGGGCTTAAGCCCAAACCCCCTTTCTTTACCCTAAAGCCTTTTTAACCCTAAAACCTTAGAATTCTAAAACCTATTAGGGCCTAACCCA
476	Lg10_Scaffold14	2544039	2544059	CAA	CAACAACAACAACAACAACAA	3	21	ATCAACAACAACAACAACAAC	CTTGGATCTAACGGAGGAC	CCGGGATGTGACATGTTTTGCATATGGATTTACGTTAGTTCATTAGTTTTTTGTTAGAAGATATTAAATATATTTATTGGAATTAGAAGATGCATGAAATCAACAACAACAACAACAACAAAACCTTTTCCCMCTAAGTGGGGTCGGCTATATGAATCATAGCCATTGCGCTCAGTTTTGTGTCATGTCCTCCGTTAGATCCAAGTACTCTTAAGTCTTTT
477	Lg10_Scaffold14	2545367	2545390	TTG	TTGTTGTTGTTGTTGTTGTTGTTG	3	24	TTGTTGTTGTTGTTGTTGTTG	AAGTGGAAGGAGAATGATGG	AAAAGRCTTAGAGTACTTGGATCTAACGGAGGRCATGACACAAAACCGAGCGCAATGGCGTTCTAGGATTCATATAGCCGACCCACTTAGTGGGAAAGGCTTGTTGTTGTTGTTGTTGTTGTTGGTAGTATAAAATCGGGCTACATTTAGCACCAAAAAATAGTGGTTCCTACAAAAAAATTAGCAACTCATGTGAGCAAAATTCCATCATTCTCCTTCCACTT
478	Lg10_Scaffold14	2565283	2565306	CT	CTCTCTCTCTCTCTCTCTCTCTCT	2	24	TGTTGGCGAAGTTATCTATAATG	TTGTGTGAGTGGGTGTATATG	AGAAATGTCGTGGGAGGATCATCTTACAGAGGTATGGTCAAGTTCTTGATTATTATTTTTGTTGGCGAAGTTATCTATAATGACATTGGCCCTACCCAACCTCTCTCTCTCTCTCTCTCTCTCTATTATCTATCTATCTCACATATACACCCACTCACACAAAGGTAATTGTTAACTATTATAACATAGAAATTATTAGGTGACCACCCTCCAGAATCCCATGT
479	Lg10_Scaffold14	2575254	2575307	AG	AGAGAGAGAGAGAGAGAGAGAGAGAGAGAGAGAGAGAGAGAGAGAGAGAGAGAG	2	54	AAACTAACATTACGACATCAAC	GTAGTGTCATAGAGTTCCAAG	AATGAMRCATATTAAGCTTAGCTGATAATACGAATCCGTTCATCCGAAAAAAAGAAAAGGAAAACTAACATTACGACATCAACTAAAAGATTACAATTGCAGAGAGAGAGAGAGAGAGAGAGAGAGAGAGAGAGAGAGAGAGAGAGAGAGAGAGTGAGAGAGAGATTGAATCCTTAACAAATTAAACTTGGAACTCTATGACACTACGCATACATTCTGGGCTTCAACTGTCAACTATACAAATCCAATTCAAC
480	Lg10_Scaffold14	2590781	2590814	GA	GAGAGAGAGAGAGAGAGAGAGAGAGAGAGAGAGA	2	34	GCGAACTGTTGAGTCTGAAG	TGACAACGACATGCCTCTC	GGAGGTTGCTTTTGGATTATGATGGCATTTTATTTTCTTAATTGTTTCTCTCTCTAAGCAGCGAACTGTTGAGTCTGAAGACAAAGAGGCAGAGGAAGGGGAGAGAGAGAGAGAGAGAGAGAGAGAGAGAGAGAGCTGAGACAACAGAAGGAACGTAGCGGAAGCGCAGAGGAAGAGAGAGAGAGAGGCATGTCGTTGTCAAAAGCGTTAGTTGAACAAGATGTATCGTACAAC
481	Lg10_Scaffold14	2630276	2630299	AT	ATATATATATATATATATATATAT	2	24	TAATGTGGATCAGGTTAATATCG	TCAACGCATAGGCACTTAC	TAATATATTTGAGTCTTCTGTATTTGTAATGTGGTTTGATTTGATACCAAATGTATATGTAATGTGGATCAGGTTAATATCGAATGTATAGAAAATGTGAATATATATATATATATATATATATGTATATATGAATATATGTAAGTGCCTATGCGTTGATTGTATTTGGATTTTTTTAAAGATACATTTATTCTACCTCAGCACTAGGTTTTATGACTGTCAAA
482	Lg10_Scaffold14	2646444	2646463	TG	TGTGTGTGTGTGTGTGTGTG	2	20	CCTTGTTCTTGAAGCGTAG	AGGACTTTGGCACACAC	TCCATACCCTTGTTCTTGAAGCGTAGTAAAGCATGACTTAAAATGATCTCCTTGTTTATCAATGTATTGCAGAAAGCAAGTATGGGGGAAGTGATTCTTTTGTGTGTGTGTGTGTGTGTGCCAAAGTCCTTAATAAGGCACGGGTAGAAAAAAAAAAGAATTGRAAAAAAAAAGAATGAAAAAGAGCTCTAAAGTGTTGTTTGTTAAAGAAAGGGTTCAA
483	Lg10_Scaffold14	2681806	2681841	AG	AGAGAGAGAGAGAGAGAGAGAGAGAGAGAGAGAGAG	2	36	CCCATATCTCAGGCCCTTC	CTCCGTCAGTTGTCATCAC	TATTTCCCCATATCTCAGGCCCTTCCGGCCTCTCTGCGTTTTCTTCGAAGTTGGAATTTGGAGAGAGAGGTGATGACAACTGACGGAGGCGATATCTATCAGAGAGAGAGAGAGAGAGAGAGAGAGAGAGAGAGAGAAGGGGGAGAGAGRGGRAAGGAGAGAGAGGAARAGRGGRRRGGGGGGRRGGGWRGGGGGAGGAGAGAGGGAGAGAGAAGAAAAGTTAGGGTTGGGGGTTT
484	Lg10_Scaffold14	2700399	2700424	TG	TGTGTGTGTGTGTGTGTGTGTGTGTG	2	26	TCTAGTTGTATGTAGATTCTTCC	ATATGTAGTATGTAGCAGTGATC	CATTCTAGTTGTATGTAGATTCTTCCCGTAAACAATTGTGTCGGCAGATCAGATGGCACCAAATTAAGTAATATGCAAGATCACTGCTACATACTACATATGTGTGTGTGTGTGTGTGTGTGTGTGATAACAGATCGAACTGGGACTGCAGGCACTGCATTTTACCAAAGCAATATTGGAATATACACCAAGACCAAGGTATACATTATACAAAGTCAAACAGATG
485	Lg10_Scaffold14	2723326	2723357	AT	ATATATATATATATATATATATATATATATAT	2	32	CTCCTCCTAGCGTCCTTC	CTCAAACCTCAGCGAAATTG	CCTAATTGCACAGCAACCTGTCCCGTGCTCTCTTCCCAGCTTGTCCAACTTTTCAGCGCAGCTCCCCCTCTCCTCCTCCTAGCGTCCTTCACTCNTCCTGATATATATATATATATATATATATATATATATTTTTAATTTCCAGGACCTAGCTGCAAATAAGCTCCCTTCACATCTCTGAAGCTCCGTCTCAGTGCAATTTCGCTGAGGTTTGAGAAATTCGATGAGGGTG
486	Lg10_Scaffold14	2750080	2750119	GA	GAGAGAGAGAGAGAGAGAGAGAGAGAGAGAGAGAGAGAGA	2	40	CATCGGTGGAGATTGGAAG	GTGAGTTGGTTCTGCCTAG	ACTACAGAACAATTATTTTATAAGAGTTCAATTTTACAATTTGAAGGGAAGAAGCTTGCCATCGGTGGAGATTGGAAGCTTTAGATGTGATAAAGTTGATGAGAGAGAGAGAGAGAGAGAGAGAGAGAGAGAGAGAGAGATTAGCAAGAGATGAGCTAATGATCATCAATATCCCTAGGCAGAACCAACTCACATGTCACACGAAATAGTGAAATACAATGTCAACTAAGAGTACAAGAA
487	Lg10_Scaffold14	2762348	2762375	AC	ACACACACACACACACACACACACACAC	2	28	ACTCACCTTAATTACAATGAAC	ATATAGAGCTTGTGGTAGTAC	TATTTACAACTTGTACCACAACATTCAAAATAAATCAATAAATATTATTACTCACCTTAATTACAATGAACAAATAATTTATTGCATATTATTACCCCTAACACACACACACACACACACACACACACATATATACGTTCAAATGCATCTAGTACTACCACAAGCTCTATATATATATACGTATGTATGTACAATACTACATATATGATCAAACATATTATACTAATT
488	Lg10_Scaffold14	2777635	2777658	CT	CTCTCTCTCTCTCTCTCTCTCTCT	2	24	GCTCCATCTTCATTCACTTTC	TTCTGCTCTTCTTCACCATC	TCCACAGCGACCCAAATCCCAAAGTAGATAAACCCTAAGCCGCATCAGAGCTCCATCTTCATTCACTTTCCCCAAAACCCTAAACCGATTCAGGGGCCTCCTCTCTCTCTCTCTCTCTCTCTCTCGTCTCCTTTCTCTCTCTACAGCTTCTGTTATTCATTTCAAGGACACCCAACGATGGTGAAGAAGAGCAGAAGTAAGCCTCTTAATGTTACTGAAAGTCT
489	Lg10_Scaffold14	2791562	2791581	CT	CTCTCTCTCTCTCTCTCTCT	2	20	TTAACAAATTCACAACAAAGACC	GGCGGAGGTTCTGAGG	TGCGTGGCATTTTCGTTATTTACTCTAAAGTTGGAGGGTAGCTTAACAAATTCACAACAAAGACCCCGTCGCTACCTAGCTTCTCATCTAGGCAAAACTCCTCTCTCTCTCTCTCTCTCTCATCACGATAAAACCACCGYGACTTTGCTTCTTTCTCAGCAACAAAAATAACCCTCAGAACCTCCGCCCTCTCTCTCTCTAATCCGCAACCGAAATCTCC
490	Lg10_Scaffold14	2800482	2800501	AT	ATATATATATATATATATAT	2	20	AAGTTGGGCTAGTATTTGGG	ACAGGGAGAGAACGACAG	CTCTAGATCCTTTTCAACTAGCTGAAATATTACACACAAAAAAAGGGCTTGATAAGGATGAAAAAGTTGGGCTAGTATTTGGGCTCCCATGGAAAGGCCCATATATATATATATATATATAAAAGAAACTGTCGTTCTCTCCCTGTTTTTCATAACTGGTCCAGATCAAGTGGGCCAACACTTATTATTATTTTTTATAATAGGCAAAAAGAAATACAAG
491	Lg10_Scaffold14	2808025	2808050	TA	TATATATATATATATATATATATATA	2	26	ACGGGAATCGGTCTCAAG	AATCTCAACAGAATCCGACAG	AAAATTTCGGTACCCAATACCGAACCGATTCCGAAATTTCGGTACGGGAATCGGTCTCAAGTTTTTGGGATTTCGGTATTCCCAAACCGACCAAAAAAAATATATATATATATATATATATATATATTGTTTAATTTTTAAATATATATTTGGATTTTTAATAGCTGTCGGATTCTGTTGAGATTTAATCTCAACCATTGAATATAAATTTGATTATTTGATACCT
492	Lg10_Scaffold14	2817570	2817593	AAATAA	AAATAAAAATAAAAATAAAAATAA	6	24	ATATTGGTACAAATTACAAATAG	TCAATTTCAAGAACATAAAAC	AAATAAACGTAATTATAATGGGTACATTCAGCGAAAAAAATGGGTACATATTAAATTAAAAAAATAATGAGCACATATTAAAATTTAAAATTACGGGTACAAATAAAAATAAAAATAAAAATAATATTGGTACAAATTACAAATAGAAATATATGAAAAATACTAAAAATATATATTTGAAAATGATTAAAAAGTTTTATGTTCTTGAAATTGAYATAGCACAT
493	Lg10_Scaffold14	2901706	2901729	TA	TATATATATATATATATATATATA	2	24	ACCGATCCAATGGTCTCC	AACAGTACACGTAGGTAACAC	TTATTTTGTACGTATAACACTTAAGAAATTGAATGGTATATATATTTATACCGATCCAATGGTCTCCAATTTTWAATATTTAAWTTAATATATATATATWTATATATATATATATATATATATAATTATAGTATTTTTTTAGGGTTATAAAATTATAAAATTAATATTTTGCTTATCGTGTTACCTACGTGTACTGTTATCTTAACAGGTACTTATCGGGTTAC
494	Lg10_Scaffold14	2950200	2950251	AT	ATATATATATATATATATATATATATATATATATATATATATATATATATAT	2	52	ACAAATGCCCACTCACTG	GAGACTTATCCTAATGACGTATG	ATTATTTTAGCATTTCACCACAGTACAACATTTCTTATAACATTATTTAATCATGGCATGATATGCATAAATCAATTCAAAAGCATTTATGGAAGCTATAATATATATATATATATATATATATATATATATATATATATATATATATATATGAAAACAAATGCCCACTCACTGATACGCCGATGGATCGTAGCCCCCTAGCCTCGCTTGTCCTCATACGTCATTAGGATAAGTCTCCCCTATATATGAAAC
495	Lg10_Scaffold14	3007005	3007028	TAT	TATTATTATTATTATTATTATTAT	3	24	TCAAGTTGCACCTCATG	TTTCATTTCTCAATTAGATGTC	ATATATCGAACTTCAATGATTCGAACTATCTATGTTTCAAGTTGCACCTCATGAATTATCCTTGCAAAATATTAGCCAAATCGAAAATATTTGAGATATCTATTATTATTATTATTATTATTATTTTATTATTATTATTATTATTTAAGCTTTTAGACATCTAATTGAGAAATGAAAAACAGGATTAGAACATATGGCAAGTGCAAACATATCATCACAATGCA
496	Lg10_Scaffold14	3034653	3034714	AT	ATATATATATATATATATATATATATATATATATATATATATATATATATATATATATATAT	2	62	TCGTAGATGGACATCCAATTC	GGACCCCTTTATATGTGAAAATC	ACTTTTCGTAGATGGACATCCAATTCCTATTCGGCTCTTAGGGAAAAGGAGAAGGGATTTTCACATATAAAGGGGTCCTTGGGCATTGAAAATGTCACAAATATATATATATATATATATATATATATATATATATATATATATATATATATATATATATATAGTGAAGCTTAGAGAGATTACATTTTTCTTTTTTAAAAACAAAAATGGAAACTGAAAATATCTGATTGGAGATATTGGGCCATACTATATAATCCAGCAT
497	Lg10_Scaffold14	3037447	3037471	AATAT	AATATAATATAATATAATATAATAT	5	25	CATATTCGCATACACACCTTG	ATTTCAAAGACAACTTCCCATC	TTCCAATCACATAGTTTTAATCTTCTGGAAACAAACGATGAAGTGCCTTGCGTAAATGCTGATCACATATTCGCATACACACCTTGCTGAATATTTTGAGAATATAATATAATATAATATAATATATATATATATATATATATATACACACACACAGCCAGAGGATGGGAAGTTGTCTTTGAAATTAAACACCGCACCTTTTACTATTTGACGAAAAGACATGAT
498	Lg10_Scaffold14	3037472	3037491	AT	ATATATATATATATATATAT	2	20	CATATTCGCATACACACCTTG	ATTTCAAAGACAACTTCCCATC	TGGAAACAAACGATGAAGTGCCTTGCGTAAATGCTGATCACATATTCGCATACACACCTTGCTGAATATTTTGAGAATATAATATAATATAATATAATATATATATATATATATATATATACACACACACAGCCAGAGGATGGGAAGTTGTCTTTGAAATTAAACACCGCACCTTTTACTATTTGACGAAAAGACATGATGCATTTTGAGCAAATGCAGT
499	Lg10_Scaffold14	3072418	3072437	TCTG	TCTGTCTGTCTGTCTGTCTG	4	20	GGGAGGAGGTGGTTATATTTC	ACAGACAGACAGACATACATAC	CCAATTATTCAAACTTTCAGAATTTAACCATGCGAATGGGAGGAGGTGGTTATATTTCTAAATTTTAAAAATAATAGCTAATTATATGTATGTATGTATGTCTGTCTGTCTGTCTGTCTGCCTGCATGCTGAAGGGTCCATGCATGAGTGGCAGCTATCGAGCAGCAACAAACAAGGCAGACTGTCTAATTTTAAGAAATATAGACATGTCACTTTGTAT
500	Lg10_Scaffold14	3104262	3104289	AT	ATATATATATATATATATATATATATAT	2	28	AGATGATAACCTCTACAATACC	TATGTTAAGCAATAATTACACAC	TAGATGATAACCTCTACAATACCACTTTAGATGTAAGTATTGCTTAACATATACATATGTGTGTGTGTGTGTGTAATTATTGCTTAACATATACATATACATATATATATATATATATATATATATATGTGTGTGTGTGTGTGTGTGTGTGTGTGTGTGTGTGTGCGTGTGCGTGTGTATGTGTGTGTGTGTGTAAGTATTGCTTAACATGTACATATACAAAATAAA
501	Lg10_Scaffold14	3104290	3104325	GT	GTGTGTGTGTGTGTGTGTGTGTGTGTGTGTGTGTGT	2	36	TGTAAGTATTGCTTAACATATAC	CATACACACGCACACG	AGATGTAAGTATTGCTTAACATATACATATGTGTGTGTGTGTGTGTAATTATTGCTTAACATATACATATACATATATATATATATATATATATATATATGTGTGTGTGTGTGTGTGTGTGTGTGTGTGTGTGTGTGCGTGTGCGTGTGTATGTGTGTGTGTGTGTAAGTATTGCTTAACATGTACATATACAAAATAAAAATTTTAGTTGCATGATCAATGATATTAAATACTAA
502	Lg10_Scaffold14	3129555	3129580	TC	TCTCTCTCTCTCTCTCTCTCTCTCTC	2	26	ATTCACATCTGGGTTCTTCTG	ACGCACACACGAGAGAG	TTCATAGCTTTCTCTTCTTCTTTCCCGTCATTCACATCTGGGTTCTTCTGCTGCTTCAGCCCCTTTTCTGCAGCTCCTCCAATATTTTCCCTCGCTGCCATCTCTCTCTCTCTCTCTCTCTCTCTCGTGTGTGCGTGTGTGTGTGTCTGTGTGTGTGTTTGTGGCTCGCCTCGCTTTCTCTGTGTGGCGTATAAATAATGAAAAGCGAACACATTGAGACYGGAAT
503	Lg10_Scaffold14	3141603	3141622	AT	ATATATATATATATATATAT	2	20	ATGCGTTGGTGATGTCTG	TGCAATCATAATGTTTCTCAATC	GTTTATTTTAATATATATATATAATTATGGATATAACTGTTTGGGTTATTATGGATATTAACCGCGATTATAAACAGGTACCGTTTACCTGTTTATTTTAATATATATATATATATATATCTCCTATTTTTATGCGTTGGTGATGTCTGGATTCAATCTTTTAGGATATTGTATTAATTTTTAATCAGAATTGGTGATTGAGAAACATTATGATTGCAAA
504	Lg10_Scaffold14	3151540	3151575	TTG	TTGTTGTTGTTGTTGTTGTTGTTGTTGTTGTTGTTG	3	36	TGGCGTTCTAGGATTCATATAG	TACAATACAACAACAACAACAAC	AGACTTAGAGTACTTGGATCTAACGGAGGACATGACACAAAACCGAGCGCAATGGCGTTCTAGGATTCATATAGCCGACCCCACTTAGTGGGAAAAGGCTTTGTTGTTGTTGTTGTTGTTGTTGTTGTTGTTGTTGTATTGTATAATTACAGTTATAGTCCATGAATACAATTARAGGCCTTTGAATTTCTTTGCAAGAGAAGATTTATACGGAAAAAGCAACTGCAAATATACAG
505	Lg10_Scaffold14	3175780	3175827	TA	TATATATATATATATATATATATATATATATATATATATATATATATA	2	48	ACAAAGCGAAATGTAGAAATCC	ATGGTTCTTTCATAATCTGTTGG	AACAAAGCGAAATGTAGAAATCCAACTACATGAAAGATCTAATTATCATATCTTGCATAACCAACAGATTATGAAAGAACCATGTGTGTGTGTGTGTGTCTATATATATATATATATATATATATATATATATATATATATATATATATGTATATGTAAGTCTAGAACAATGACAACCCAACAAAACCAAAGCTTTAATTAAATGAAGCATAATTCAGTTTAAATTTCGTAATTTAAGCCCTTTTCAT
506	Lg10_Scaffold14	3214057	3214089	ACA	ACAACAACAACAACAACAACAACAACAACAACA	3	33	CAACTACAACAACAACAACAAC	TGGCGTTCTAGGATTCATATAG	ATAAGATAGATCTAAAAAAAATCCCAGAAGATAAAAATTATTAAAAAGGTAAGAAAGTCAGTACACCAGCAGCTTCCTCTTCTTCTCTTCAGAAACAACTACAACAACAACAACAACAACAACAACAACAACAAAGCCTTTTCCCACTAAGTGGGGTCGGCTATATGAATCCTAGAACGCCATTGCGCTCGGTTTTGTGTCATGTCCTCCGTTAGATCCAAGTACTCTAAGTC
507	Lg10_Scaffold14	3239900	3239919	AT	ATATATATATATATATATAT	2	20	CCAACCTGAGTGCCAAG	AGAGATTAGGAATGAAAAGAGAG	TGTTCCAACCTGAGTGCCAAGCTTCACGAACAAGCTCCTAACACCATGTCTTTCTGTCACTCTCTTTTCATTCCTAATCTCTCTCTCTAACATATAATTAATATATATATATATATATATAAAAATATAATATAATACAAACCATCGTACTTTGCATGACAACTGCATGCAATGTACAAGATATAAAGACTTGGAAGAATGGTACGAATGGTACGAATAA
508	Lg10_Scaffold14	3250423	3250458	AT	ATATATATATATATATATATATATATATATATATAT	2	36	TACATAGCTCATGTGAATGC	GATTATTGTTATTTCTCGTTGAC	GATCTACGGTGCAACAAAGATCAAACTATAAGAGCCACAAACGGTACATAGCTCATGTGAATGCTATCATGTAAAATATATAATTATATGAGTTGTTACAATATATATATATATATATATATATATATATATATATGAGCAATTAGAAATAATTTTGTTAATTCGTCAACGAGAAATAACAATAATCTAAAGGAGCCAGACGTAAGTAAGGCCATAGAGTAGAATACTATTATACT
509	Lg10_Scaffold14	3264105	3264126	TA	TATATATATATATATATATATA	2	22	CTGCTTCCCTTCTTCAATC	ACTCACATATGTATGTATATTCC	TATCTGCTTCCCTTCTTCAATCAGGTTGGGGTGGTTTTGCAATTTAGCGTTCAATGCAATTCAATCTTTTTACTGGAATATACATACATATGTGAGTGTCTATATATATATATATATATATATRTMTAWATWTRTWYAYWTWTATAATATATAWATWTRKTCAMTTWYTCTKGGGTGCTTTAATGAAAAGGATTTCTCTAAACTTTTTATTAATAAAAAATC
510	Lg10_Scaffold14	3264500	3264519	AATAA	AATAAAATAAAATAAAATAA	5	20	GTCACATCATTCACACAACAC	TTCCACCGACCTCATATCTG	CCACCCCTCCCCTTTAGTGTGGATAATATTGTTTGTTAAAATTTTGTTTTTAATTAAAATAACTTAAGTTCTAATATAAAGTACAAAAGTTTAACATAATAATAAAATAAAATAAAATAAAAATAAAATCTGACGCGYAGGTCACATCATTCACACAACACACACACACTTTTCCTCCCTCCTTGTCATGCCCAGATATGAGGTCGGTGGAAAAATAACC
511	Lg10_Scaffold14	3273735	3273755	ACC	ACCACCACCACCACCACCACC	3	21	CAATGCCAATGCTGAGTAG	CAAGAGGAAGACGAGAAGAG	AGGCAAACTTTGCCAATGCCAATGCTGAGTAGCATGCACTCCTCTCTCCTCTCCTACAACCACCACCAAATGCCGAGGCAATCCTTCACCACTCGCTGCTACCACCACCACCACCACCACCACTTGCTCTTTTCTCTTCTCGTCTTCCTCTTGCTATCCACACTTTTACCACTTTCAGCTACAAACATTGAGGTTGTCACACTACATTCATGGCTTCAAAC
512	Lg10_Scaffold14	3283392	3283411	TTTA	TTTATTTATTTATTTATTTA	4	20	TTCACTCCTCGTATCATCTAC	CAAGTTGGCTAGTGTAATACC	TGTTGCCCTCTGATTTTGGCCCCTCTTGCCGTACCTTCACTCCTCGTATCATCTACACGTATACATTAATAAAAACGTAATTATCAACGAAGTGTTTTCTTTTATTTATTTATTTATTTAGGGTGAAGGGTATTACACTAGCCAACTTGGTTAAACTCGGGATATACTAACTAAAAACAACATTTGAAGAATTACTAAGTGTCTAATTAGATCAATATTA
513	Lg10_Scaffold14	3287159	3287200	AG	AGAGAGAGAGAGAGAGAGAGAGAGAGAGAGAGAGAGAGAGAG	2	42	CTGGGTTCTGATCTGAATTTC	CTCTCTTCTCTCTTACTTAATGC	TTGCGGAGATAACGTTGAATTGGTTTTTTCCCTGGGTTCTGATCTGAATTTCATCCCACTATCCATTCACATACATATATGACGCATTAAGTAAGAGAGAAGAGAGAGAGAGAGAGAGAGAGAGAGAGAGAGAGAGAGAGAGAAAAGAATAGGCAGTTTTAAAGAGAGAGAGAAAAGAATAGGCAGTTTTAGAGAGAGAGTAGTAAAGAGACGAAGGATTAAAGAAACAAGAAAACAAAACC
514	Lg10_Scaffold14	3288283	3288302	AG	AGAGAGAGAGAGAGAGAGAG	2	20	GGATGCAACGGTTATGATC	CCTAGTCGGTCCATTCTC	TAAACGAGCAAAAACAGTGTAAACCGACCAAATTTACGAAATAAATGTTGGATGCAACGGTTATGATCTTTGATTTTTTTTTTCTTTCTCCAGAATTTGTAGAGAGAGAGAGAGAGAGAGAATGGACCGACTAGGTTTTTGTAATTTCTATTGGCTAGATTGTAATTAACTCAACTACAAAAAGTCCAAAATATTTTCTAAAAACAAAAGAAAATAAAAT
515	Lg10_Scaffold14	3308205	3308225	AAC	AACAACAACAACAACAACAAC	3	21	AACAACAACAACAACAACAAC	ATCTAACAGAGGACTTGACAC	ATCCTAAATTTGACCTGAGTAAAAGTTGATAAAAGGATGGTACTTCTTATATATATATTTGTACTAGCCAAGGCCAGCAAAAAAATTAATGAGCAATCCAAACAACAACAACAACAACAACAAAGCCTTTTCCCACTAAGTGGGGTCGGCTATATGAATCCTAGAACGCCATTGCGCTCGGTTTTGTGTCAAGTCCTCTGTTAGATCCAAGTACTCTAAGT
516	Lg10_Scaffold14	3310251	3310276	AG	AGAGAGAGAGAGAGAGAGAGAGAGAG	2	26	GAGAGAAAGAAAGAGAAAGAAAG	TGTGATGGAACTGCGATC	TGTTGAAGATGGTGATCAAGGAATGGTTTTGGAGGTGGGTTTGATCAGATCAAAGGCTAAGCCATTAGGTTTGGAGGGAAAAGAACACAGAGCTACTGCAAGAGAGAGAGAGAGAGAGAGAGAGAGAAAGAAAGAGAAAGAAAGAAAGAGCATGTGTTGTCCTTTTCTTCTATCCAGCCACTGGATCGCAGTTCCATCACAAAAATTATATGTATGTGTTAGTTTT
517	Lg10_Scaffold14	3322736	3322756	TTG	TTGTTGTTGTTGTTGTTGTTG	3	21	GCAATGGCGTTCTAGGATTC	TCACAACAACAACAACAACAAC	AGACTTAGAGTACTTGGATCTAACGGAGGACATGACACAAAACCGAGCGCAATGGCGTTCTAGGATTCATATAACCGACCCCATTTAGTGGGAAAAGGCTTTGTTGTTGTTGTTGTTGTTGTGAGACATGTATTGGAAAGGGTAATGCGAGAGGCCATTTTTTAAATCATATTTTTATGGACTACATGATGTGTTTGTTGACGGTTTACTTTCTTTTTTAA
518	Lg10_Scaffold14	3330368	3330389	CT	CTCTCTCTCTCTCTCTCTCTCT	2	22	AATTCCTAAGGCTCCTCAC	CTACGTCCACACTGATATTG	AAAAGGAGTCATCACCCTCATAATTAGAGGAGGCCAATTCCTAAGGCTCCTCACCCCCTCAAGCTCTCACTCTCAGAGCCTCTCAGATTCATTACAGAGGCTCTCTCTCTCTCTCTCTCTCTCCCTCAGAAATACAATATCAGTGTGGACGTAGCCCAAACCTTGGGGTGAACCACGATACATCTTRTGTTATTTACATTACTTGCAGATTCACGGTCGGAT
519	Lg10_Scaffold14	3370027	3370048	CT	CTCTCTCTCTCTCTCTCTCTCT	2	22	ACTAAAACTCCTTGCTCTCTC	GTTATGGCAAATGAAATGATGAG	CATCATTTCATTTAACATGTTTATGATTAACTAAAACTCCTTGCTCTCTCTCTCTCTCATCATTTCATTTAACATGTTTATGATTAACTAAAACTCCTTGCTCTCTCTCTCTCTCTCTCTCTCATCATTTCATTTAACATGTTTATGATTAACTAAAACTCCTTGCTCTCTCTCTCTCTCTCTCATCATTTCATTTGCCATAACTCATCTCATTTAAAAATC
520	Lg10_Scaffold14	3375817	3375838	CT	CTCTCTCTCTCTCTCTCTCTCT	2	22	ACTAAAACTCCTTGCTCTCTC	GTTATGGCAAATGAAATGATGAG	CATCATTTCATTTAACATGTTTATGATTAACTAAAACTCCTTGCTCTCTCTCTCTCTCATCATTTCATTTAACATGTTTATGATTAACTAAAACTCCTTGCTCTCTCTCTCTCTCTCTCTCTCATCATTTCATTTAACATGTTTATGATTAACTAAAACTCCTTGCTCTCTCTCTCTCTCTCTCATCATTTCATTTGCCATAACTCATCTCATTTAAAACGG
521	Lg10_Scaffold14	3399753	3399780	TC	TCTCTCTCTCTCTCTCTCTCTCTCTCTC	2	28	AGTTGGTTAAGGCAGTTAGC	TGATTAGTTGAATGGTTACAAGG	TGATAAGGGATTGAGTTGGTTAAGGCAGTTAGCTTAGGACTCATCTATATAGCAACTGCCCCTTGTAACCATTCAACTAATCAAGAAAATACAATTGTGATCTCTCTCTCTCTCTCTCTCTCTCTCTCTAACTAAACCTCTCATGTTATCTTCTTCCTCCTCTGCGATCTCTCTATTCTCTTTCTGTTACTTAACATGGTATCATCGTCTTGAAAGCCATTCGTGCTT
522	Lg10_Scaffold14	3448439	3448458	AAAAC	AAAACAAAACAAAACAAAAC	5	20	ATTCCAATTCTCTTGTAATACCC	TAGAGGTGAATGGTGAATAGG	AAAACTGATCATTCTAGCTAATTGTCCAAAATAGCATCATTAGAATAGATARATTGTCTTCATTGGATATTCCAATTCTCTTGTAATACCCTCGAAATGAAAAACAAAACAAAACAAAACCTATTCACCATTCACCTCTACCTTCAACGTTCGAATTTCACAAATTATTAGATAAGATTCAATTTTAGGCACCAAACAAGCCATTACGTAGTTTGTATGA
523	Lg10_Scaffold14	3479569	3479590	GA	GAGAGAGAGAGAGAGAGAGAGA	2	22	CTGCGTCTGTGGTGTC	AATACGAATATTGTCTGATTACC	CTCTCTCTCTATCTAGTTTCTCTCTCCTCCCCACCGACTTGGTTCAGCTGCGTCTGTGGTGTCGGACTTGAAAATGGTATTGTTTAATTGAGATTGATTTGAGAGAGAGAGAGAGAGAGAGAGRGGATCAAAAACGGAAAAGAGGTGAGTTGGGGGTAATCAGACAATATTCGTATTTTTTATAGGAAAGTTTCGGTGTTTCTATTTATGTCCTTGTAGTGT
524	Lg10_Scaffold14	3538768	3538799	TA	TATATATATATATATATATATATATATATATA	2	32	ACTTTGCCCGAATGG	AGATGAAGAAGAGAGAAAC	TCCATTTTGCCYAAAAATGGCTCTCTATATATATTTATATATATTATATTATAGAAAAAGAGTTAAGAAAAARAATMTGGGCACTTTGCCCGAATGGGTTTATATATATATATATATATATATATATATATATGTATGTATGTATGTATRTATTATATTATATATGAAAAGAGGCAAAAAGAAAAAGAAGAATAAAAAGGATAGTTGCCYAAGTTTCTCTCTTCTTCATCTK
525	Lg10_Scaffold14	3554309	3554346	TA	TATATATATATATATATATATATATATATATATATATA	2	38	TCTAGGCGACACTGGTTC	AAGACCCACTCACCTAAGG	AATTGTTCTAGGCGACACTGGTTCGTGACGTCTCGATATTCATTCTAGGGAGTCGTAGCGCGGACCTTAGGTGAGTGGGTCTTTTCTCTATCGTTTATATTATATATATATATATATATATATATATATATATATATAATTGATAATTCCACAAACATTTTTTAAATCGATTTATGCATATTACCTACATATAATTATTGTGAGAATAAACATTCTTACTATTGTTGATCTTTGTGGT
526	Lg10_Scaffold14	3620238	3620275	TG	TGTGTGTGTGTGTGTGTGTGTGTGTGTGTGTGTGTGTG	2	38	TGTGTGTGTTTATATGTGTGTG	CCCTTCCGTTCCTCTCTC	CCACTCTCTGAAATAATAGCATAAATCAATAASGAGATATGTGTGTGTTTGTGTGTGTGTTTATGTATGGACAATGCACATATATATATATATATRTRTRTGTGTGTGTGTGTGTGTGTGTGTGTGTGTGTGTGTGTGTKTRTRTGTGTGTGTGTGTTTATATGTGTGTGTGTGTTGTGTGTGTRTAGAGATAGGGGGAKGGAGGRAAGGAGAGAGGAACGGAAGGGGGGAGGGAGTG
527	Lg10_Scaffold14	3673287	3673314	AT	ATATATATATATATATATATATATATAT	2	28	ACCCCTCTATATTTATATTTTCC	ACTCACATATTCCACTTAGC	CCATGAAGCATGAAAACATTCCCCATGATGTATGAACCCCTCTATATTTATATTTTCCYTACGATATATATATATATATGTATATGTTTATATATTTGTCATATATATATATATATATATATATATATTTGTTTCATGCATTACGCAAATAAATTGCTAAGTGGAATATGTGAGTCAAAGTATATTCATAAATTAAAAGCATATTAGGGTTTCTAAAACCCTAGAAAT
528	Lg10_Scaffold14	3693603	3693622	AG	AGAGAGAGAGAGAGAGAGAG	2	20	AGACTGCCACAAGGTTG	TTCTTATATCTGTTCTGCTCTC	AATACAGTCAGACTGCCACAAGGTTGTGTGTGTGTGTGCATGCAAGAACGTGTGTCTGTGTGTGTGCATGCAAGAACGTGTGTCTGTGTGTGTGTGTGTGAGAGAGAGAGAGAGAGAGAGCAGAACAGATATAAGAAAAGGTCCTCACGTTTCGTTGTCAACAATAATGTAGGTAAATGGTGAATTACCCTCCTCGGAAACCTGAAAATAAGACAGGTCG
529	Lg10_Scaffold14	3700443	3700468	AG	AGAGAGAGAGAGAGAGAGAGAGAGAG	2	26	AACGCGGTGGAAATATCTAG	TCTCTCTAAAACCCTTCTACAC	AACGCGGTGGAAATATCTAGAAGGAGAGAGAGGCGGAAGCGGAGGCGGAGGTGTAGAAGGGTTTTAGAGAGAAWRTGRRTGTTTTAGAGAGAGAAAATGAAGAGAGAGAGAGAGAGAGAGAGAGAGGAGRRAGGAGGAAGGAGGARGSAGGTTGAGGGAGAYAGTAGGAGTGAGGTGGGGGAGAACTTATTGCTTGTGTCTCTGAGTCTGGCGTGCGTGTGTACGG
530	Lg10_Scaffold14	3707467	3707486	TTAA	TTAATTAATTAATTAATTAA	4	20	CTGCGGTAGTTGCTTCTG	CAATAATCACAATTTGGTGGTTC	ATCTATGTAAATAGAAGTCTGCTGAAAAACCAGATACAAATTAAATRATCTTATCCCATTTATTTGAAATATTATGTACCAATTAGCTGGTCCAAAATGTTTAATTAATTAATTAATTAATGGCTGCGGTAGTTGCTTCTGGGGCATGTGTTTTTCAGTACAGCCAAAATCGAACCACCAAATTGTGATTATTGTTTTGACGTGGATGTAACTAATGGCA
531	Lg10_Scaffold14	3711420	3711449	TC	TCTCTCTCTCTCTCTCTCTCTCTCTCTCTC	2	30	GTCAACTGTTGTGTTCTTATATG	AGAGGGAGAGGGAGAGAG	ATATAGTGTTTGTTGTCAACTGTTGTGTTCTTATATGCCCATACCACCTATTTGACTCAATTATTCACTGCATGCAATCTATTGGAACTTCACTTTGACATCTCTCTCTCTCTCTCTCTCTCTCTCTCTCCCTCTCCCTCTCTCTCTCAGAAACTCAGAAACCGTTCCAAAATTTAATCTCACTAGAATTGAATTCCTCTTCTTTGTTCAGATATTGAGGGAAATGGTTC
532	Lg10_Scaffold14	3725631	3725652	AG	AGAGAGAGAGAGAGAGAGAGAG	2	22	GCGATATTTATGTTTGGTTAGTG	CACTTGCCGTATGCTCTC	TAATTATGAACACTGAGCGATATTTATGTTTGGTTAGTGAGAAAACGCAAGAAACGGAATCGTATTTTTCATTCATCAAAACTTTTCTCAGGAAACAAACAGAGAGAGAGAGAGAGAGAGAGCATACGGCAAGTGATCAGAGCATAGCTTCGCTGGAAATCGGCGCTTGACTGTGAATCGGAGAGAGAGAGGGGATTTGATTTGGGGCAACTTGATTGTAGA
533	Lg10_Scaffold14	3727446	3727467	CT	CTCTCTCTCTCTCTCTCTCTCT	2	22	CGTTCTGTCCACTCTCAC	TGAAACCACAAAGCGAAAC	CCCAAAAAAACAGTACAGACCCGGGTCAGTGTAGTTCACAAGAGCACGTTCTGTCCACTCTCACAACAATCAATTGTTCACATATTCCGATCCCCACAYACTCTCTCTCTCTCTCTCTCTCTCCCCGTTTCGCTTTGTGGTTTCAGTCAAATCCATGGCTACCCAAGGTCAAATCATCACCTGCAAAGGTACTCTCTCTCTCTATATAATATATGTGTGTGT
534	Lg10_Scaffold14	3734336	3734367	AT	ATATATATATATATATATATATATATATATAT	2	32	GCCAAACCCAGAATATGAAG	TCGCCGCCCTCAAAG	GCAATCTATGGCTTCAGCGAAATGCTTTTTACCCTTTTTCACACACTCGTTTCCCTTTTCCTGCCAAACCCAGAATATGAAGAAAAAAATCCATATGGTCATATATATATATATATATATATATATATATATAGAGAGAGAGAGAGAGAGAGAGAGAGAGAGAGAGAACCTTGAGTTCAATGGCAGCGCTTTCTTTGAGGGCGGCGATGGCGTCAAGGTCGGCCTTTTCGCT
535	Lg10_Scaffold14	3734368	3734401	AG	AGAGAGAGAGAGAGAGAGAGAGAGAGAGAGAGAG	2	34	GCCAAACCCAGAATATGAAG	TCGCCGCCCTCAAAG	CCTTTTTCACACACTCGTTTCCCTTTTCCTGCCAAACCCAGAATATGAAGAAAAAAATCCATATGGTCATATATATATATATATATATATATATATATATAGAGAGAGAGAGAGAGAGAGAGAGAGAGAGAGAGAACCTTGAGTTCAATGGCAGCGCTTTCTTTGAGGGCGGCGATGGCGTCAAGGTCGGCCTTTTCGCTTTCGGTTTGGGGTTGGGACCCCTTTTCCATCAGC
536	Lg10_Scaffold14	3738511	3738550	GA	GAGAGAGAGAGAGAGAGAGAGAGAGAGAGAGAGAGAGAGA	2	40	GACTTTGGCGGTGAGAG	ACATTCGTCGTCGGTTAG	AAGGGAAAGTTGAAAGATTGAGGAAGGGCATTTAGGGTTTTGAATTGAGCGAGAAAGATGAAAATATTAGGGTTTGAAATAGATCGTCGACTTTGGCGGTGAGAGAGAGAGAGAGAGAGAGAGAGAGAGAGAGAGAGAGAGGAGGAGGAGTGAGGAAGTGACTCAACTCCTCAAAGTCGTTTTACCTAACCGACGACGAATGTCAGGGATATTGACGGAATTTTCAGTTTTGTGAGGGGC
537	Lg10_Scaffold14	3749104	3749130	TTC	TTCTTCTTCTTCTTCTTCTTCTTCTTC	3	27	ATGTGGACAATGACTGGAC	AGAAGAAGAAGAAGAAGAAGAAG	GTTAAATTTGCCGTTAATTGTGACGTGACGCCCATGTGGACAATGACTGGACGCCACGTGTCAGCCACGTTTTTTTTTCCTTTTCTTCTTCTTCTTCTTTTTCTTCTTCTTCTTCTTCTTCTTCTTCTTTTTCTTCTTCTTCTTCTTCTTCCTCCGACTGCAACTTTTTTTTTCTTCCTCTTTCTCCTTCTTCCTTCCTCCTTCCTTCCCCTTCTTCTCCTTCTTCC
538	Lg10_Scaffold14	3749134	3749154	TTC	TTCTTCTTCTTCTTCTTCTTC	3	21	ATGTGGACAATGACTGGAC	AGAAGAAGAAGAAGAAGAAGAAG	CCCATGTGGACAATGACTGGACGCCACGTGTCAGCCACGTTTTTTTTTCCTTTTCTTCTTCTTCTTCTTTTTCTTCTTCTTCTTCTTCTTCTTCTTCTTTTTCTTCTTCTTCTTCTTCTTCCTCCGACTGCAACTTTTTTTTTCTTCCTCTTTCTCCTTCTTCCTTCCTCCTTCCTTCCCCTTCTTCTCCTTCTTCCTTCTTCTTCATTCTCCCTTCTTCC
539	Lg10_Scaffold14	3769113	3769136	TCC	TCCTCCTCCTCCTCCTCCTCCTCC	3	24	AACACCCAAACCCATAAACC	GAGGAGGAGGAGGAGGAG	TGAATCTTCTAAATAAAAATAAAAGCTGAAACACACCTCCCTGCAACACCCAAACCCATAAACCTTATCCCTCCACAACCCACGTAGACGCACCTCCTTTTCCTCCTCCTCCTCCTCCTCCTCCATCTTCATCTTTTTCCCCTTGCAACCCAGGAAAAAAAAATGCTCTTCAGTTCGTCTTCCCCCTCCTCATCCTTATCTCGTCTCCCCCATCTTCATCTTTT
540	Lg10_Scaffold14	3811435	3811464	TTTTA	TTTTATTTTATTTTATTTTATTTTATTTTA	5	30	GTAAGGAACACTTGTATTCTTAG	TCGCCTACTCTCCAACC	ACTGCTTTCAGTGCCCAATATTAAGGATCCGAAGCTTAATAATTCATGATTGACAATGGAGCTCAGCCACATATTTTGTAAGGAACACTTGTATTCTTAGTTTTATTTTATTTTATTTTATTTTATTTTAACGAACGATATTATCACACTAAGAGGGTTGGAGAGTAGGCGAAGCCTCATAATGGGCTAGTAATAATGTGATTCAAATTTGTCTTTGGAGARAATCAAAC
541	Lg10_Scaffold14	3812486	3812505	TA	TATATATATATATATATATA	2	20			ATTTAACAATTTTATACCCTAAAAACTATAATAAATATATATATTAAATTAAGTATAATAATTATAATAATTATACCCCCAAAATATGAACTATAATAATTATATATATATATATATATATTAAATTTTATACCCCAAAAAACTATAATAATTATTAATTAATATGCATCCACCGTTCCACCCTTTGAAGAAAAATGAAGGGAAAAATGAAAATTATAAG
542	Lg10_Scaffold14	3815628	3815647	AT	ATATATATATATATATATAT	2	20	GTACAAAATCAAAATGGTCAATC	GTTAGATGAAGCAGTAGGTTC	GTATAYGTGTATAGGACGTCGGTTGGTGAACCGTGTGAGAGATGTACAAAATCAAAATGGTCAATCATCTTCTGAAATATAAAAWCTTTATATTATACTAATATATATATATATATATATTTATGTATATTTATAGACAAACAATTATAGTTTACAATATTTGAACCTACTGCTTCATCTAACAAAATAGAGACTAATGTCTTAAACCAAATAATCATGA
543	Lg10_Scaffold14	3819732	3819752	AAT	AATAATAATAATAATAATAAT	3	21	CACTACCAAATGGACTGTC	GTTTAGATGTGTTTATTGATGAG	CTCAYACACTACCAAATGGACTGTCCACTCGTAATCTAGTATTTTCTTGTTTGATGAGATCCCCATCATGATCTCATCAATAAACACATCTAAACAYGTCAATAATAATAATAATAATAATAWTATTMTTTTTCTACGATTCTCTTYACCAACAACATATTCTTTATCTACAATTCTCTTTCTCAAATCACACTCTACAAACATGTACATTTACACATAAA
544	Lg10_Scaffold14	3833946	3833965	GA	GAGAGAGAGAGAGAGAGAGA	2	20	GGGAGTGAAGTTTGGTAGG	ATGAAAGCAACAAGAGGAATAG	AACAATGTGCAATWATTCAGTTYTGCATGGGAGTTTTGTGAAAATGAAGGATCTGGGAGTGAAGTTTGGTAGGTCTTTTTTATTTAGATCAAACAAGATGGAGAGAGAGAGAGAGAGAGAGGAAAGCTTATCTGGTTCAAAGCAGCTATGGTTTTGGCCCACGTTTTTATTTGTATCTTTTCTATTCCTCTTGTTGCTTTCATTGTTTTGTCCATGAAAT
545	Lg10_Scaffold14	3874356	3874379	TTG	TTGTTGTTGTTGTTGTTGTTGTTG	3	24	TGGCGTTCTAGGATTCATATAG	TTATCAACAACAACAACAACAAC	GACTTAAGAGTACTTGGATCTAACGGAGGACATGACACAAAATCGAGCGCAATGGCGTTCTAGGATTCATATAGCCGACCCCACTTAGTGGGAAAAGGCTTTGTTGTTGTTGTTGTTGTTGTTGATAAACAAACATAGACCACACTTTATGTAATTGATGTTCTATTCAATAGATGATGTGAGAGTCCAAATCACCATTCATATAGTTATCGATGATTTGTTCT
546	Lg10_Scaffold14	3884196	3884215	TTTTG	TTTTGTTTTGTTTTGTTTTG	5	20	AACCAGCCGTACTAGATCC	ATCGTTCACCTCCTCACC	CGATCTCKMTGTTCTGAAGCAATTRAACCAGCCGTACTAGATCCCTTGTGTTTTGTTGTTGGAAATACTATATATCCTTCTTTAACTAGGGTTTTTTTGTTTTTGTTTTGTTTTGTTTTGTTTTATTTTGGTGAGGAGGTGAACGATCCAAAWCACCACTTTTCCCCGAAAACTGGTGAGAAGGCCTTTGTTAACTACGATTTTTTATTTTTTATTTTTG
547	Lg10_Scaffold14	3931504	3931525	TA	TATATATATATATATATATATA	2	22	GAACTTGATTGGATACACATTG	TTATGGCGTATGCGATCTC	AAATTTAAAACTACTTAATAAATATGCATACCATTCAATTTCTTAAGTGTTACACGTACAAAATAAATAAATTTAAAGCTACTTAATAAATAAATAAATATATATATATATATATATATATATCATTGAACTTGATTGGATACACATTGTACGAAACTAGTTTTAACGATCCAACCATCAAACTTGTTTGTATATATTTCGAGATCGCATACGCCATAAATC
548	Lg10_Scaffold14	3963868	3963905	GA	GAGAGAGAGAGAGAGAGAGAGAGAGAGAGAGAGAGAGA	2	38	AATTCTGATGGCTTCAATGG	CCAAGGCGTCACATAGC	ATTAGTCTCCTTTTAAAATCGGATTCACATGGATTAGGGTTTTTGTAATATGAGGGGGAGAGAGAGCTTGAAATCTAAATTCTGATGGCTTCAATGGCGTGAGAGAGAGAGAGAGAGAGAGAGAGAGAGAGAGAGAGAGTGAGAGAGGCTAAGACAAAGAGCAAAATCCAAAGTGGAACCCTAGATCCAAGCTATGTGACGCCTTGGCCTTTTTCTTTTTTTTTTTTGTATTTTTAAT
549	Lg10_Scaffold14	3967504	3967527	GA	GAGAGAGAGAGAGAGAGAGAGAGA	2	24	TGATAAAGGTGGGTGAGAG	ATGGTGGAGAACAGGTTG	GTTAACTCAATGAGAACGGTTGGTCGTTGGCGCCTTGTGACACATTTACATGCTACTTGCTTATGTCAAGTGTCATGTGATTTTTCTGATAAAGGTGGGTGAGAGAGAGAGAGAGAGAGAGAGAAGTGTATACTATTCATTTCTCATCACCTTCCACATTTTCCAGCCTGCCAAATACCAAGCAAAACTTAACAACCTGTTCTCCACCATGCAAATATTATCAT
550	Lg10_Scaffold14	3978639	3978674	AG	AGAGAGAGAGAGAGAGAGAGAGAGAGAGAGAGAGAG	2	36	AGGACATTGGCTACAAGAG	AGCATATACAACTGTCAAGAG	CTGCATGCGAAAATTAAAGGAAAACGGAGAAATTAGGACATTGGCTACAAGAGAGGAGAAAAATATACATGTGTGTGTGTGTTTGTGTGTTTATCTATACAGAGAGAGAGAGAGAGAGAGAGAGAGAGAGAGAGAGAACCTCAAGAAATGCTCTTGACAGTTGTATATGCTYGAGTGCTCCATCTAAAATTTCTCTAGCTTTTTCCGCATTCAAAGAAACCTAGGAACAATAGAAA
551	Lg10_Scaffold14	3985686	3985709	GAAACG	GAAACGGAAACGGAAACGGAAACG	6	24	CAACAAAGAACAACCTAACAAG	CGTTTCCGTTTCCGTTTC	AATTCGCAGTCAAATTAAAACAACAAAGAACAACCTAACAAGCAAAAAGCCTAGGGTTTGGTAGGATAAGATAAACCCTAATTGAAATACATAGCAGTAAGAAACGGAAACGGAAACGGAAACGAAAGGGTTGGGAAGAAGAGAGAGGTACCTGAGGGAAAGATACGGCGGCGTTTTGAAGAGAGTTCTGGAACTGAGCTTCGAGGAAGATAYGGAGAGAGAGA
552	Lg10_Scaffold14	3985800	3985837	GA	GAGAGAGAGAGAGAGAGAGAGAGAGAGAGAGAGAGAGA	2	38	GATTTAAAGCCCTTTCAGTAAAC	CCTTCAAGTTGCCGTCTC	AACGGAAACGAAAGGGTTGGGAAGAAGAGAGAGGTACCTGAGGGAAAGATACGGCGGCGTTTTGAAGAGAGTTCTGGAACTGAGCTTCGAGGAAGATAYGGAGAGAGAGAGAGAGAGAGAGAGAGAGAGAGAGAGAGATTTAAAGCCCTTTCAGTAAACATAAATTTTGGTGGTAAAACGAGAAGCAGCAGAAAAAGAGAGACGGCAACTTGAAGGGTSTWAGATTAATGGTYCTCAA
553	Lg10_Scaffold14	4009134	4009153	TA	TATATATATATATATATATA	2	20	TTATGAAGTAGTCCCAAACG	TATAATAGCCGAAAGTGAATTAC	TAGGTCATAGAAGCACTTTCTGATGTTAGGCACAAAAGCACTTATGAAGTAGTCCCAAACGGGAACTAATAATCCATCTATTAATCCATATGTGTGTGTGTATATATATATATATATATACATATATATATTTGTTGGAGTATGTGGCCAAGTGGCCAAATAAGTAATTCACTTTCGGCTATTATAAAATTATAAAGGAAAGGAAAAAGGTGGACAACAT
554	Lg10_Scaffold14	4020024	4020059	AT	ATATATATATATATATATATATATATATATATATAT	2	36	GGACTCTGAGATGGTTTTAATC	ACTGTCCACCTCACCTTG	TGAAAACCATGGACTCTGAGATGGTTTTAATCATGAAAACCACCCAAGGTGGATGGGTGATGGGAAAGAGCAAGGTGAGGTGGACAGTTTATAAAGTGGAATATATATATATATATATATATATATATATATATATTGTGTGTGTGTGTGTGTGTATCTTATATAAATTATAAATTATTGTTTTTTATCACAATTTTACATAATTTAAGAGCATCTTCAATATAAATTTTAAATAA
555	Lg10_Scaffold14	4058659	4058688	GTAGGA	GTAGGAGTAGGAGTAGGAGTAGGAGTAGGA	6	30	TGGCGGTAGGCATTCC	CTGCTTCTACTGCGACTC	AGAGAAGGAAGTTGTGATTATGATCGGAGGTCCAAATATGGAGAGAGAGAAAGCCGAAGGGRTCCATATGAGAGTAGCCGTGATGGCGGTAGGCATTCCCGTAGGAGTAGGAGTAGGAGTAGGAGTAGGAGTCGGAGTCGAGTCGCAGTAGAAGCAGGAGTAGAAGTGGGAGYTTGCAAGCGGGCACCACACGTGATTGGAGCCMACAGAGAGATGTAACCAAGGATAGA
556	Lg10_Scaffold14	4060149	4060174	TC	TCTCTCTCTCTCTCTCTCTCTCTCTC	2	26	CTCCGCCGCAAGGTC	GCAACTGATATGTTCTGATCTG	CACGGACGTCCTCAGCCTCCGCCGCAAGGTCGGCATGCTCTTCCAGCTTCCTGTTCTTTTTGAAGGTAACCCATTTGATCATATGCCCCAACTAGCACTTTCTCTCTCTCTCTCTCTCTCTCTCTCACATATCAGATCAGAACATATCAGTTGCCAAATTGCTTTGCCAAATTAGGGAATTGATAACTTGTAACATGTGCTACACAGGTTGCTTAATTTATACGGT
557	Lg10_Scaffold14	4062203	4062248	TC	TCTCTCTCTCTCTCTCTCTCTCTCTCTCTCTCTCTCTCTCTCTCTC	2	46	GCACTACGGTTCCTTCAG	GCACACAACAATATAAATTCCC	TGAAGTTCTCAAACCAGACCAACTCTCTCAAGCCAACCATCCCATGGCACTACGGTTCCTTCAGCTCAGCTCTTAAGTTCTCTCTCTCTCTTTCTCTCTTTCTCTCTCTCTCTCTCTCTCTCTCTCTCTCTCTCTCTCTCTCTCTCTAGATTGATTTGGGAATTTATATTGTTGTGTGCACAATATTTGCTTAGCATTTGCTTGATGATGCCTTCTGGAAAAGAAGAAACTTTTGCTAGTAACTAC
558	Lg10_Scaffold14	4063315	4063344	ATCCT	ATCCTATCCTATCCTATCCTATCCTATCCT	5	30	ACCAGACTCCACACTCAC	AGGATAGGATAGGATAGGATAGG	TTGTGCAGCCAATMCATCTTCAAGGTCCCAGCGCAGGKCAGCCCTGCCCTTCCACCAGACTCCACACTCACTCAGTCTCAACTCTCAACAACAACAGATCATCCTATCCTATCCTATCCTATCCTATCCTAGAGAGAGAGAGAGAGAGAGAGAGAGAGAGAGCAGATAAGTGGGTAATTGCCAAGTGGATTTCTGAATTTATACACAAACTATGAAGAAGAAGAAGAAGA
559	Lg10_Scaffold14	4063345	4063376	AG	AGAGAGAGAGAGAGAGAGAGAGAGAGAGAGAG	2	32	ACCAGACTCCACACTCAC	AGGATAGGATAGGATAGGATAGG	GCGCAGGKCAGCCCTGCCCTTCCACCAGACTCCACACTCACTCAGTCTCAACTCTCAACAACAACAGATCATCCTATCCTATCCTATCCTATCCTATCCTAGAGAGAGAGAGAGAGAGAGAGAGAGAGAGAGCAGATAAGTGGGTAATTGCCAAGTGGATTTCTGAATTTATACACAAACTATGAAGAAGAAGAAGAAGAAATGGATTTGAATTTGGATTTGGAGAGAGAGG
560	Lg10_Scaffold14	4063624	4063645	TC	TCTCTCTCTCTCTCTCTCTCTC	2	22	CTCTCAATACTCATCACAATCG	TTCAAGGCATTCCACTCAC	TTTCTTGATGAGCGTGCCAGGCGTCCATCTTCCAAGCCGCTCCATCAGCCACGACCCCCTTTTTAATTCCCTTCCTTCATTGTCTTCACTCTTGTTCTTYTCTCTCTCTCTCTCTCTCTCTCTACATTTCCCRTTCCAAGACCACTCTCAATACTCATCACAATCGGTTACTCTCTCGACTGACTGACTGATTGAGTGAGTGGAATGCCTTGAAGTTGTTGG
561	Lg10_Scaffold14	4088101	4088122	AT	ATATATATATATATATATATAT	2	22	AGGAATGAGAGGCAATGAAG	ACCGATGATATTACCGTACTG	GCACACCAACACCAATCCACATAGAGAGTGAGAGTGTCGAAGGAATGAGAGGCAATGAAGGATATTTTTTCTAAACATAATTGAAATATTATAGAATTACATATATATATATATATATATATAACACATGTTTATATTTTTTGGTACAGTACGGTAATATCATCGGTAATGGTATCGAATACCAATACCGTACTAAAAAAATTTCAGTTCGGTATAATACTG
562	Lg10_Scaffold14	4088944	4088963	AT	ATATATATATATATATATAT	2	20	TGGATGTGGCAGACTTG	CGTGACTTGGATAACCTTC	ATGGATGAGTTTAAATTATAGGAAACCTAGGTAGACTAGGGTGCTTTTTACTTGGTGATGGATGTGGCAGACTTGCCGTGGGAATGACTAATAGATATAGATATATATATATATATATATTTAATTGGTGGTTGTTTAGGTGAAGGTTATCCAAGTCACGTCAGGAATTTGGAACAGGACTCTACTCGAGAGTCAGGCCGTGCCAAGCAAGTACATCAGC
563	Lg10_Scaffold14	4092907	4092926	TA	TATATATATATATATATATA	2	20	GTTAGTACGTTGATGAATAATTG	AAATATGAGTTGACCAAGTTG	CATGCTAGGGTTTTCGGAAAACCTATTACATATTATACTATGGAGTTTTCATAAAACTTTRGGGGTTGGTTAGTACGTTGATGAATAATTGTTTCAGTATTATATATATATATATATATATCAACTTGGTCAACTCATATTTGTTKTACRCCCCCTCAAGACATAGGAATRAGGCATATGATCCGAGCTACGAGGCATTCCCCTACCARTGACATCGTGC
564	Lg10_Scaffold14	4096509	4096532	ATTGTA	ATTGTAATTGTAATTGTAATTGTA	6	24	ATTGTAACTTCTTCATGGACTG	AGAATAATGCCACTAGATATGC	CAAATACAATTCTTTRTACTATCAMAAAGACATGGTGGATACATCTTTGTAATAATATCCATCCCTGGTTTTGGATCAAAGATGGACTAATACAAAGCACATTGTAATTGTAATTGTAATTGTAACTTCTTCATGGACTGTGATATTATGCTCAGGATCTCATTTTGCATATCTAGTGGCATTATTCTTAATTTTGCTTTTGAAATTTCTTCTAATAAAATATC
565	Lg10_Scaffold14	4100054	4100081	CT	CTCTCTCTCTCTCTCTCTCTCTCTCTCT	2	28	TCACGTCGTTGCTCTAAG	GAAGAAGATAAGGGAGATAACC	ACTCTTTCACGTCGTTGCTCTAAGAGACCCGTGTGCTCCTTCCCTTCTAGCTTCGGTTATCTCCCTTATCTTCTTCCCTCAAAGATTGCTCCTGGTAATCCTCTCTCTCTCTCTCTCTCTCTCTCTCTMTATATATMTCTCTCTCTCTCTCTCTCTCAAATATGGGGTTTTTTGTTGTTTTGGATCCGATTTCTTATGTTTTTGTTTCTGGGTTCTTCTGAAACTAAA
566	Lg10_Scaffold14	4100091	4100110	TC	TCTCTCTCTCTCTCTCTCTC	2	20	TGCTCCTGGTAATCCTCTC	TGCTTTAGTTTCAGAAGAACC	CCTTCCCTTCTAGCTTCGGTTATCTCCCTTATCTTCTTCCCTCAAAGATTGCTCCTGGTAATCCTCTCTCTCTCTCTCTCTCTCTCTCTCTMTATATATMTCTCTCTCTCTCTCTCTCTCAAATATGGGGTTTTTTGTTGTTTTGGATCCGATTTCTTATGTTTTTGTTTCTGGGTTCTTCTGAAACTAAAGCAGAAAATGGTTTGGATAAAGGTTTRAA
567	Lg10_Scaffold14	4122068	4122101	AT	ATATATATATATATATATATATATATATATATAT	2	34	ATGAGCTATTGGAACATAATG	TTGTAAGAGACTTGTTGAATAC	CTAGACGGATTTAATTAAATCTACTATATTTCGTATAAATAAGTGTCTATTTATACTTAAAATATATATAATTTCATTATAAACTACAAAATAGAATGACATATATATATATATATATATATATATATATATATTATGAGCTATTGGAACATAATGAAAACATGGGGAACAAGCATATAATGTGTGTTCATTCAAGTATTCAACAAGTCTCTTACAATTTATTGAAAAAAATAA
568	Lg10_Scaffold14	4178007	4178044	AT	ATATATATATATATATATATATATATATATATATATAT	2	38	CAAATACAAACAATATTCTTCC	GTGAGGAAAGCTTGGG	ACTTCAAGTACAGTTACATAAAAAAAAAGAATTTTATTACAAATACAAACAATATTCTTCCWAMAAAAAAAAAAAAAAGAAAAAAAGAAAAAAAARAAAWATATATATATATATATATATATATATATATATATATATGTACATATACATATATGTAAACAACTCCAAAAAGCCCAAGCTTTCCTCACRAAGGCAGGTCTTTTCTCCCATCAARAGCCTCATCAACAAACTGCAGAAA
569	Lg10_Scaffold14	4178811	4178836	AT	ATATATATATATATATATATATATAT	2	26	AATAAATAAAGGGGAATGAGAGG	GGTGTCTCCCATTTTCTTTC	AGATCTGCGAACATAGTATTACCCACAACATCRCCATGTTCCCCACCTCYGCCATGAAAAAAAAAATATGATRATGGTGGACGGCCACCATGTAAAAAGAATATATATATATATATATATATATATAATAATAAWAATAAATAAATAAATAAAGGGGAATGAGAGGCAAAGAAACAAAGCCTTTCGGTGCATAACATAAAGAAAGAAAATGGGAGACACCATGATG
570	Lg10_Scaffold14	4180091	4180132	AT	ATATATATATATATATATATATATATATATATATATATATAT	2	42	GTGCATCTAGCATCATGTG	TTCAGAGAAATCAATAAATGAGG	TCGAAATGCTGCATCTGGCACCATATGGAAAAAAGAATAGTGGGTGCATGATTAAAAAAAAAATGTAAAARAATGATGGTGCATCTAGCATCATGTGCAAATATATATATATATATATATATATATATATATATATATATATTTATAGTATGAAAAAAGCCTCATTTATTGATTTCTCTGAAAATTTGCAGAACTGTACATTTTACATCAGTAAAAAAAAAAAAAAGAAGATCAAACAGGAG
571	Lg10_Scaffold14	4267765	4267804	AT	ATATATATATATATATATATATATATATATATATATATAT	2	40	GACTTGGTGTTGCATTGTG	AAGTACAAGGTTGAATTACATCC	CCCAATAGTTGCTTCTCTTCAAGTGAAGCATTGCAGCTATTAGTTTCAATAATATATAACGTACTATATATTATATGTATGTTATATATGTCTATAATAGATATATATATATATATATATATATATATATATATATATATGACTTGGTGTTGCATTGTGCAGCATGTGTGTGCGAAAAATGATGGTACCGAAAGGTTGGATGTAATTCAACCTTGTACTTTTTGGTTGAACTGTAACTTT
572	Lg10_Scaffold12	9640	9660	TTG	TTGTTGTTGTTGTTGTTGTTG	3	21	TGGCGTTCTAGGATTCATATAG	TATACAACAACAACAACAACAAC	AAAAGACTTGAGTACTTGGATCTAACGGAGGACATGACACAAATGAGCGCAATGGCGTTCTAGGATTCATATAGCCGACCCCACTTAGTGGGAAAAGGCTTTGTTGTTGTTGTTGTTGTTGTATACAATTTGGTTTTGCCTCATTATAAGACATGTTGCTTTGATTTTTTTTTTCTACTTTCGTCATAATGCATTTTAAATTCCATGTAAATTTTGTTTTT
573	Lg10_Scaffold12	12365	12394	AAC	AACAACAACAACAACAACAACAACAACAAC	3	30	TCCTCGCCTTGTACTCTG	TTGTTGTTGTTGTTGTTGTTG	TCTGAGTTTGTCCTCGCCTTGTACTCTGTCGCAGAACGTCATCGCCAAAAGAAAAAATTGGAAATTGGTTGAGATTTTAGCCCACACACAGGAAAAGAGGAACAACAACAACAACAACAACAACAACAACAAAGCCTTTTCCCACTAAGTGGGGTCGGCTATATGAATCCTAGAACGCCATTACGATCGGTTTTGTGTCATGTCCTCCGTTAGATCCAAGTACTCTAAGT
574	Lg10_Scaffold12	114635	114654	AT	ATATATATATATATATATAT	2	20	GGCGATGTGGGATGTTAC	TGTGCTATGGCGGAGTC	TCATAGGATTGCTCTCGCATGAACTCGCTTAACTTCGGAGTTCCGATGGAACCTGAAGCTAGTGATCTCCCAAAAAGCCTCGTGCTAGGTAAAGATGGGAATATATATATATATATATATAAGGCTTAAAAAATCCACTCCCTTGGGCGATGTGGGATGTTACACTGATACCAAATTGTTACATCCCGGCCCAAGCTCGACTCCGCCATAGCACAATATT
575	Lg10_Scaffold12	121559	121578	TTATT	TTATTTTATTTTATTTTATT	5	20	TTAATCATGGTGCAATGTTCC	TTCCTCAACCCGTCATCC	CTTCTTTTCCCTTTTTTTTTTTAATCATGCACCCACTATCCTTTTTTTTCATATGGTGACAGACGCACCATGTTCCCTCATCATCATTTTTATTATTTTATTATTTTATTTTATTTTATTTTTCTTTAATCATGGTGCAATGTTCCATCATATTTTTTTATTTTTTTTATTTTTTTGTATAAATTTGGATGACGGGTTGAGGAATTTGCAGGAAGGACGA
576	Lg10_Scaffold12	150841	150872	AC	ACACACACACACACACACACACACACACACAC	2	32	TTGAAGAGATGATTGTTGTGC	TGTGTGTGTTATCTGTATATGC	CCTTTTCTAAAAAAAAAAAAAWTTGAAGAGATGATTGTTGTGCAATAACCTAACTCTATTTTCTGCCAATACAAAACGCACGCATATGCATATACAGATAACACACACACACACACACACACACACACACACATATATATATATATATATATATATATATATATATATTCTTGAAATATTCAACAACATTGAATTTCACGCTACTAGCATCCTCACATCTATGAGAATTAGT
577	Lg10_Scaffold12	150873	150908	AT	ATATATATATATATATATATATATATATATATATAT	2	36	CAACATTGAATTTCACGCTAC	TTTCTGGAGTTCGAGATTTG	GATTGTTGTGCAATAACCTAACTCTATTTTCTGCCAATACAAAACGCACGCATATGCATATACAGATAACACACACACACACACACACACACACACACACATATATATATATATATATATATATATATATATATATTCTTGAAATATTCAACAACATTGAATTTCACGCTACTAGCATCCTCACATCTATGAGAATTAGTTCAAATCTCGAACTCCAGAAAATCAATTGCAGCTGA
578	Lg10_Scaffold12	152630	152667	CT	CTCTCTCTCTCTCTCTCTCTCTCTCTCTCTCTCTCTCT	2	38	CTCCTTCTCCTCCAACAAC	CGCCGTCAGTTTCCTAC	GATTCCTATTTTTTGCCCTCCCTCCCCCTCACTGCCACCACCATCTCCACCTTCTCACTTTCCTCTCTCTCCTTCTCCTCCAACAACCTCACTGGTCTCACTCTCTCTCTCTCTCTCTCTCTCTCTCTCTCTCTCTCTAAAACTCCAAATTTGGTAGGAAACTGACGGCGTGTTTGTGAATGCAGGGAAGAGGAATTCCCGGAATTCAGTTTTGCGCCGGCAGAGTGCGGGCTTCGAG
579	Lg10_Scaffold12	215263	215282	AT	ATATATATATATATATATAT	2	20	ATCAACGAAACTTCATCATTG	GCTTTGTCAGTAATACATATTTG	ATTGAAAAAATTTGCAACGACTAAATATGGTCAATAATATATATTTCCAACGAAGCTTCACTGTTAGAAATATATATTATCAACGAAACTTCATCATTGCATATATATATATATATATATTCGACGAGGTTTCATTGTCGAAAATATATATATATTCCCAACAAAGCTTGCCATTGCAAATATGTATTACTGACAAAGCTTCACCATTGGAAGTAAATAT
580	Lg10_Scaffold12	227957	228002	AT	ATATATATATATATATATATATATATATATATATATATATATATAT	2	46	TACTACGTTAATGTGGGATAAC	TCCGTGTTGCGAGTTAC	ATTCATTAATCTCCAAAGACTCATATATAGAAATTACAATTGGTATTACATATATACTACGTTAATGTGGGATAACATATTACTATTTACACTTTAACTGATATATATATATATATATATATATATATATATATATATATATATATGTAACTCGCAACACGGAGGTCATGTTTTTAATGTACATGTTTTTTAACAAAAATGGTTTTAATGTACTTAACATATCATAGTTGTAGAAAAAATTTATTT
581	Lg10_Scaffold12	257580	257643	AT	ATATATATATATATATATATATATATATATATATATATATATATATATATATATATATATATAT	2	64	TACTAATCACCAAGAGACAAGAG	CTTCATGCTTAACTTCCATCAC	ACAATGTTGACATTAACGTAAGAATTTAACGATGTCCTTTTCTTTTTGTTCCTACCCACACCTACATCTTTTGAAGGTTATATTCCAAAAAAAAAAAAAAATATATATATATATATATATATATATATATATATATATATATATATATATATATATATATATATTACTAATCACCAAGAGACAAGAGTGTCTGGAAATTTCACGTGGCATTTGTTAAGCATATATTACAGATAACATGCATGTGATGGAAGTTAAGCATGAAGA
582	Lg10_Scaffold12	280834	280883	AG	AGAGAGAGAGAGAGAGAGAGAGAGAGAGAGAGAGAGAGAGAGAGAGAGAG	2	50	CGATGTATATGGTAGTCTTGTAG	CTTGGACCTCTCTTTCTCAG	TACACTTACACATTATGAGAATATGTGTGTAGTAAAGAATATAAGACTTAGAGAGAGAAGTCAAAGAGAGAGAGAGATGTGATGTCTATAAGTCTGTGAAAGAGAGAGAGAGAGAGAGAGAGAGAGAGAGAGAGAGAGAGAGAGAGAGAGAAGTCGATGTATATGGTAGTCTTGTAGAGAATAAAGTGGTCATCCTAGGGAGAGATAGATCTGAGAAAGAGAGGTCCAAGTCCCCTGATCAATACCCTGG
583	Lg10_Scaffold12	282399	282418	TATT	TATTTATTTATTTATTTATT	4	20	TCTACATAGGATTGGCATATCG	CAAACCCTCCCTTACTGATG	TGTCAATCTACATAGGATTGGCATATCGGTTAGAGCTTCTATCTACCTTCAAATTTTATTACGTGGCATTCCACTTAAGATTTACCATCTCCCTTGAAGATATTTATTTATTTATTTATTTTTTAAATTATCATCAGTAAGGGAGGGTTTGAAACTATTACAATAATTTAGGAAGGGAGAGTTTTGAACTCAGAACACATGGGTGAAAACTTATACCCTA
584	Lg10_Scaffold12	311272	311299	AT	ATATATATATATATATATATATATATAT	2	28	TTCACATCACATGGTCAAC	ATATTAACATTGGAAGAGGTTTC	AATTGTTCACATCACATGGTCAACCTTACGAAGAGCTTCAATTCAATTTAACTTATTTTTTCATTGTAGGAAGTCAAATTTGAAACCTCTTCCAATGTTAATATATATATATATATATATATATATATAATGAATAGGCTTATTATATTAACATCTCACAAATTGTTGCATAAACTCCACATATTTCATATACCCCATTTTTACTTTTCAATTAAAAATTATCTTAAT
585	Lg10_Scaffold12	327076	327111	AT	ATATATATATATATATATATATATATATATATATAT	2	36	TGAACCCAAGGTAATGACAC	CATATCTCTACGCACCAACC	TGACAAAACTTAACTAGGCAGGAAATTATGAAACATGTTGAACCCAAGGTAATGACACATAAATATGTATATATGCGTGTGCATAGAGAGAGAGAGAGAGATATATATATATATATATATATATATATATATATATAAAATGTATGAAAAAGTGTGCAGAGATATGCAGGTTGGTGCGTAGAGATATGCACATATGTATGTGTGTGTGTGTGTGTGTGTGTGTGTGTGTGTGTGTG
586	Lg10_Scaffold12	327174	327211	TG	TGTGTGTGTGTGTGTGTGTGTGTGTGTGTGTGTGTGTG	2	38	GGTTGGTGCGTAGAGATATG	GCACACCGACACTTACAC	AGATATATATATATATATATATATATATATATATATATAAAATGTATGAAAAAGTGTGCAGAGATATGCAGGTTGGTGCGTAGAGATATGCACATATGTATGTGTGTGTGTGTGTGTGTGTGTGTGTGTGTGTGTGTGTAAGTGTCGGTGTGCCAATTAGTGGTAAGAGAACTACAGTTGATTTTATTTGGTTTGTAGACTCTAGCTCTTTCTAAGTATTCGGTAATGATACCAAATT
587	Lg10_Scaffold12	336801	336832	AG	AGAGAGAGAGAGAGAGAGAGAGAGAGAGAGAG	2	32	CCACCAACTCCAAGACTG	CTCTTCTTCCTCTGCTTCTC	AAGAATCTGAAAAGGGGAATACCTTTTGGCCCTTTGAATTACTGAAGGAAAACCCAACAGAGGAAAAGCCACCAACTCCAAGACTGTTCTGGGATGTTGAAGAGAGAGAGAGAGAGAGAGAGAGAGAGAGAGAAAATCAGAAGAAATAAAGCAAGAGAAGCAAAAGGAGAAAGAAGCAGCAGCAAAAGAGAAGCAGAGGAAGAAGAGGGGGAAATGGAGAGGCGGGCTTGGC
588	Lg10_Scaffold12	358126	358169	GA	GAGAGAGAGAGAGAGAGAGAGAGAGAGAGAGAGAGAGAGAGAGA	2	44	ACCAGTATTCTCCACTTGTG	TGTGATCTCCAAATTCCTAAAC	GTTCGCATTGCGGGACACCTGAGTTTTGTAAGCTTCACATTACAGAAACAAAAATTTCAATATTTTATTTTGTTCGAAAACAAAATAAATGAATAAAATTGAGAGAGAGAGAGAGAGAGAGAGAGAGAGAGAGAGAGAGAGAGACCAGTATTCTCCACTTGTGGAGTGGCGAGGAGGATTGGGAGCATGCTGTCGGAAACTGCAATGCCAGTTTAGGAATTTGGAGATCACAAAGCTACAGATC
589	Lg10_Scaffold12	364109	364132	AT	ATATATATATATATATATATATAT	2	24	AAAACCTACATTCTTCAAAACC	GAGAAAGTGTCCGTATCAAG	ATTTTAAATAAAAATCCATAATTTGTGGGATTAAAAATATTAAAATATAAAAAATTATTATACCAAAACCTACATTCTTCAAAACCACAAAAAAAAAAAAATATATATATATATATATATATATTAGCCTTAATAACATTAGTAAATTTCTTCATTTAAACTTGATACGGACACTTTCTCAAATCAAAGAAAAATAATGTACTCATACAAGTTTAAAAATGGAT
590	Lg10_Scaffold12	380516	380565	AG	AGAGAGAGAGAGAGAGAGAGAGAGAGAGAGAGAGAGAGAGAGAGAGAGAG	2	50	CTCTGCCTGCGGAGTG	AGCTCGGAAGGTCTCG	GACACCTGGGTTTTGTATTCTTCACATTAAAAATTCAAAAAAGAGAGACTTGTTAGGTTAAAAACTAAATTGAATCAATAAATTCAGAGAAAAAGGAAACAGAGAGAGAGAGAGAGAGAGAGAGAGAGAGAGAGAGAGAGAGAGAGAGAGCGAGAGAGACCGGTCTTCTCTGCCTGCGGAGTGGCGACGCATTTGCAGATGCCAACGTGTTTTGCTGGAAGCGAGACCTTCCGAGCTCTGCAAAACAGTG
591	Lg10_Scaffold12	389348	389377	AG	AGAGAGAGAGAGAGAGAGAGAGAGAGAGAG	2	30	CGGACTCAACAATTTAGAGAG	AATGGTGACGCTAAGACTG	CAGAGCTCCGATATCGCTCCCTCTCAGAGAAGAACCTCCATTGCCAATTGCTCGAGTTTCTTCGACCGAAAGCGGACTCAACAATTTAGAGAGAGAAAGAAGAGAGAGAGAGAGAGAGAGAGAGAGAGAGGGGAGTTTCCAGAAAAACAGTGGGAACAGGGAATATATACCACTACAGTCTTAGCGTCACCATTTTCATCCACTTTGATAATTTTTTTCTTTTCTTTTCA
592	Lg10_Scaffold12	393074	393099	TA	TATATATATATATATATATATATATA	2	26	AGCACGCCTTGATTCTAG	TTTAAGCTATTTGCATACACAC	TTGCTTCCGCATCGCACCTTTGGTTATGTCACACTCATGTGACGGCCAGCACGCCTTGATTCTAGGATCGGGGTGTGTCATAGGCACATTTTGATATTATTATATATATATATATATATATATATATGTGTGTGTGTGTGTGTGTGTGTGTGTGTGTGTGTGTGTGTGTGTGTGTGTGTATGCAAATAGCTTAAATAACTTTTGAATCAAACAGTATTTATTTATT
593	Lg10_Scaffold12	393100	393151	TG	TGTGTGTGTGTGTGTGTGTGTGTGTGTGTGTGTGTGTGTGTGTGTGTGTGTG	2	52	AGCACGCCTTGATTCTAG	TTTAAGCTATTTGCATACACAC	TGTCACACTCATGTGACGGCCAGCACGCCTTGATTCTAGGATCGGGGTGTGTCATAGGCACATTTTGATATTATTATATATATATATATATATATATATATGTGTGTGTGTGTGTGTGTGTGTGTGTGTGTGTGTGTGTGTGTGTGTGTGTGTATGCAAATAGCTTAAATAACTTTTGAATCAAACAGTATTTATTTATTTATTACGTAGGTAAATTATTTTGCATGTATTATCTTACCTGGAACTTATATT
594	Lg10_Scaffold12	398779	398798	AT	ATATATATATATATATATAT	2	20	CGACAAGTCATTTAGCCATC	ACAGCAGTATCATATCAGGTAG	TCGGAAAAGGGACAACCATTCGACAAGTCATTTAGCCATCCATTCCTTGGAAATTTAAATTTGGTAACAAAGTTGCCTGATGTGATTCTACTATAAATAAATATATATATATATATATATAGGTAGCCTGACTACCTGATATGATACTGCTGTGTATATATATATTAATAGAGCCACGTGAAGGCCTACCATCTAATAAGGATGGTCTTTTTCCTTTTAA
595	Lg10_Scaffold12	404030	404051	TC	TCTCTCTCTCTCTCTCTCTCTC	2	22	TTAACTCCGTCCAACAATG	AATTGATAGTAGCATAACTGAAC	ATGTTCGTAATAAATTAAAATCAACCACGTGGCTTTTTATTTTGTGATTGAAATAATAAGCCAAGAACTTTAACTCCGTCCAACAATGGCATTAAACTCTTCTCTCTCTCTCTCTCTCTCTCATCTCTATAAATTTGAAAATCTGTCCAAAATTATTTTGTTTGCTAAAGTTCAGTTATGCTACTATCAATTATGAGAAACAAATTTGATCTGAGGTTCTTT
596	Lg10_Scaffold12	410237	410262	CT	CTCTCTCTCTCTCTCTCTCTCTCTCT	2	26	CTACTCAAGTGGAGATGGAAG	AATGCTGGTGTGTCTGTAC	CGGGAACTACTCAAGTGGAGATGGAAGCCCAAGGGTTGTGATCTACCGCCGTTCGATCCGGTTAGGTTTCTGAAGATGTACAGACACACCAGCATTGGTACTCTCTCTCTCTCTCTCTCTCTCTCTCCATCTCTCTCTTATTTATATATGTTTCAAGTTATTTAGTTGTNNNNNNNNNNNNNNNNNNNNNNNNNNNNNNNNNNNNNNNNNNNNNNNNNNNNNNNNN
597	Lg10_Scaffold12	423506	423527	AT	ATATATATATATATATATATAT	2	22	TGTATGTATGTATGTATGTAGAG	GTACGAATCATGCAATCTC	TGAGGAAAATAATATAATTTTTTCCAAACGAAATAATAAAAATGTACATTCAGAAAAATGAACTTCTGGAAAAAAAATGAATAAACAGTTCTCAAAAAGGATATATATATATATATATATATGTATGTATGTATGTATGTAGAGAGAGAGAGAGAGAGAGAGAGAGAGAGAGAGAGAGAGAGAGATTGCATGATTCGTACAGAAACTGGAAACTAGTACCAA
598	Lg10_Scaffold12	423546	423589	AG	AGAGAGAGAGAGAGAGAGAGAGAGAGAGAGAGAGAGAGAGAGAG	2	44	ATTCGTACAGAAACTGGAAAC	TTGAGCATTATCTCGGATTATC	AATGTACATTCAGAAAAATGAACTTCTGGAAAAAAAATGAATAAACAGTTCTCAAAAAGGATATATATATATATATATATATGTATGTATGTATGTATGTAGAGAGAGAGAGAGAGAGAGAGAGAGAGAGAGAGAGAGAGAGAGATTGCATGATTCGTACAGAAACTGGAAACTAGTACCAAAAATTGGGGAGGAGATGGAGAGAATGGGATAATCCGAGATAATGCTCAAAGCGCAAGAATGC
599	Lg10_Scaffold12	565263	565284	TC	TCTCTCTCTCTCTCTCTCTCTC	2	22	GGAATGCCAATAACAATTCTC	CGAGCCAAGATAGACCAG	CTCCAAAAATCTCATTCTACACCCTTCACAAGTGTATTTTTCTTTCTAAATATAGAAAGTTTGGAGTGTAAAATGAGATTTTTGGAATGCCAATAACAATTCTCTCTCTCTCTCTCTCTCTCTATATATATATATATATATATATATTATTTTATGGATCACTGATCATACAGCATACAGCCTTATAACCTGGTCTATCTTGGCTCGACAGACGGGGCATCC
600	Lg10_Scaffold12	565285	565308	TA	TATATATATATATATATATATATA	2	24	GGAATGCCAATAACAATTCTC	CGAGCCAAGATAGACCAG	CCTTCACAAGTGTATTTTTCTTTCTAAATATAGAAAGTTTGGAGTGTAAAATGAGATTTTTGGAATGCCAATAACAATTCTCTCTCTCTCTCTCTCTCTCTATATATATATATATATATATATATTATTTTATGGATCACTGATCATACAGCATACAGCCTTATAACCTGGTCTATCTTGGCTCGACAGACGGGGCATCCCCATTTCTTGCCTTTAATCTCCTT
601	Lg10_Scaffold12	576980	577013	GA	GAGAGAGAGAGAGAGAGAGAGAGAGAGAGAGAGA	2	34	AGAGAGGAGTGGGAAATGAG	CTCGCCTTCTTTTCTTTTGAC	GAATATCGAGTTTCTGAGCGCTTTGGCGAATTGGGTCTTGCAGAKTGACCCTGAAGACAATGCAGATCAATCAGAGWGAGAGAGAGRGGGGGGGRRGRGWGAGAGAGAGAGAGAGAGAGAGAGAGAGAGAGAGAGGAGTGGGAAATGAGAGGGCAGTAAGCGATCTCACATGTTTAGGATAGTTTGCAGGTCAAAAGAAAAGAAGGCGAGAYATTGGCGCGCCTCTTTCTCTTC
602	Lg10_Scaffold12	582897	582920	GGAGAT	GGAGATGGAGATGGAGATGGAGAT	6	24	CTACGGTAAACTGTTATTTGC	CCATCTCCATCTCCATCTC	CTACGGTAAACTGTTATTTGCGTACATAATTTGTACTTACAAAAGAGAGAGGGTAACAGTTACCGCGCCTATTGGATAGAGAGGGTGAGAAAAATGGGGAGGAGATGGAGATGGAGATGGAGATGGACAAATATAGGAGATGGGTATGGAGATGGAGATGAACAAGTTTGAATTGAGAGGGAGGGAGGGAGAGAGAGAGAGAGAGAGAGAGAGAGAGAGAGAGA
603	Lg10_Scaffold12	582985	583020	GA	GAGAGAGAGAGAGAGAGAGAGAGAGAGAGAGAGAGA	2	36	AGGAGATGGAGATGGAGATG	CTCTCAATTCAAACTTGTTCATC	GAAAAATGGGGAGGAGATGGAGATGGAGATGGAGATGGACAAATATAGGAGATGGGTATGGAGATGGAGATGAACAAGTTTGAATTGAGAGGGAGGGAGGGAGAGAGAGAGAGAGAGAGAGAGAGAGAGAGAGAGAGGCATTCAGCTGAAATTTAGGGGTGGGCACAGGGCGAGCCCAAATTTGGAGGGATGGACCAGACCCGTTTTAAAATACAATGGGATAGGCCAAGTCAAGT
604	Lg10_Scaffold12	586399	586426	AT	ATATATATATATATATATATATATATAT	2	28	AGTTGGTCTGAGGGTGTG	AATCATAAATTGGGAGCCTTTC	ACCTTCAGAGTTGGTCTGAGGGTGTGCAAGTGGTGCCACCGCACAAGGTTCCAATTCAGAAAGGCTCCCAATTTATGATTCTATTTTACCTTTATATATGATATATATATATATATATATATATATATWWATTAATTTAAATCTGTAAYAATTTTCTAAATTGTTTTCTCAGTGCAATTGTTTTAAGCGTCTTATTTGTGATGCACAAACTGGGTACTGAATCCTCCC
605	Lg10_Scaffold12	628296	628319	TC	TCTCTCTCTCTCTCTCTCTCTCTC	2	24	GGTTCCGATTCTGCCATG	TGGAGTGGAATCAATGATGTG	GCGCCGGTTCCGATTCTGCCATGCCACCACTGCTGATCCTTTGCACCTTAGAATCCACATCATTGATTCCACTCCAATCACTGGGAGTCTGGGAGGCCGTTCTCTCTCTCTCTCTCTCTCTCTCTMTSAACCWATCCTCCATTTGCTATTTGCAAGGGTGTTTTTTCTCTCTATGAACCAATCCTCCGTTTGCTATTTGCAAGGGKTTTTTTTTKGTTTTTTAT
606	Lg10_Scaffold12	639375	639398	TGAAAA	TGAAAATGAAAATGAAAATGAAAA	6	24	AATCCCACAAGATCACCTTC	GATATACCCGACGACTTGG	CATGAACAATCAATCAATAAAGTTCGGAAACACAATGGCTAGTATAGGGGTGATGTGAGTTGACTATTAARTATATAAAGTGACATTAAAAGTAGTAAATTGAAAATGAAAATGAAAATGAAAATGAATCCCACAAGATCACCTTCTTAAGAGCATCATCAAGTTTTTTCTRGTCAAGGACCAAGTCGTCGGGTATATCAGTTCCCCAGGTAGCAACCCTYTTT
607	Lg10_Scaffold12	691477	691556	CT	CTCTCTCTCTCTCTCTCTCTCTCTCTCTCTCTCTCTCTCTCTCTCTCTCTCTCTCTCTCTCTCTCTCTCTCTCTCTCTCT	2	80	AGAAGATAAATACCTCAACATTG	GAGAGAACTTAGAGAGAAGATG	GTTGTAAGAAGATAAATACCTCAACATTGTWTCACTTGGTTGTTAAGAAATATATCAAGAACATTCATCTTCTCTCTAAGTTCTCTCTCTCTCTCTCTCYCTCTCTCTCTCTCTCTCTCTCTCTCTCTCTCTCTCTCTCTCTCTCTCTCTCTCTCTCTCTCTCTCTCTCTCTCTCTCTCTAAGCCTGTTACATTCTTCTTCTTCTTTACTGTATAAGATTGATCTTAATTAACACTATAAATAGTCTTCCTTTCTCATTTGCAAATTTTGATGTACATTT
608	Lg10_Scaffold12	722134	722159	TC	TCTCTCTCTCTCTCTCTCTCTCTCTC	2	26	CACCAATTCTTATCATCACTCAC	GAGAGCGAGCTGTAATCTAAG	CTCACGTCACTCTCTCACTCTCTCTCTAAACCTACACACTTAACCACCAATTCTTATCATCACTCACACATCACCATCATTTTTGTTTTGGAAAACCGGTTCTCTCTCTCTCTCTCTCTCTCTCTCTTTTTGAACTCTCTGCCTTCTCTCGAAACCATCTTTTCCTCTTAGATTACAGCTCGCTCTCTTTCTCTCCCCTTTCGAACTCTCTGCCTTCTTTCTAAAC
609	Lg10_Scaffold8	1398	1421	ACA	ACAACAACAACAACAACAACAACA	3	24	CACGATGTTCTGCTTCAAG	TTGTTGTTGTTGTTGTTGTTG	TCTGAATGTTCTCTGCACGATGTTCTGCTTCAAGAATGTACRACAGCTTCCCCTGCGGTACAAACTCCCACCCAAAGCACATGCCACCATGATCTTCCCTACAACAACAACAACAACAACAACAAAGTCTTTTCCCACTAAGTGGGGTCGGCTATATGAATCCTRWAACGCCATTGCGCTCGGTTTTRTGTCATGTCCTCCGTTAGATCTAAGTACTCAAGTCT
610	Lg10_Scaffold8	28372	28393	AT	ATATATATATATATATATATAT	2	22	GCTTTGATCTGAAGGTGTTG	TTCCGTGTTCCAAACTCTG	ATATTTTATTTATCAAAAAAAATTTCACTCACTCGTGCCTGCACCATATAAATCCAGCAAGAATATATAAACATATATATACATACACAMACACACACACATATATATATATATATATATATGTATAAAAACATAATATTATAATGCAGTGCTTTGATCTGAAGGTGTTGTAAAACAAAGAAACCGAGTTCCGAGTAAAAGGCAGAGTTTGGAACACGGAAG
611	Lg10_Scaffold8	32148	32167	TTCT	TTCTTTCTTTCTTTCTTTCT	4	20	TGTTCTCATTCTGCTCAATAAC	AAGAAAGAAGATGACAAGTAACC	GTAATTCTTGGTCTCTTCTCTTCATGTTTTCTTTGTTCTCATTCTGCTCAATAACAGGAAAGTTCTTATAGAGATGTTGAGCTTTAGGTTACTTGTCATCTTCTTTCTTTCTTTCTTTCTTATTCCCACTAGACATGTTATTCCTGTACGCAGATATTCTTGATCGAATCTTTATCCCTGGTGGGTGTGTGAGCCTGTTTGTTTGATGGCCTTCAGGGCT
612	Lg10_Scaffold8	83026	83045	GT	GTGTGTGTGTGTGTGTGTGT	2	20	GCGTGTGTGCGTGTTG	AACCTAACATCTCACAGTCAC	AGAGACCGAGGGAGAGAGAGAAKGATCCAGAAAGGCTCTGGGTATGCGTGTGTGCGTGTGCGTGTGTGCKTGTTGCRTKTGCGTGTGTGCGTGTTGCATCGTGTGTGTGTGTGTGTGTGTTGCAGAGTGTTGCAGAGGTGAAAAGAGGTGAAAATAATTTTGCACCCAGAGGTGAAAAGATGTGAAAATAATGTGCCTGTGACTGTGAGATGTTAGGTTT
613	Lg10_Scaffold8	96735	96774	CT	CTCTCTCTCTCTCTCTCTCTCTCTCTCTCTCTCTCTCTCT	2	40	GTAAGAAATCAGACTCCTCTCTC	TGTCTTGTCTCTATGATGTGTAG	CTGCTAGTTCCTGTAAGCTTGATTCTATACCTCCTGCTTGCAATTTTTCCAAGTTTTTTCTTTCCCTTTAGTATACTTGTGGTAGTAAGAAATCAGACTCCTCTCTCTCTCTCTCTCTCTCTCTCTCTCTCTCTCTCTCTCAAATTGAATTTCGATATATTTTCTACACATCATAGAGACAAGACATGCTGTACCTGGATCCGAGTATTCCCGAGATATTAGACTTTCAGATTACGTGGA
614	Lg10_Scaffold8	101586	101611	CT	CTCTCTCTCTCTCTCTCTCTCTCTCT	2	26	CTCCCTCCCTCCCTCTC	CAACTTCTGAATAGTCCTACAC	CATTTGTGTAGGGTCCTAATAATCCGCTTCCTTTTTAAGCCACCATCACAACCCCCCCACCTYTTCTTWCCCCCCTCCYTCCCYCCCTCCCTCCCTCCCTCTCTCTCTCTCTCTCTCTCTCTCTCTCCCCAAATAAATAAATAAAGAGATGAAAAGTGTGTAGGACTATTCAGAAGTTGATATTTTCATGTGCACACAATCCAGTGGGAGGGAGACGAGAGTATAT
615	Lg10_Scaffold8	112845	112894	TC	TCTCTCTCTCTCTCTCTCTCTCTCTCTCTCTCTCTCTCTCTCTCTCTCTC	2	50	CTCTTTCTCTTTCCGTCCTC	AGTTCACCGTTGCTTGATG	CYCATATCATATGAAAGCCTTAGACTTTAGAGCTCGCACAAGTTTTTCTCTTTCTCTTTCCGTCCTCAATCTGCAAACCAAAACCTTGATTCAACYTGAATCTCTCTCTCTCTCTCTCTCTCTCTCTCTCTCTCTCTCTCTCTCTCTCTCCGCATCAAGCAACGGTGAACTWRGTACAAAGAGAAAAACTTGGATTTCGTACAATTACTTGGATTCAAAACTYGTGCGATTGAGGACGTATATCAACAAG
616	Lg10_Scaffold8	117447	117468	AT	ATATATATATATATATATATAT	2	22	GGAGCACCTCAAACTCAC	AGGTAGGACAATCGAAAGAC	ATRAATGGTCATAATTAAATTGAAGAAATATTAYTTTTGTTKGTTTACTAATCTAACRGATATAAAGTCAAACTACTYAGTAGCCCAGACTATTTTTTAGATATATATATATATATATATATAAATGCTAAGTTAGGGAGCACCTCAAACTCACCGGAGCTCTCCGCAACCGAACCGACGCCATCCTCGTCTTTCGATTGTCCTACCTCCCTCACCGCCTTC
617	Lg10_Scaffold8	131133	131154	AT	ATATATATATATATATATATAT	2	22	CCACTAAGTAAGCATATAAGAAC	TTGTGGTATATATGATTGATGAC	ACGCTCGACYGAAGCCATACATACATACATATATATATCATTCGCCCGTAGGCAGTAYCATTGAATAACCACTAAGTAAGCATATAAGAACATTAACATAATATATATATATATATATATATCTCAAAACAAAGCTYAGTAACTAAAACGTCATATCGTAAAACCACGTTCATAAGTAGGTATATAGTCATCAATCATATATACCACAAAGAATGYAAAGTA
618	Lg10_Scaffold8	203030	203053	TGTTTC	TGTTTCTGTTTCTGTTTCTGTTTC	6	24	ACCTTGGAAGTGGATTCATTC	GAAACAGAAACAGAAACAGAAAC	ACCTTGGAAGTGGATTCATTCAAAATATAAGCAAGAAATTAAAAGAGAAAACGAGAAATACCTGGAACGAAATGAGTGAATCGCAGATGAAGGGGGCTTATGTTTCTGTTTCTGTTTCTGTTTCGAATCTGGATTTGTGTGTGCGGGGGATTCAAGTGGTTGAGTTGAGTGGGAAGCAAATTCGAATGGTTTCAAAATCTGATATGAGGGCAAAATGGGAAAAT
619	Lg10_Scaffold8	214730	214753	TGTTTC	TGTTTCTGTTTCTGTTTCTGTTTC	6	24	ACCTTGGAAGTGGATTCATTC	GAAACAGAAACAGAAACAGAAAC	ACCTTGGAAGTGGATTCATTCAAAATATAAGCAAGAAATTAAAAGAGAAAACGAGAAATACCTGGAACGAAATGAGTGAATCGCAGATGAAGGGGGCTTATGTTTCTGTTTCTGTTTCTGTTTCGAATCTGGATTTGTGTGTGCGGGGGATTCAAGTGGTTGAGTTGAGTGGGAAGCAAATTCGAATGGTTTCAAAATCTGATATGAGGGCAAAATGGGAAAAT
620	Lg10_Scaffold8	223967	224000	CT	CTCTCTCTCTCTCTCTCTCTCTCTCTCTCTCTCT	2	34	CCTCCACTATTATTAGCTCCTC	AAATTGATGTGAATGGGTGAC	ATAAAATAAAAAATAAAAAACAAAAWYTGATGCGTGCTTTACATCACTCAGTCACACATAGTTTTCCTCCATCTTTTTCTCCCTCCACTATTATTAGCTCCTCTCTCTCTCTCTCTCTCTCTCTCTCTCTCTCTCACATATTCTCATTAAWATTCTCCCTCCTTTCACGTCACCCATTCACATCAATTTTTTTTATTTTCTCTCATCTCTCATATCACTATACTCTCACTCCAT
621	Lg10_Scaffold8	230127	230154	TC	TCTCTCTCTCTCTCTCTCTCTCTCTCTC	2	28	CACCAACGCAACACATATTC	AGATACGGAAGCCATTGATAC	AAAWAAWAAAAAAWAATTTGGCGGCCACAGCAACCCCTCWCTCGCCCCTCTTTTTCATACACAAAAACAAGACGCGCGCACGCACCAACGCAACACATATTCTCTCTCTCTCTCTCTCTCTCTCTCTCTGCTGTATCAATGGCTTCCGTATCTGCTCCAACCCCAAGTCCTCACAAGCTCAACTTTCCCAACCCCAAACCATACCCCTCCTCCGTCGCCAAAAGACCA
622	Lg10_Scaffold8	260901	260926	TG	TGTGTGTGTGTGTGTGTGTGTGTGTG	2	26	GCATCCATTGACAACCAG	TAAATAGACACACAAAGATACAC	TTCAACTTTCCACCCACATTATGAAAAGTTGCTAAGACTTTTTAGTGTTACTAATGCTATGCATCCATTGACAACCAGGGTGGATTGTGCATCAAAGGTTTGTGTGTGTGTGTGTGTGTGTGTGTGTATCTTTGTGTGTCTATTTACTTACCTTTTTTGAACTTTATACTTCTCAAGTGATATGGTAATTTAATTTCTTAAACTTACAGTTTGTCGCTGTAAAAGA
623	Lg10_Scaffold8	263886	263921	TCTT	TCTTTCTTTCTTTCTTTCTTTCTTTCTTTCTTTCTT	4	36	CGTGGCAACACCCTATC	AAGAAAGAAAGAGAGAAAGAGAG	CATTATTTTATAATTCTTCTCATCTCTCTGCCTGCCACGTGGCAACACCCTATCTCATTCTCTTTTTCCCCTCTCCCTGAGTCAACTCTCTATCTCTCAATCTTTCTTTCTTTCTTTCTTTCTTTCTTTCTTTCTTTCTCTCACTCACTCTCTCTTTCTCTCTTTCTTTCTTTCTTTCTTTCTTTCTCTCACTATCTCTCTCTCCTTCAGCTCTCACTCTCTCCCCGGAACTTATT
624	Lg10_Scaffold8	263946	263969	TCTT	TCTTTCTTTCTTTCTTTCTTTCTT	4	24	CTCAATCTTTCTTTCTTTCTTTC	GAGAGTGAGAGCTGAAGG	TCTTTTTCCCCTCTCCCTGAGTCAACTCTCTATCTCTCAATCTTTCTTTCTTTCTTTCTTTCTTTCTTTCTTTCTTTCTCTCACTCACTCTCTCTTTCTCTCTTTCTTTCTTTCTTTCTTTCTTTCTCTCACTATCTCTCTCTCCTTCAGCTCTCACTCTCTCCCCGGAACTTATTTTCTTTGTCTCTCACAGATCTCTCCCTCTCTGTGCACTCATCCCTCCG
625	Lg10_Scaffold8	316331	316350	AT	ATATATATATATATATATAT	2	20	AAACATTCCCATCATAACAAAG	TGAGAGGTATTAGCAAACTTC	AGAAATATGAAAATAATTGAAACATTCCCATCATAACAAAGTTCATGTGCTCTGCGATTTGCAGCAAAAGAAGTTTGCTAATACCTCTCATGAAAATCTAATATATATATATATATATATAATCTAAACTATAATGGAGGAATTCAAATTATTGTGCAAAAAAGAAAGATTAAAATCAAAACGTAAATGTAACTTCAAAATTGGGAGGCCGAATTCAACA
626	Lg10_Scaffold25	85400	85420	TTG	TTGTTGTTGTTGTTGTTGTTG	3	21	TTGTTGTTGTTGTTGTTGTTG	CCGAGGATGGCGTACC	AGACTTAGAGTACTTGGATCTAACGGATGACATGACACAAAACCGAGCGCAATGGCGTTCTAGGATTCATATAGTCGACCCCACTTAGTGGGAAAAGGCTTTGTTGTTGTTGTTGTTGTTGTATCGGGTGTTCCTTACCATCATAAATTACATGACAGAAATTATGGAGCTGGTACGCCATCCTCGGGTGTTGTTTTTCAATAGCTATGGCCCAATCTCAA
627	Lg10_Scaffold25	148367	148386	AATT	AATTAATTAATTAATTAATT	4	20	TGGATGAGTTGTATTCTTCAG	TTCTAAAAGGATATGAACAGTTG	TGGATGAGTTGTATTCTTCAGGGAAAGTTATAACTTTTTACGTTAAAATACAACTGTTCATATCCTTTTAGAATATTTTTTGTCGAAAATATCCTTTTAGAATTAATTAATTAATTAATTATAGTATTTCCTTTATTAATTAATTAACTTATTTCACTACAATCATATGTATATTATTACACCAATGTTATGGTGTGCCTTCACACATGATTACACATAT
628	Lg10_Scaffold25	155493	155542	TA	TATATATATATATATATATATATATATATATATATATATATATATATATA	2	50	GCCGTGTTCAACTTCAAC	CCTTCATCGCAAAATCTACC	TATYTGAATTTTTTTTATGTTATTCAAACCATATTCCTTTACCCATTTCCCTTGCTAAGTTTACGTGCCGTGTTCAACTTCAACATGTCGTACCTTTACCTATATATATATATATATATATATATATATATATATATATATATATATATAATATACATAGATATGCTTTATTTGGTAGATTTTGCGATGAAGGTGTCCTTTTTTATTTCCGCAGCATATTTCTACGAACGGTTGCACCATTTTCAACCGT
629	Lg10_Scaffold25	171542	171581	TGTA	TGTATGTATGTATGTATGTATGTATGTATGTATGTATGTA	4	40	GCACCTTCAACAAGTAAGAG	CCGTGTTAGCCGTGATG	ACGTGCCAATAGTGGTGTTCTCTTGATCATGCATTCTCTGCATGGCTACTGCACCTTCAACAAGTAAGAGTTTCATATGAGTTATATATATATATATATATGTATGTATGTATGTATGTATGTATGTATGTATGTATGTATGAATGTATACTGTGTTTTGATCATACAAACATCACGGCTAACACGGTGTTGATGCAGTTGTGACATCTCATTCGTAACATAATTGAGGCACATATAAAG
630	Lg10_Scaffold25	175443	175480	TA	TATATATATATATATATATATATATATATATATATATA	2	38	TATATCAACTTGGTCCACTC	CGAAGATGCCGATGTG	GATTTTATGGCATGCTAGGGTTTTCGGAAAATCTACTACTTATTATGCTATATGAGTTTTCTAAACTAGGGGATTAGTATGTTGATAATTGTTTCAGTATTATATATATATATATATATATATATATATATATATATATCAACTTGGTCCACTCATGTTTTGTTTTGTGCCCCCTTTAGGATTTAGAATCGAGGCGTACAATTTCGGCATCATGGCACTCCCACATCGGCATCTTCGA
631	Lg10_Scaffold25	217587	217626	AT	ATATATATATATATATATATATATATATATATATATATAT	2	40	GAGCAGATCCTAGCAGTAG	ACCTTCTTAATTAGCAGTTCC	GTCGAGCAGATCCTAGCAGTAGCAGAGAATAAAATCCAAGCAGGTGATGGATCCAAGAAATTAAGGAACTGCTAATTAAGAAGGTTGGCCTTCCGTAGGAATATATATATATATATATATATATATATATATATATATATGGAARGGATTAAANNNNNNNNNNNNNNNNNNNNNNNNNNNNNNNNNNNNNNNNNNNNNNNNNNNNNNNNNNNNNNNNNNNNNNNNNNNNNNNNNNNNNNN
632	Lg10_Scaffold25	242017	242042	AT	ATATATATATATATATATATATATAT	2	26	AGTTTGAAACCAATTTATTCTC	ATGTTTAACTATGTATAATGTGC	TTARGTTCAAATCTYGAGAATAATGAGTTTGAAACCAATTTATTCTCYTATCTCTTATGTATATATTTCRTTGTATTAAAAAATTGAAAATAATATGTAAATATATATATATATATATATATATATAGTTAWTCACTTATTAATTAAGTAATGCACATTATACATAGTTAAACATTGTGAAAGCTATGTTATCATAATCATAAATATATGAACAACATGTATTAAA
633	Lg10_Scaffold25	244775	244802	ATAC	ATACATACATACATACATACATACATAC	4	28	ATCTGCTTCACATATATACATAC	ATAGACAAGAGTTTCCAATTTC	CTGATTGTTAAAATATTAAAATATATTACAGAGTGTGCTTCACAAAAACTTATCTTAAAAGTTGTGTAAAAAAATAGTGTCACRGATCTGCTTCACATATATACATACATACATACATACATACATACATATACATATATATATATATATATATATATCAGGCATGTACCATGGAAGAAATTGGAAACTCTTGTCTATTTCTGATTGGCTAAGATCACAAAAAATAGA
634	Lg10_Scaffold25	244809	244832	AT	ATATATATATATATATATATATAT	2	24	ATCTGCTTCACATATATACATAC	ATAGACAAGAGTTTCCAATTTC	GTGCTTCACAAAAACTTATCTTAAAAGTTGTGTAAAAAAATAGTGTCACRGATCTGCTTCACATATATACATACATACATACATACATACATACATATACATATATATATATATATATATATATCAGGCATGTACCATGGAAGAAATTGGAAACTCTTGTCTATTTCTGATTGGCTAAGATCACAAAAAATAGACAGGTGAGGGGATTTCGACCTSGCAATATT
635	Lg10_Scaffold25	246029	246050	TA	TATATATATATATATATATATA	2	22	CTCATTAAAGCGATCCTCTAAC	ACAGTTACAATCGTACACAATC	GCAACTCGGTATTTACCTCATTAAAGCGATCCTCTAACTCCGTAAACAACATCCTTTGCTTTATGATTGTGTACGATTGTAACTGTTTGTGACTTTTACTTATATATATATATATATATATAGAGAGAGAGAGAGAGAGAGAGGATCCCCATTTCTTTATAAAAATGAGAATTAGTTGTGGGTTCACACCACTTCGAACTTTAACGATCCGAACTGTTTATT
636	Lg10_Scaffold25	246051	246070	GA	GAGAGAGAGAGAGAGAGAGA	2	20	AAACAACATCCTTTGCTTTATG	GTGAACCCACAACTAATTCTC	AAAGCGATCCTCTAACTCCGTAAACAACATCCTTTGCTTTATGATTGTGTACGATTGTAACTGTTTGTGACTTTTACTTATATATATATATATATATATAGAGAGAGAGAGAGAGAGAGAGGATCCCCATTTCTTTATAAAAATGAGAATTAGTTGTGGGTTCACACCACTTCGAACTTTAACGATCCGAACTGTTTATTTTTCAAGTTGTACTTCATAG
637	Lg10_Scaffold25	251050	251093	CT	CTCTCTCTCTCTCTCTCTCTCTCTCTCTCTCTCTCTCTCTCTCT	2	44	CTCTCTCCCTCCAAGTCTC	CGCACGTAATAACCAAGAAG	CAACTCGTGGTATAAAAAACACTCCCCACATGATCACATTCTCGCATCCTCACTCCCTTTCTGAATTTCTGTCCCTTCCTCCGCAGCCAAAACTACCAACCTCTCTCTCTCTCTCTCTCTCTCTCTCTCTCTCTCTCTCTCTCTCCCTCCAAGTCTCCATTTTCTCTTCTGCAACAGGGTTTCGTTGAAGAAACAGGATAAAAGACTTAATCTTCTCTTCTTGGTTATTACGTGCGTTGGGGTT
638	Lg10_Scaffold25	265059	265092	GA	GAGAGAGAGAGAGAGAGAGAGAGAGAGAGAGAGA	2	34	CGTGTGTAATGTTTATGTTGAG	AGGCTCGGTTGAATATGC	GTTACAGTTAAATTCGGTTAGGTCCGTCASATTCTAATCACGTGCCTTGTTGATCCCCATTTTATTACAGGATTTTATCTCCGTGTGTAATGTTTATGTTGAGAGAGAGAGAGAGAGAGAGAGAGAGAGAGAGATTTATTTCAACTGGTGCATATTCAACCGAGCCTCTCATCATTATTCAACTTTTCTTTTTAAGTTTATTATTGGTTGTCATGCGTCCAAGTCTCACCAGTC
639	Lg10_Scaffold25	268282	268319	AT	ATATATATATATATATATATATATATATATATATATAT	2	38	AGACTCTCAATCCTCGTAGC	AATCGCATCAATCAATACCAAC	AAGTGCCGACGCTGCTCTTAGCTAGAATATTTATCTGATGCGTGTATGAGCCGCGTGTCCTTCTCTTAAGCAAAGACTCTCAATCCTCGTAGCTATATACATATATATATATATATATATATATATATATATATATATTCAAAGTACACAAAATTAAGTCGTTGGTATTGATTGATGCGATTTTCACCTTATAAACATATATCCCTAGCTTTCCAGCCATCCCCAACTAATTTTTTCA
640	Lg10_Scaffold25	268423	268448	TG	TGTGTGTGTGTGTGTGTGTGTGTGTG	2	26	AAGTCGTTGGTATTGATTGATG	TGGGGATGGCTGGAAAG	AAGTACACAAAATTAAGTCGTTGGTATTGATTGATGCGATTTTCACCTTATAAACATATATCCCTAGCTTTCCAGCCATCCCCAACTAATTTTTTCAATATGTGTGTGTGTGTGTGTGTGTGTGTGYGTGTGTKTTGTTGTGTGTGTATAAGCTCTCGTTCTCATTCTTTATATAAAAAGCCACCAACGTCCTCAATTCGATATAGGACATGTAAGCAGCATTTTG
641	Lg10_Scaffold25	269391	269420	AT	ATATATATATATATATATATATATATATAT	2	30	ACTAGATAGAGATATTACATTGC	TCAAGATTATCATCCTCAATAAG	ATGTGTGTRTATATATATATATATATCTACTAGATAGAGATATTACATTGCAGCTTATATCTAATTACTCTCATCCTTATTGAGGATGATAATCTTGATGATATATATATATATATATATATATATATATAYAKRGTCTTGAAATAGAGTAGATCTGCTTTCCAATTCTTATTCTCTTCTTTTATCAGCCTTTTATACATAGGATTGTTAACCTATATTTCTCCTCGTCA
642	Lg10_Scaffold25	271749	271778	CCTCTC	CCTCTCCCTCTCCCTCTCCCTCTCCCTCTC	6	30	CCCTTTCCTCTCCCTCTC	GTCCGAGTCCATGCTTAG	CTCTTTTATTATCGTCTTCAAAACCCACTTGTAATTATTTSTTATCAAATCGATCGAGTTCTTTTTAATCTCTTCTCCCTTCTCTCATAWCATTCCCTTTCCTCTCCCTCTCCCTCTCCCTCTCCCTCTCACTCTATATGCCTTTGAATTTCTAAGCATGGACTCGGACCCACCATTTCGCAAGGCCTACAAGACCCTTTTCGACAACACCGTCAACAAAGCCAACAACA
643	Lg10_Scaffold25	273002	273037	ATAC	ATACATACATACATACATACATACATACATACATAC	4	36	AGCAGCTTCATACATATACATAC	AAGCAATTCATTTCTGGGTAC	TTCTGCATCACATGCAGTCGTTTATGAACCACAAACTAAGTTTCAGAGAACTTTGCATGTGATTCAGTACTTCTTCCAAATTTCCAGCAGCTTCATACATATACATACATACATACATACATACATACATACATACATATATACAGTGTGCAGTGTATCTTTTTTGTTCTAGATCGATCTAGCATTGTACCCAGAAATGAATTGCTTCCCTGTCATGGACAAATTACAGATATATA
644	Lg10_Scaffold25	316488	316517	TA	TATATATATATATATATATATATATATATA	2	30	TTGCTGTGTTTCATCATCTAC	TTAAATACGGTGCTTAATGTTTG	TATGTATTTTGTTTTATGACCAGAATAAAATAAGACTTAAAAAGGCTACAAATTTGCTGTGTTTCATCATCTACAAATTTACTGTATTTAATACAAGTACTATATATATATATATATATATATATATATAGATTCAATTGCACAAATCTACTACAGTTTACAAACATTAAGCACCGTATTTAACTGAAAAATAGGCATGAACGAATGTGAACATAAACAACAATTTTTTT
645	Lg10_Scaffold25	323001	323072	CT	CTCTCTCTCTCTCTCTCTCTCTCTCTCTCTCTCTCTCTCTCTCTCTCTCTCTCTCTCTCTCTCTCTCTCTCT	2	72	CCCTCCCTCCCTCCTC	TAAAGTGAACTGTACCAGAAAC	TCCATGTGGGAGAAAWCAATTTAGTTCCCTATCAGCTGTAGAGGTAATCCCTAATTTTCCTTCCACCTTCCTCTTTCTTTCACATTTTTCTCCTAGTGCGCTCTCTCTCTCTCTCTCTCTCTCTCTCTCTCTCTCTCTCTCTCTCTCTCTCTCTCTCTCTCTCTCTCTCTCTTCCCTCCCTCCCTCCCTCCTCTTCTTAACCCGTTCAAAACAAAAGAACTTTAACGAAAAGTTTCTGGTACAGTTCACTTTAACGAAAAACCACATTTTTA
646	Lg10_Scaffold25	327630	327649	TTTTA	TTTTATTTTATTTTATTTTA	5	20	GAAGGAGAGAGGGAGAGTG	TTATTGAAGCCTCACCTACAG	RAGGGATGTTGGCCTTATAGATACTAGTAAAGTGTGTATGAACACATTTTTTTAGAAAGTGAGAAGGAGAGAGGGAGAGTGGGAGGTTTTTGTTTTTGGTTTTTATTTTATTTTATTTTATTTTTAAATATTGGAGGTATTTTAACATCACCTGTAGGTGAGGCTTCAATAAAAAAACAGTAAAATTTGAACCGGTRAAATTACATTATTGCCCATYATT
647	Lg10_Scaffold25	329598	329637	TC	TCTCTCTCTCTCTCTCTCTCTCTCTCTCTCTCTCTCTCTC	2	40	CTCTCTCGTTTGCTATTTCG	GCGGTGATGAAGATTGAAG	CCATAAATGCAATCGCACCCTCTCAATACGCTCTGCATTAACTCCTTCGCTGTCACATCCTCTCCACCTGGTCCTCTTTCTTCCCCCCTTCCCCTCAAAGTCTCTCTCTCTCTCTCTCTCTCTCTCTCTCTCTCTCTCTCGTTTGCTATTTCGATTCTATCTCCCCTTTTTTCTCGTCCGTTCTCTTTCTGTCTCTCCTTCAATCTTCATCACCGCATTCTTCTTAAACCCACAACTCTT
648	Lg10_Scaffold25	336659	336700	AT	ATATATATATATATATATATATATATATATATATATATATAT	2	42	CGCATGTGTGTATATATGGTAC	ATGAATCTTAGAATGTCACTGC	AATGCCCCATTCGACGCTGCGAGGGAATTAAAGTCATCCCCAGACTTGCAATTACCTACTGATGAATTAATAAGAAACTTTGCTGCAAGCTTCCTATTCAATATATATATATATATATATATATATATATATATATATATATGACTCATATATATACACGCGCATGTGTGTATATATGGTACTTAGACCTAACAGAGATATGACGCAAAACAGAACGCAGTGACATTCTAAGATTCATGCAG
649	Lg10_Scaffold25	361625	361648	CCTC	CCTCCCTCCCTCCCTCCCTCCCTC	4	24	ATGTTTACTTGTAGTGGTTTGTC	AGAGGCAGGGCAGGAG	TCTTAGAAAAAGAAGGCTAAAAATCTTTCTAATATGTTAATTAAAATGTTTACTTGTAGTGGTTTGTCACCATCAAACACTATGTCAAAATTTCCACTCACCTCCCTCCCTCCCTCCCTCCCTCAACTCGTATATAAACCCTCCTGCCCTGCCTCTCACATGCATCCCAAGAAAGACCGTTTCAAAAGTTTTCCTTTCAGTAATCACCAACTTATTACAAATCA
650	Lg10_Scaffold25	418944	418965	TA	TATATATATATATATATATATA	2	22	AAATTGGTCCACTCATGTTTG	GACGCCGGGATTGTATG	TGAGACATTGTCCGGCATGCTAGGTTTYGGAAAACTTATGATATATATATGTGTTTTCATAAAACCTRGGGGTYAGTACGTTGATAACTGTTTTACTATWTATATATATATATATATATATATRTATCAAATTGGTCCACTCATGTTTGTTTTGCRCMCCCTTCAGGGCTTAGAATCGAGGCATACAATCCCGGCGTCCAGGCACTTCCRCATCGGCATCTT
651	Lg10_Scaffold25	446009	446032	AG	AGAGAGAGAGAGAGAGAGAGAGAG	2	24	GAGAGATCACCAAAATACAAGG	CAAGGCACAATGTAGACATAC	NNNNNNNNNNNNNNNNNNNNNNNNNNNNNNNNNNNNNNNNNNNNNNNNNNNNNNNNNNNNNNNNNNNNNNNNNNNNNNNNNNNNNNNNNNNNNNNNNNNTAGAGAGAGAGAGAGAGAGAGAGAGATCACCAAAATACAAGGGCAGGCCGCAGGCATATCCAAATATGAACTTATAAACAAAAGTATGTCTACATTGTGCCTTGTAATGATAGAAATCAATCATA
652	Lg10_Scaffold25	450627	450652	TC	TCTCTCTCTCTCTCTCTCTCTCTCTC	2	26	GAACTTCACGCTCACCTC	ACCAGATATTAGATTGTGTTTCC	AAGAAACAGAGTTAACGATGGAGGACTGGCTGTCAATGCCAAAGGTGGAACTTCACGCTCACCTCAATTGATCCGTCAGAGACTCCACTTTACTGTTACTTCTCTCTCTCTCTCTCTCTCTCTCTCGCTTTGTTCTCAGGAAACACAATCTAATATCTGGTGTTTTGTTTTGTGTGCAGAGAACTTGCTAGTGTTTTGGGTGATAAGGGTGTCATAGTTTTCTCAG
653	Lg10_Scaffold25	494260	494280	ACA	ACAACAACAACAACAACAACA	3	21	CTACAACAACAACAACAACAAC	TGGCGTTCTAGGATTCATATAG	CCTCACTTCTTTCGATTTTCTTCTACTAGTAAAAGTGAGGTTTTCTCAAAACGTCATATCTTTAAGAAAGACAGGACGCCTTGTACAAAGTCGGACTACTACAACAACAACAACAACAACAAAGCCTTTTCCCACTAAGTGGGGTCAGCTATATGAATCCTAGAACGCCATTGCGCTCGGTTAAATGTCATGTCCTCCGTTARATCCAAGTACTCTAAGCC
654	Lg10_Scaffold25	522559	522588	GA	GAGAGAGAGAGAGAGAGAGAGAGAGAGAGA	2	30	GAGGCGGTTAAACTTAATGAG	GCTGACGACTTACACTGG	GGAAATTACAAAAAAAGCGCAGAAAGAGGGAGAGAGGGGATCAAAGGGGCGGTTATACTAATAATAGAAAGAAAGAGGATAAGAGGCGGTTAAACTTAATGAGAGAGAGAGAGAGAGAGAGAGAGAGAGAAACTTTACAACCGCACCACTCCCAGTGTAAGTCGTCAGCGTAGAAGCTTAGGTGAGAGGCACCAAAATCCCCAAAGAGCCCTCGCCCTTTCCGTCTCTCT
655	Lg10_Scaffold25	591275	591296	CT	CTCTCTCTCTCTCTCTCTCTCT	2	22	ACCAACTCTTCAATGCTCTC	AGGTGTTGTAATATCAGTTATGC	CTTCATCAGCAAACCAACTCTTCAATGCTCTCTATAAATTAAAACGTCACTTAATTATAACCCATCTGAGCTCACATAAGCATAACTGATATTACAACACCTCTCTCTCTCTCTCTCTCTCTCGCTCTCGCTCTCTCTCACTCCCTCTTTCTCATCTCTCAATCAGAGTGAGTGAGCAGATATTTTTTTCCTTTGAAGCAAATGGATGTGATGATCAGAAAG
656	Lg10_Scaffold25	597398	597427	TG	TGTGTGTGTGTGTGTGTGTGTGTGTGTGTG	2	30	CGGATAGGACTGGTTGAATC	GGCAGTCTCGCACCTC	CCTTATTTGGAGAGACACGTTTTTTCCACCCAAAGACACTGCTTCGAATTTTTTCAACTAATAAGTTTAATATAATAACAAATATTAAATTCCAACAATATGTGTGTGTGTGTGTGTGTGTGTGTGTGTGATAGCACATACCGGATAGGACTGGTTGAATCCCATTGAGGACTAGAGTGACGGCCAAATATGGAGTGAGGTGCGAGACTGCCTTGGCCACAGTTTCACCG
657	Lg10_Scaffold25	613190	613213	AG	AGAGAGAGAGAGAGAGAGAGAGAG	2	24	CAATTTCCTTACCCTCCAAAC	CTGAACTCCAAGCCTGAAG	CACTCAGGAACAGGATAAAGACATGGGCAGTGAGCTTCAGAGACGCCATTTCCTTCCTGCCTTCAATTTCCTTACCCTCCAAACAGTGAAACCATCACASAGAGAGAGAGAGAGAGAGAGAGAGATAAACGCAGCGTTTTCAAGCTTCAGGCTTGGAGTTCAGAGAAGGGTTTTGCAGGTGTGAGGAAATGGAGGAGGAAACATTGTGGGAAGGGAAAAGGAAG
658	Lg10_Scaffold25	624900	624927	CCTT	CCTTCCTTCCTTCCTTCCTTCCTTCCTT	4	28	TCCTTCCTTCCTTCCTTCC	TCCGATGAGATTGAGACTTATAG	TATCCTTGCAAAGATTGTTTAGTTCGACAAGTCAGCTACAATCCTATACTTTTGAATTGTTTACTTGTATTACTGTTAAATCACAGTCACAGTCTTAGCCCCTTCCTTCCTTCCTTCCTTCCTTCCTTTACAAACTGATCTTTATCTCGAGACCCACACACCCCGCAAAGCAATGACTGCCTTCCCTAGCCTACCATGTAGCTATAAGTCTCAATCTCATCGGAGTCG
659	Lg10_Scaffold25	646641	646660	TGTGG	TGTGGTGTGGTGTGGTGTGG	5	20	TGTGGTGTGGTTGGAATTAG	GCTCGCTCTCGTCCTG	CCATTTCTTTCTCAGTGCTTAGACGGGTACGAAAGAGGTTTGAAGAATCAAGATTCACACAGACACCTATAAACTGCAAAGATCAGCTCGCCTAAATTGATGTGGTGTGGTGTGGTGTGGTTGGAATTAGGATGGGGACAAGATTCCATTGGTGTGGTGTGGTGTGGTTGGAATTAGGATGGGGACAAGGTCCCAGCAGCAACCAGGACGAGAGCGAGCA
660	Lg10_Scaffold25	691730	691753	TTG	TTGTTGTTGTTGTTGTTGTTGTTG	3	24	TTGTTGTTGTTGTTGTTGTTG	GAACTGCCTGCGTGAAG	AGACTTAGAGTACTTGGATCTAACGGAGGACATGACACAAAACCGAGCGCAATGGCGTTCTAGGATTCATATAGCCGACCCCACTTAGTGGGAAAAGGCTTTGTTGTTGTTGTTGTTGTTGTTGTGTCTTTTATCAGTAATTCATATCGCTGTCTATTTCTTCACGCAGGCAGTTCGGAGGATGAAAAACTCACCTTTGACTGCGGAAGAGATAGCATGCATTC
661	Lg10_Scaffold25	700720	700739	TAAT	TAATTAATTAATTAATTAAT	4	20	TAACCGATAAGCTCAGTCTTC	TCCTTCTTGCTCCTTCAATC	TTTATTTTGTACTTATCGTTAAAATTCAAAAGTTTTAAACCATTTTCATTAATTTTCTCTTTTGGAATATTGATATAAAAATGTAAATCAAGATCTTTGATAATTAATTAATTAATTAATTAACCGATAAGCTCAGTCTTCGAGCCTTCGAGATGGGTTGCTAATCAGTGGGGATTATATTTTGTGTGTGATTGAAGGAGCAAGAAGGAAGCAGCATAAC
662	Lg10_Scaffold25	801050	801069	CT	CTCTCTCTCTCTCTCTCTCT	2	20	TCTCTTCCTCCTCTCAAGC	GAACCTAAACCTCATTCACAC	ACCCCCATTAAATGACGTTTTCATCCCCAACGTGTCCCCCTGCTAGCAATGCCCGACATGCGAAGCATGTCTACGTTTCAACTTTTAATATTATTTCTCCCTCTCTCTCTCTCTCTCTCTTCCTCCTCTCAAGCTTATTCTTTATTTTGTGTTCATCTATTTCTATGGCGTGCTTTGGCATTTGTGTGTGTGTGAATGAGGTTTAGGTTCCTTCCTTTTG
663	Lg10_Scaffold25	807181	807226	CT	CTCTCTCTCTCTCTCTCTCTCTCTCTCTCTCTCTCTCTCTCTCTCT	2	46	TCTTCATGTTCTGTAATTGC	TCCTAATCTCACATTATCTAATC	AACCCATCTGAGCATGTGAGTTTCTTGTTCTCTCTCTCTCTTCATGTTCTGTAATTGCATCTCATTGGGTATGTTTTTCTGGGAATGTTTTATTGGATGCCTCTCTCTCTCTCTCTCTCTCTCTCTCTCTCTCTCTCTCTCTCTCTGCAGATTAGATAATGTGAGATTAGGAGATCTGTGTGAGATTCAATTGTCTTATTGTTCTTGTAATAGAATCTGATTGATTTCTAGCATTTTTTTCAGTGG
664	Lg10_Scaffold25	812550	812569	TTTTA	TTTTATTTTATTTTATTTTA	5	20	ATTACAACAGCAGAGAGTAGC	TAGTGGTGAACACAGGTATTG	TCAATAAATTGGTGCCATGTGAGATATGAAATGAAAGTTCACGAAAGAAAGTAATACAATTACAACAGCAGAGAGTAGCATGACATTGTGTTATTATGTTTTTTATTTTATTTTATTTTATGGTATTTTACATATCAATAAACATGTGGATTAACACATAATATAAAGGAGTAAACCAAAACATCGACAATACCTGTGTTCACCACTAATTAATTTATAT
665	Lg10_Scaffold25	830801	830820	AG	AGAGAGAGAGAGAGAGAGAG	2	20	AACGATCACCATTTAGATTCAG	AGGTTCACAGGCACAATAG	TCTTAACCTTCAACGATCACCATTTAGATTCAGTCCAMTGAGGACATAAATMCCCAACCTCAACTATTGTGCCTGTGAACCTGAGYAATATGARAGACACAGAGAGAGAGAGAGAGAGAGAKAGCTAAAGCTAGGGTTCGAACTGGAAGTAAATGAGGAGAGGAGAGAAGAGAAGRAGAAGGAAATGMGGAGAGGAGAAAATAGGGAAGGGAGAAGCACC
666	Lg10_Scaffold25	864778	864833	AT	ATATATATATATATATATATATATATATATATATATATATATATATATATATATAT	2	56	GCTTCGTTCTCCTTCTTTG	GCCACATCCATAAGTGATTG	AAGCAGGAGCCTTGTGCACTAGGTACGACCTTTTTATCCATTATGTAGTAGCCAATGAGATTAAAGCTTCGTTCTCCTTCTTTGAGACGGCTTTTTGCTCATATATATATATATATATATATATATATATATATATATATATATATATATATATATGTATTATCTTTTACTACAATCACTTATGGATGTGGCCATACATGCATGATAACATACATGAAGCTAAAAATCCAGATGCTTACCAAATTCAAATTCTTGC
667	Lg10_Scaffold25	867629	867652	AC	ACACACACACACACACACACACAC	2	24	TCACCACTGCAAGTCATTAC	TCATATGCCTAGACAAGCTATAC	AAACTCATATCACCACTGCAAGTCATTACTACGTACATGTAATCAGAATAACTAATAGAAACGGTATACTTTCTTTGTATAGCTTGTCTAGGCATATGAGACACACACACACACACACACACACTCACACATATATATAACTTCAAAACATGAACCATCAACTTGATTTTGGTTTCAGAATAGGCATGCATGTAGACATTTACACCTAATAGGACATCCATTGT
668	Lg10_Scaffold25	906282	906311	GAA	GAAGAAGAAGAAGAAGAAGAAGAAGAAGAA	3	30	GCTGCGGAGGAGGTC	TCTTCTTCTTCTTCTTCTTCTTC	AGGAAATGGAATCGAGCCGAAGCATAAGGGGGGCTGCGGAGGAGGTCGGGGTTGGAGATGGAGTAGCGCGTGAGGAGAMGAACTCATTTCGCATTGAGCTGAAGAAGAAGAAGAAGAAGAAGAAGAAGAATGAGAGTGGCTGGGAAGAGTGGATGAGATAACGTGCTGTGAGACCGTTGTTTGGCGCTCGTTTTGGTTTGTTGGGTCTGGGGTTTTGGGCTTAAAGTTAG
669	Lg10_Scaffold25	933724	933744	AAT	AATAATAATAATAATAATAAT	3	21	TCGAGGCATTGAGCTTTTC	CGCCGTCTAATTCTGATGG	TGGCACACAGTCGCATTAGAAAAAAATTTGGAATTTCACAAGCGCATTCAAAATATAAAAATTCAAGCTTTTAGAGTAACAAAAAAACCGTATAAATTCAAATAATAATAATAATAATAATAAACCTCTTATTGCTCGAGGCATTGAGCTTTTCGCTTCCATGCTGAACCAGTCGTCCGCTCGATTGTCTTCCATCAGAATTAGACGGCGTTTGSTTAACC
670	Lg10_Scaffold25	934724	934751	ACAT	ACATACATACATACATACATACATACAT	4	28	ACTTGACAAAACTTTAAAATCAC	CCATCATCCACCATTATTCC	GCATTACGAAAGTCGAAAAAACATCTATCATAAGCAGTCTTATATTTACTTGACAAAACTTTAAAATCACAAATGTGTGTGTATATATATACATATATATACATACATACATACATACATACATACATACTTATATACACACATATTTATAAAGCCAGGTGTAGTATACAGAACTTGGAATAATGGTGGATGATGGTGGTCACGTGGACAGTGGACTAGTATCTAAGG
671	Lg10_Scaffold25	960048	960075	GA	GAGAGAGAGAGAGAGAGAGAGAGAGAGA	2	28	GAAGGAGGCGAGTGAGAG	CGATCCGAATACAAAGAATTGG	AAGCTGGCAGAACTTGAAGAAAACAAAGAGGAGAGAAGTACCCAATTCGAAATGCGGCCGTCGATCCTCCAACCGGAGGGTGCTGCCGAAGGAGGCGAGTGAGAGAGAGAGAGAGAGAGAGAGAGAGAGGAAAGGTAGCCGGAGCCAGGTCTGGTGCTGAAAATRTAAAAACGAAAAACCCCAATTCTTTGTATTCGGATCGACAAATGAGCAGATATGGGCTGGGCT
672	Lg10_Scaffold25	970285	970314	TC	TCTCTCTCTCTCTCTCTCTCTCTCTCTCTC	2	30	ACATTCCTCCTCCATTACTG	TGTGAAGGATAAGATATACCAAG	TTAGAGGCATCATCATCCTTGGACACATTCCTCCTCCATTACTGCTGTTTTCTCCAAAGGCCATCATACTACAGGTGCCATTGGCACCACCACCTTCCATTCTCTCTCTCTCTCTCTCTCTCTCTCTCTCTAGATCTCTTGGTATATCTTATCCTTCACAAATTAACTTTCTTACCTAGTCCTCTTTTACTCGTTGTTTTGTTTTGTTCACTTGGCTTTGCTACAAATCA
673	Lg10_Scaffold25	970995	971014	AG	AGAGAGAGAGAGAGAGAGAG	2	20	TCGTGGTTATTGATGATATTGTG	AGTGTGACAGAGTGAAGTTC	TTTTCTTTGTAGGGTAAACAAAACTCGTGGTTATTGATGATATTGTGTGAATCTGAATAATAATAATAATACTCCTTATAATAATTATTAAAAATAATGTAGAGAGAGAGAGAGAGAGAGGAGGGGAGGGTGAGTGAGTGAAGGGGGGAGAACTTCACTCTGTCACACTGTGTGTCGTGTGATGCAAAGCTTTACCTTCCCGATGAAAACTCTCACCCTC
674	Lg10_Scaffold25	974654	974675	TA	TATATATATATATATATATATA	2	22	CTCCTTCCGCTCCTCTG	GGAGACAATGTGTTCTTCAAG	TCACTCCTTCCGCTCCTCTGGAGTCTGGACACAGCAGAAAGACAGAAGAGCTCCAATCCTTGAAGAACACATTGTCTCCATTTCATTATTTGTTGTGTATTATATATATATATATATATATATCGTATATCTGTTTATTAATCTGTATTTCCTTTGCAATGTTTATACGTGTGTGCTCTTAATTTTGTTTACAGAGAATAATTAGCAGGTCATAATCTAGAG
675	Lg10_Scaffold25	976424	976447	TAGGGT	TAGGGTTAGGGTTAGGGTTAGGGT	6	24	GGAGTGGAGGACAGAATAAG	ACCAGTGACGTATCTCTAAC	TACAAAAAAGACAGTAGAAGTACTTAGAACCCAAAAAAAAAAWATACAGTAGAAGTACTTGGGGTTATGGTTAGGGTTTAGAGTTAAGGTTAGGTGGGTCTAGGGTTAGGGTTAGGGTTAGGGTTTTGAAATGGAGTGGAGGACAGAATAAGTACGCGAACCCGTCTAAAAAAGTAGGAATAAAAAATAAGTAGAGGGAAAAAAGTTAGAGATACGTCACTGGT
676	Lg10_Scaffold25	980558	980581	TA	TATATATATATATATATATATATA	2	24	GAGAATGGGTACATTGATG	AAAATTAAGTTTGTACCTATTAG	TATATATGAGAATGGGTACATTGATGATTAAAAAAATTGAAAAATTATATGAATGGGTACATTTAAGATTAAAAATTGAGAATCTTTATATATATATATGTATATATATATATATATATATATATTTATATAACTAATAGGTACAAACTTAATTTTTTATTATTTTGANNNNNNNNNNNNNNNNNNNNNNNNNNNNNNNNNNNNNNNNNNNNNNNNNNNNNNNN
677	Lg10_Scaffold25	984327	984347	TTG	TTGTTGTTGTTGTTGTTGTTG	3	21	TGGCGTTCTAGGATTCATATAG	CTCAACAACAACAACAACAAC	AGACTTAGAGTACTTGGATCTAACGGAGGACATGACACAAAACCGAGCGCAATGGCGTTCTAGGATTCATATAGCCGACCCCACTTAGTGAGAAAAGGCTTTGTTGTTGTTGTTGTTGTTGAGCTAGCATTATTTGACAATAAACTCGACTGACATAGTTCACAAGGAAATAAAGCACTACTAAGCATATTTTGGTTCACAAAACCACAATCAATGATAAA
678	Lg10_Scaffold25	1002593	1002612	GA	GAGAGAGAGAGAGAGAGAGA	2	20	CACAGAAGGAGAAGACTATCG	GCGGACGGAGAGACAG	ACGTAGAGAGAGAGACACACACACACACAGAAGGAGAAGACTATCGGGGGTTTTGGTAATTCGATTGAATAATACGAAGATCTGTCTCTCCGTCCGCGAGGAGAGAGAGAGAGAGAGAGACCCCATTCCTGCTGTACAATCCCCACAAGGAGGAGAGAGTTTTATATTATGACTATTAAAATTACACAAAAGTCCTTAATAACGAGTGGTTAACTTAACG
679	Lg10_Scaffold25	1005261	1005281	TTG	TTGTTGTTGTTGTTGTTGTTG	3	21	TGGCGTTCTAGGATTCATATAG	CTCAACAACAACAACAACAAC	AGACTTAGAGTACTTGGATCTAACGGAGGACATGACACAAAACCGAGCGCAATGGCGTTCTAGGATTCATATAGCCGACCCCACTTAGTGAGAAAAGGCTTTGTTGTTGTTGTTGTTGTTGAGCTAGCATTATTTGACAATAAACTCGACTGACATAGTTCACAAGGAAATAAAGCACTACTAAGCATATTTTGGTTCACAAAACCACAATCAATGATAAA
680	Lg10_Scaffold25	1014064	1014097	GA	GAGAGAGAGAGAGAGAGAGAGAGAGAGAGAGAGA	2	34	GCTGGTTCGCCTTCTTC	CGTCTCAATGGAGCACAG	GGGAGAGTTCGAATCGGTGCTGGTTCGCCTTCTTCGACTGCTGCTCTGTGAAAGGAGGGGTTTGAATTTGGGGCTGTGCTCCATTGAGACGGAGATCTTGGAGAGAGAGAGAGAGAGAGAGAGAGAGAGAGAGATGACTGAAGTGGGAAGTTTGTTTTGTTTCCTGATGAGTCGGGAGTAAGCGATCTCACGTTGTATTYYTTTTTTTATTCAAATTACAACACATGAATTTGG
681	Lg10_Scaffold25	1015897	1015930	AT	ATATATATATATATATATATATATATATATATAT	2	34	GCTGTTCAAATATCAGTATATCC	TCACTACCTTGCTAATAATTGG	TATAATGTATTTGACGACTCAATTTGCATAACTGAATTTTGACAATCTCAATTTTGCTGTTCAAATATCAGTATATCCCATATGTGTCATAAAAATCTCAATATATATATATATATATATATATATATATATATWTATATTTATATAATTTTGAKGATGATAATCCAATTATTAGCAAGGTAGTGACAACATATATACAAACAAAAGTGGATTAAATWAACAACATCACAAATA
682	Lg10_Scaffold25	1026253	1026273	AAG	AAGAAGAAGAAGAAGAAGAAG	3	21	GCACAAGAAGAAGAAGAAGAAG	TCAAGGTCGTCGAAGGTC	TTCAAAATCTWATCTTTATTTTTCATGATTTTCGCGGCAACAAAAAGAAGTCGAATTTCTCMGAGATYAAACGCYACAAAAAACGCACGGATCCGAGCACAAGAAGAAGAAGAAGAAGAAGAAACTGACCTGGATTGCCGGCGGCAGAGCTGGCGGGACCTTCGACGACCTTGAAGGGCTTTTTGAGCACRGAAGGGAGAGGAAGCGCATGGTCGATACGA
683	Lg10_Scaffold25	1050369	1050400	TG	TGTGTGTGTGTGTGTGTGTGTGTGTGTGTGTG	2	32	AAATCTTAAATCCGCCACTATG	AGCAGTATAGGTCTTCAGTTC	TTGAAACYTTTTTTGTGTGCTTTGCGCTCTATTTCTATCTAAAAAACTTGGACCTTTAACACTGGGACCGCCCAASATTCAAATCTTAAATCCGCCACTATGTGTGTGTGTGTGTGTGTGTGTGTGTGTGTGTATATATTAAGGTGGTTTGAATATATGAACTGAAGACCTATACTGCTCTAGTTAAAAAATGCAATTATGAGATARAAGCTCATGGAAAAAGGGGTAAAAG
684	Lg10_Scaffold25	1079967	1080000	TC	TCTCTCTCTCTCTCTCTCTCTCTCTCTCTCTCTC	2	34	ACCGCCTAATATGAGTGAC	CCCGCCTTTATCAAGAGAG	CACTTTGAAGTCTACTACACTTTGTTCACTTGTCGAGGGGTTTTATACTTGTTTGTAACGTGTAAATATCTCTCTTGTACTTGTTTGTAACGTGTAAATATCTCTCTCTCTCTCTCTCTCTCTCTCTCTCTCTCTATGTATACTCACCGCCTAATATGAGTGACATAGAAACATGAGGGTACAYATCWCCGTCGATGCAAGTTGCTCTCTTGATAAAGGCGGGCTGATCTTGTT
685	Lg10_Scaffold25	1111877	1111896	AC	ACACACACACACACACACAC	2	20	AACTCTGTTCATGTGAATTTTAC	CTCCTCTGTTTTGGTTTTGG	TTTTGCTTATTTTGTTCCTCTTTACTATATAATATTCATGTTCGTAATGTACTATATTTGTGCATAATTTCCCCATAAAAACTCTGTTCATGTGAATTTTACACACACACACACACACACATATATATATATATAGTGAAATGAAAAACAACTTTGGAATAATGTTTAMCTTGTGTGAAAATTCCAAAACCAAAACAGAGGAGTACTTGTGCAAAATCGA
686	Lg10_Scaffold25	1112619	1112676	TA	TATATATATATATATATATATATATATATATATATATATATATATATATATATATATA	2	58	CATATACATTCTTGGGTTGGAG	AGACCTACCGCTCATGG	TTACTGTATATTATACTTTGTTCAGTATTACAATTTGCCTCGTAGCTACTAACTGTATTTTTTCATTTTTGAAGAAATTGATCATGATTTCTTTCACACGTATATATATATATATATATATATATATATATATATATATATATATATATATATATATATTTTTTTTAATGATTTTAGGGCCATATACATTCTTGGGTTGGAGAGGTCGCACTTGGTGCGATGGCAAGTGCTTTCGCCCATGAGCGGTAGGTCTCGGGT
687	Lg10_Scaffold25	1115567	1115600	CT	CTCTCTCTCTCTCTCTCTCTCTCTCTCTCTCTCT	2	34	TCTCTCCCTCCCTCTCTC	TAAATCTTCTGATGCTCTTTCG	CCAATGCGACGCCGTTTGCCATTGCATTGGAAATAAAAAACCCAAGCGCCAAATGCTGTTACGAAAACAGAGAAAATTCACTCACTCTCTCTCTCCCTCCCTCTCTCTCTCTCTCTCTCTCTCTCTCTCTCTCTGGTTTTCAAATTTCTGAGTGAAGTTCCTCCTGTTTTCGTCCGAATGGAGATTGGATCGGGTCGGACCGGTGTGTGCCCGAAAGAGCATCAGAAGATTTAC
688	Lg10_Scaffold25	1144832	1144855	TATG	TATGTATGTATGTATGTATGTATG	4	24	TAGTGGAAGATAATGACAATACG	CAACCACAAACATACATACATAC	NNNNNNNNNNNNNNNNNNNNNNNNNNNNNNNNNNNNNNNNNNNNNNNNGGTACTGTTCTAAACTTAGTGGAAGATAATGACAATACGTTCTTCAATTGCCTATGTATGTATGTATGTATGTATGTTTGTGGTTGATATGAATTTCAATTCGTGTTTTCTTTTTTGCTTCATAAACCTGTTTGGAAACAAGAAATCATAATTTGGCTACAGTGGGWAWTTTTTTT
689	Lg10_Scaffold25	1148105	1148130	AT	ATATATATATATATATATATATATAT	2	26	TTAGAATGATGTTTACAGACG	GTTTGGATATGTGCTAATTTG	ACTTGTTTGAGAGGAAGGAGAYTGATCARTTTTTATTCATTGTTAACATCAMTAATTACTSTRTRWAGCTTAWWTAYMTAAYAWMTMKWTAWATAWGTMYATATATATATATATATATATATATATTAGAATGATGTTTACAGACGCAACCTTTTTGTTTAACTTTGTGAGGGAAGAGAGAAAACCATATACGGGAGCTTYAATTCAAATTAGCACATATCCAAAC
690	Lg10_Scaffold25	1175701	1175724	AG	AGAGAGAGAGAGAGAGAGAGAGAG	2	24	GAGTTAGAGATGGGAGAGAG	TTCATTGGGCTTCACTTTG	GAGTTAGAGATGGGAGAGAGAAACCCACCTCGTTTCGTTTTCCTTGCTGTGGGAACTGACAAAGTGAAGCCCAATGAAGGAAAAAAAGAGGCGAACACGAAGAGAGAGAGAGAGAGAGAGAGAGTGAAAGTGCCTTTCTCGTAACTGGTTTTCTGGAAGAGGAGAGAAGAACAAAACGAWAAACGAAATCGAAATATTTTAATAATTTTAGTTGTGAATCACCT
691	Lg10_Scaffold25	1191471	1191492	AT	ATATATATATATATATATATAT	2	22	CGAACATTATACTCCTACATCAG	GGCACCGTCGTCACTC	TGAAGTAGTTCTTATCGKTGGCMGTACTCGCWCGAACATTATACTCCTACATCAGAAACAAATACATTAATCAATCTTTACATACATATACGCATACACCATATATATATATATATATATATAGAGAGAGAGAGAGAGAGAGAGAGGCGAACTCGAATTAAGCGAGTGACGACGGTGCCGCACTCGTTGCACTTGGCGCGGTTGAGAGCCATTTTTTTGCCA
692	Lg10_Scaffold25	1191493	1191516	AG	AGAGAGAGAGAGAGAGAGAGAGAG	2	24	CGAACATTATACTCCTACATCAG	GGCACCGTCGTCACTC	MGTACTCGCWCGAACATTATACTCCTACATCAGAAACAAATACATTAATCAATCTTTACATACATATACGCATACACCATATATATATATATATATATATAGAGAGAGAGAGAGAGAGAGAGAGGCGAACTCGAATTAAGCGAGTGACGACGGTGCCGCACTCGTTGCACTTGGCGCGGTTGAGAGCCATTTTTTTGCCACAGTCGTCGCACAGAGTCAAGTGC
693	Lg10_Scaffold25	1264755	1264774	ATTT	ATTTATTTATTTATTTATTT	4	20	CCGATGCTCATAAATGTAATTTG	TTGTAAGGCTCGGTAATGC	TGTAAGTTCCTCAATGAATTATATAGCATCTTCAACACCTAAAATGGTATACCAGTGTAATTTTTATTTCCGATGCTCATAAATGTAATTTGTATGGTACATTTATTTATTTATTTATTTTTCTTTGCAAATGATAAGATAATATCTTTGCATTACCGAGCCTTACAAAAATATTTGGGSTGGYACGATTTTGGGTTTGAAAATGATGGGCTTRGGCCTT
694	Lg10_Scaffold25	1304202	1304223	AT	ATATATATATATATATATATAT	2	22	CTTGACTATCGGAGGACTTC	TAGATTACAGAGTAAAAGCCATC	CGTATGCGCGCGGATCGATCGAGATGGACTTGACTATCGGAGGACTTCAAATCCTGCTGATCAGATACAAAGAATTAATCCATTTGTGAGATATATATACATATATATATATATATATATATGTATAGTATATGAAACCAGAAATTATTAATTGATGGCTTTTACTCTGTAATCTATAGTATAATTAGCTGGGAAAGATGGAGAAGAAAGTGAATACTACCT
695	Lg10_Scaffold25	1327551	1327570	AC	ACACACACACACACACACAC	2	20	TGATGAACGTACCCATGTG	AAGTGAATAGTACCAAGATTGAC	ATTATGCCTAATATTTTCTTTTTTTTCGTGCTTTTGAAAAATGTACCCATGCTTTGGTACAATAATTTTTTGGTTAGTTTTGATGAACGTACCCATGTGTACACACACACACACACACACAAAATATATTGGAGAGTATTCAATCTTGATACTATTCACTTTAACCTAAATTTTGGTTAGTTTCGTAATATAAAAAGTCAATCTTGGTACTATTCACTTT
696	Lg10_Scaffold25	1357171	1357192	AT	ATATATATATATATATATATAT	2	22	CAAGATTGAGGAAGATTAAGG	GTATTGTTTAACCCATAATTGAG	TGGTTAATTAATATCATCTTTCTAAGAATTGTAGTCATTCTGATATACTTAACTATGATAATTCTTCAAGATTGAGGAAGATTAAGGTATAAATATTATAATATATATATATATATATATATAAATTAGCCCATATTAAAAATTAGGGTAAATTATACAAAACTACCTCAATTATGGGTTAAACAATACTTTCATACTTCATCTTTTTAAAATGACAATGTC
697	Lg10_Scaffold25	1358883	1358902	AGAAG	AGAAGAGAAGAGAAGAGAAG	5	20	CGATACCCTACTTACATCTATAC	CTACATACTTCTCTTCTCTTCTC	TCCCTCCTAATCCCCGGCCTAGAACGATACCCTACTTACATCTATACTACAATTGTCAAAAAGAGGGTTTAATTTGTGTGCTTATATATTTCGCATCACAAGAAGAGAAGAGAAGAGAAGTATGTAGAAATTAGTTCCTTTGCACCCTCGTGTTGTTTACTAGTTTTGCCTAAATCAATGACGTGTGAGAATGAATGACTCYGTACATGAAACAKAACGG
698	Lg10_Scaffold25	1362764	1362795	AT	ATATATATATATATATATATATATATATATAT	2	32	GTGAATTATTATGAAGTGAAGTG	ATCCCATTATCATTCTAACATTC	CCATGGTGATTAAAAAAAAAATCTCATTAATGGGAATTATGATTTGCATTGGTATTACATTATTCCCTATGTTCTTTGAATAATGAGAAAGTTATGTGAAATATATATATATATATATATATATATATATATGTTGTGAATTATTATGAAGTGAAGTGAATTGAAATAATATTATGTTATGTATTATGAAAATTTTGAATGTTAGAATGATAATGGGATTGTGATAAGTAGA
699	Lg10_Scaffold25	1385854	1385874	CAA	CAACAACAACAACAACAACAA	3	21	ATATCAACAACAACAACAACAAC	TGGCGTTCTAGGATTCATATAG	CTAAATGCAAGCTCAAAGTCTCAATTTTTTTTGTTAATAAAAAATCCCAATTTTTTCACGTACAAACTTCACCATGAAGACGCATGTGAAAGAGAAATATCAACAACAACAACAACAACAAAGCCTTTTCCCACTAAGTGGGGTCGGCTATATGAATCCTAGAACGCCATTGCRYTCGGTTTTGTGTCATGTCMTCCGTTAGATCCAAGTACTCTAAGTCT
700	Lg10_Scaffold25	1446073	1446093	ACA	ACAACAACAACAACAACAACA	3	21	CTACAACAACAACAACAACAAC	TGGCGTTCTAGGATTCATATAG	GTGCAAACAGATCCTAATTCCGAGTTAAAACGAAGAAGTTACGAGCCTCGAAAGTAGTGAGACTTTTTAAACATGTGGCCTTACTACTAGTAGAGAGTCTACAACAACAACAACAACAACAAAGCCTTTTCCCACTAAGTGGGGTCGGCTATATGAATCCTAGAACGCCATTGCGCTCGATTTTGTGTCATGTCCTCCGTTAGATCCAAGTACTCAAGTCT
701	Lg10_Scaffold25	1456344	1456381	AT	ATATATATATATATATATATATATATATATATATATAT	2	38	AGCATCTGTATAGGACATCTTC	TTGATAGATAAGGACCGCATC	CAATTTCGAAGGAAACTTGACTGAAAAAATATTCGGCTTGCAAAACCTTCAGCATCTGTATAGGACATCTTCCTCTTTCTTTCACTTTGCTGGTTCTATAATATATATATATATATATATATATATATATATATATATGAGAGACTTTGGATGCGGTCCTTATCTATCAATAGTATTTGATTAAAACCTTGTTGATTTTCAATTTTTGATCTAAGTTCCTAAAATTAATGTGATAATT
702	Lg10_Scaffold25	1457833	1457853	ACA	ACAACAACAACAACAACAACA	3	21	CTACAACAACAACAACAACAAC	TGGCGTTCTAGGATTCATATAG	GTGCAAACAGATCCTAATTCCGAGTTAAAACGAAGAAGTTACGAGCCTCGAAAGTAGTGAGACTTTTTAAACATGTGGCCTTACTACTAGTAGAGAGTCTACAACAACAACAACAACAACAAAGCCTTTTCCCACTAAGTGGGGTCGGCTATATGAATCCTAGAACGCCATTGCGCTCGATTTTGTGTCATGTCCTCCGTTAGATCCAAGTACTCAAGTCT
703	Lg10_Scaffold25	1461464	1461483	AATT	AATTAATTAATTAATTAATT	4	20	GGATCACTGGAATGTATGTATG	GCTCATTCTACTGCCACAC	ATGTCATTGCAATAAGGAGAGTGTATGCCGGATCACTGGAATGTATGTATGAAACAATATTTCACATATACACGTTAAATCTTGTTTAATATATATATATAATTAATTAATTAATTAATTAATGGTATACTAACCTTTTTTTTGTGTGGACTCATTTTGTGTGGCAGTAGAATGAGCTACTTAGGTTTAACTGGAACTATTCATGAAAAAGTGGGTGATC
704	Lg10_Scaffold25	1475914	1475933	TATTT	TATTTTATTTTATTTTATTT	5	20	ATGATGACGAAATAAAACATTGG	AATACTATTCACCTCTTGTGTTG	CGGCTAGGCTTATCAGCATTTTAATATTTATTTTTCTCAAAAACTAAAAAATATTTGTTATTAGAGCTTATTTTTAGAATAATATTAACTAGGAAAATAGTATTTTATTTTATTTTATTTTATGATGACGAAATAAAACATTGGAATAGCTACAGCAACATGGCATCTACATATAAAGCCAACACAAGAGGTGAATAGTATTTTTTGTGTCATCAAGCTT
705	Lg10_Scaffold25	1488523	1488548	AT	ATATATATATATATATATATATATAT	2	26	TTGAGGTGGCTGCAAG	ACAGGCACATTGAATCTTC	TCTTTTCAAAAAGTTGTTATAGTAAGAATATTTAAGTTTGCCTTGAGGTGGCTGCAAGCGGTTTTTGACAAAATAAAACGCTTTTGACTGCATTTTTGACATATATATATATATATATATATATATGAAAGTGCTATTATTTCGTAAAACACTTTGCTTCTTCATGAAGATTCAATGTGCCTGTACTAGCAACACTCGTAGCAAAATGCTTGAACACAAAGTCGTT
706	Lg10_Scaffold25	1493292	1493313	GA	GAGAGAGAGAGAGAGAGAGAGA	2	22	TGATCTTCCTACTATTCTGAGAG	TCCAAGTTCATCGACCATC	AWATAARTTCGTTAATCAATATTAAGTAATAATCAWTAACCAATACCACATTATTTAGTTTACAAATTTAATTTAAAAGTTTTGATCTTCCTACTATTCTGAGAGAGAGAGAGAGAGAGAGASTACATTAAGCTTTCAATTCTGTAATATATGAAGCTTTCAATTCTGTAATATTCAAAAGTTCATATTTAACATCAAACACAGATGGTCGATGAACTTGGA
707	Lg10_Scaffold25	1493531	1493556	AT	ATATATATATATATATATATATATAT	2	26	TCGTCTACATGCACACAC	AAACAGCACACCAGATTTG	TACTAAAGATCGATAGTATTGAAAACGTCTTCGTCTACATGCACACACAGACTMGCCTTTTAATCGATTTTCATTTATGTTKAAAGGGAAATTAAGTATGATATATATATATATATATATATATATAATATTTGTGGAAAATTATATATTCTTTTTAATTTCAAATCTGGTGTGCTGTTTTGAAATAATATATATATATATATATATAATATACAGATATAAAACA
708	Lg10_Scaffold25	1493618	1493637	AT	ATATATATATATATATATAT	2	20	AATTTCAAATCTGGTGTGCTG	CGGGTTGGCGAGTTTTC	GAAATTAAGTATGATATATATATATATATATATATATATAATATTTGTGGAAAATTATATATTCTTTTTAATTTCAAATCTGGTGTGCTGTTTTGAAATAATATATATATATATATATATAATATACAGATATAAAACAGCTCGAAAACTCGCCAACCCGATGTGCATACCTTATATGCAAAAYATTTTTATTTTGGKCAATCGTTTTATGCAAAATATA
709	Lg10_Scaffold25	1502155	1502175	CTT	CTTCTTCTTCTTCTTCTTCTT	3	21	TTCCTCATTCTGGGTTGC	GAAGAAGAAGAAGACGAAGG	CTGGGTTGCAGATTCCGTTTTTTTTTCYTTCTTCTTCTTTCTTCYTCCTTCCTYCYTCTTCTTCTTCTGAGTTGCAGATTCGTTTTTTTTCTTTCTTTTCCTTCTTCTTCTTCTTCTTCTTCCTCATTCTGGGTTGCAGATTCTTTTTTTCCCTTTCTTCTTCTTCTTCGGTTTTTTTTTTGTTCTTCCTTCGTCTTCTTCTTCTTCTTCTGGGTTGGGTT
710	Lg10_Scaffold25	1529042	1529077	TTG	TTGTTGTTGTTGTTGTTGTTGTTGTTGTTGTTGTTG	3	36	GCGTTCTAGGATTCATATAGC	ATCAACAACAACAACAACAAC	AGACTTAGAGTACTTGGATCTAACGGAGGACATGACACAAAACCGAGCGCAATGGCGTTCTAGGATTCATATAGCCGACCCCACTTAGTGGGAAAAGGCTTTGTTGTTGTTGTTGTTGTTGTTGTTGTTGTTGTTGATCTTTTTCAATTCATTCGATCCATCAGCCGAAAATTGAGAGGGGTGTGTGAGAGGTAAAAATAGGTGTGTGGATAGCACCACCCATTTGAGAAATGCTA
711	Lg10_Scaffold25	1537138	1537181	TA	TATATATATATATATATATATATATATATATATATATATATATA	2	44	TTTTGGCTCCACACC	ATATATAAACATGGGTACATTC	GTTCAAAAGTCCACGTGTCGCCTATTAAATATTTTTGGCTCCACACCCAGGTTTTGGTACAATAATTTTTTTGGTTAATATTAATGAATGTACCCATGTTTATATATATATATATATATATATATATATATATATATATATATATGTACACACACACACAATAGTATATTTATATTTTAATATTTTAACTCCACAAATTATGGTTTTTATTTAAACCTCATTAATATAAACAACTATAAATTTA
712	Lg10_Scaffold25	1554541	1554572	GT	GTGTGTGTGTGTGTGTGTGTGTGTGTGTGTGT	2	32	AATTAGGGTTGTGGGAAGTG	CTTAACTGAAGCACGCAATC	CAGTCGTTTCGTGGCTTTCCCTATCCATTTGATCAGAAAAGAGTTAAACTTTAGATTCAGAATTAGGGTTGTGGGAAGTGGCCTCTAAGCTTTTGTGTGCGTGTGTGTGTGTGTGTGTGTGTGTGTGTGTGTATGTATATATAGGATTTGAGGATCGTTACAGGCATGATGCATGTATGTTTTATAAGATTGCGTGCTTCAGTTAAGTAATCTAATGAGTGGATTAAGTTGA
713	Lg10_Scaffold25	1561446	1561466	AAG	AAGAAGAAGAAGAAGAAGAAG	3	21	GTTGTTGACATGACCTTCTAG	TTCTTCTTCTTCTTCTTCTTAGC	GAGTGGTTGTTGACATGACCTTCTAGGGCTCTGGCAAAAGCCAGCCACACATATATGTCTGAAAGTGACGAAGCACCCCATCTTCTTTTAATGCCACGCTAAGAAGAAGAAGAAGAAGAAGAGGCTAAGATGATCATGTTGTTTCATTGTTCAACGTGTTCAATCGGCTAGCTAGCTTTCACGCATTTAGATGAAAGAAATATTTTATGGTCCTATGGACG
714	Lg10_Scaffold25	1585754	1585777	AT	ATATATATATATATATATATATAT	2	24	CTGTCTGAGCATAAATTCAATGG	ACAAGTATAGGATTGCCGATTAC	AAGGGAAAACTGTCTGAGCATAAATTCAATGGTGGCCGTATGGTTGCCAATACTTCTGTAATCGGCAATCCTATACTTGTAAAGCTTTTCCTACATAATGATATATATATATATATATATATATAAATTAACAGATTTTGATCCATAATAATGTATATATTAACATATATATATATATATATATATATGTATAATAACTCTAACCTTTGGGATGTTTGGTGCCT
715	Lg10_Scaffold25	1585818	1585841	AT	ATATATATATATATATATATATAT	2	24	TAATAACTCTAACCTTTGGGATG	AAAGTATGTGTCGAGATTTGG	GCAATCCTATACTTGTAAAGCTTTTCCTACATAATGATATATATATATATATATATATATAAATTAACAGATTTTGATCCATAATAATGTATATATTAACATATATATATATATATATATATATGTATAATAACTCTAACCTTTGGGATGTTTGGTGCCTTTTGTCCGGTTTTCCAATACTTCTTTAAAGGAATTCCAAATCTCGACACATACTTTAGCACGTC
716	Lg10_Scaffold25	1597170	1597190	GAA	GAAGAAGAAGAAGAAGAAGAA	3	21	TGAAGAAGAAGAAGAAGAAGAAG	TGCTCGTTAAGTCGTACTG	GACTTCAGAAGAAGTTGGACAACTACAAGATCTAGAAAAACAACAAAATGGTTCTTTATATACAGAGAACCATGAAGAAATGCAGCCTGAAGCTTTCGTTGAAGAAGAAGAAGAAGAAGAAGTGAGTGAGTCTTTGATGAAGCAAGGAGAAGAAGAAACGGAAACGCAAGAGCTAGCAACAAATTCTGACGTTGGAGATGATCAGTACGACTTAACGAGCA
717	Lg10_Scaffold25	1605837	1605866	GGAGAG	GGAGAGGGAGAGGGAGAGGGAGAGGGAGAG	6	30	GAGGGACGAAAGGAGAGG	TTCATCTCTTTGTCACACTTTAG	TAAATCAAAATAAAAAGTTATACAAATTTTAAGGATCATTTTAGGTAAAAGGCCATAATAAAACCAAGACAAACTTCACAAAAAAGAGAGAGGGACGAAAGGAGAGGGAGAGGGAGAGGGAGAGGGAGAGAGAGAGAGATGGAGTGTGACAAAGATGAGGGAAAGTAGAGAGAGATGGAGTGTGAGAGAGAGACTAAAGTGTGACAAAGAGATGAAGTGTTTGTTACATC
718	Lg10_Scaffold25	1634208	1634229	AG	AGAGAGAGAGAGAGAGAGAGAG	2	22	CAGTGCTGCTGGACAATC	TGACTTTGCCACATACCTTC	GTAGACAAAAAGAAGTGGAACAGTGCTGCTGGACAATCAGGGTTCTTACTGACTGACTGGGAAGAATCATGATGAAGGTATGTGGCAAAGTCAGTAACACAGAGAGAGAGAGAGAGAGAGAGGGGAAAAAAACAACAAAATAGCACAGAGGAGGGGACTTGGATTCTTATTAGGATATAAATAAAAGAATAGGAACCACAAAACTTAAACAAGAGCTTAAAG
719	Lg10_Scaffold25	1649230	1649253	AT	ATATATATATATATATATATATAT	2	24	TTCTTCACACTGCTTCTG	CGGTCTGAATGTTCTCTC	ACGKAAACTTTTACAACCAAACACGAGAATTCAAGCTCACCACTAATTTTACTGTGCTTTGTTTATGTAACACTTCTTCACACTGCTTCTGATAAACATCATATATATATATATATATATATATGTATGTAAATATCTGTAAATATATACACACACACATGTATATGTATGTAAGTGAAAAGAAGAAAATATGAGAGAACATTCAGACCGGGTCGTATAAGTCT
720	Lg10_Scaffold25	1666069	1666102	AG	AGAGAGAGAGAGAGAGAGAGAGAGAGAGAGAGAG	2	34	GGAACATTGCTGCTGGAC	GCCACATACCTTCACCATG	GTAGACAAAAAGAAATGGAACATTGCTGCTGGACAATCAGGGTTCTGACTGACTGAGAGGGAAGAAYCATGGTGAAGGTATGTGGCAAAATCAGTAACAAAGAGAGAGAGAGAGAGAGAGAGAGAGAGAGAGAGGCGAAAAACAACAAAATAGCACAGAGGAGGGGACATGGGTTCTTATTAGGATATAAATAAAAGAATGGGAACCACAAAACTTAAACAAGAGCTTAAAGCC
721	Lg10_Scaffold25	1723219	1723245	CAA	CAACAACAACAACAACAACAACAACAA	3	27	AATCAACAACAACAACAACAAC	TGGCGTTCTAGGATTCATATAG	ACATCAACTGAAATGTCATTTTAGTCTGATCCATAAACTCACGCTTTTTCCAACATTAAAACAATAACAAAATTATCATTTAGAGCACTTCTTTTTTAATCAACAACAACAACAACAACAACAACAAAGCCTTTTCYCACTAAGTGGGGTCGGCTATATGAATCCTAGAACGCCATTGCGCTCGGTTTTGTGTCATGTCCTCCGTTAGATCCAAGTACTCTAAGTCT
722	Lg10_Scaffold25	1732079	1732114	GA	GAGAGAGAGAGAGAGAGAGAGAGAGAGAGAGAGAGA	2	36	AAGGGAAGGGAGGAGAAAG	TTGTGTTGTTGTTGCTAGTG	AACTCAAAAAATAGAGCCCAACAAAGACAACCCCGTTTTTATATATTATATAGAGAGAGAACGAGAGAGAAGGAAGGGGAAGGGAAGGGAGGAGAAAGAGGAGAGAGAGAGAGAGAGAGAGAGAGAGAGAGAGAGAGTATTACATTAAGAAGAGGGGGCACTAGCAACAACAACACAAAGGGGAAGGTGGGGCAGGGCGGGCAGATGGAAAGAAGAAAAGTGAAAAAACGAAGGGA
723	Lg10_Scaffold25	1735451	1735470	AG	AGAGAGAGAGAGAGAGAGAG	2	20	AAGAGCAGTTATTCGCAGAG	GCCACCACCTTCGTTATG	TGTCCAAATCAATTAGGAGAAGGAGAAGTTAATTTTCACTAGTCCAACGTGAACATCAAAATGTCAGGTGATTGCTTTAATTTAAAGAGCAGTTATTCGCAGAGAGAGAGAGAGAGAGAGTGTGTGTGTGTGTGTTTGTGTATTGAGAAAATCATCAAAMCATAACGAAGGTGGTGGCTACATATATAATATTGTGTTTGATAGCAAGAACTCTTGGGAG
724	Lg10_Scaffold25	1738893	1738912	AT	ATATATATATATATATATAT	2	20	AATAATTTGATATTTAAACTTGC	TTTATATGTAGGACTCAACC	TGTTTTCCTCTGCCAGTTTTAAACAAATACAAGGTCTTGCGCTGCAAATTATGATATATATTACAGCTATATATATATATAATTTTTTTTTCCCTACTTAATATATATATATATATATATTTTTTTTTTTCCTACTTAATAATTTGATATTTAAACTTGCAAATAGCGTCACAAAAACCATATTGTGTAGGTTGAGTCCTACATATAAATTGCAAAGTGA
725	Lg10_Scaffold25	1756491	1756512	GA	GAGAGAGAGAGAGAGAGAGAGA	2	22	TTGATGGATGGCTAATTGATG	CTTCACCAGATCACCAGAG	GAGGCCAATATTGAAAAACAGTAKCAAAAGAGTGAAAAAGGAGTAATGACGGTATTCAAACATCTTCKAACTTGTGATTTTGATAACGGATGGAGGGACGGAGAGAGAGAGAGAGAGAGAGATGAATGCTGCTCTGATCTTTGATGGATGGCTAATTGATGTTTAGTTTTGTGGGTCGTATTGTTATCTYATATCTCTGGTGATCTGGTGAAGAAGTTGTAT
726	Lg10_Scaffold25	1758145	1758170	GA	GAGAGAGAGAGAGAGAGAGAGAGAGA	2	26	CTTTCAGAAACTGTTGAGAGAG	AAGCCTCCTGATCGTTCC	GTTTAGAGTATAAAGGTGGACCCTTGCCAAGTAATAGCTTGTTCAAACTTGACTCGAGTCTTCTCCTCTTTCAGAAACTGTTGAGAGAGAGAGAGAGAGGGAGAGAGAGAGAGAGAGAGAGAGAGAGTCTTCTCCTCTTTCAGAAACTGTTGAGAGAGAGAGAGAGAGAGAGAGAGAGAAAGGCAGATCAGGGCAGGAAAATATAATGGAACGATCAGGAGGCTTC
727	Lg10_Scaffold25	1758196	1758223	GA	GAGAGAGAGAGAGAGAGAGAGAGAGAGA	2	28	AATATAATGGAACGATCAGGAG	CCAGAAGCAGAGGTTGTG	ACTCGAGTCTTCTCCTCTTTCAGAAACTGTTGAGAGAGAGAGAGAGAGGGAGAGAGAGAGAGAGAGAGAGAGAGAGTCTTCTCCTCTTTCAGAAACTGTTGAGAGAGAGAGAGAGAGAGAGAGAGAGAAAGGCAGATCAGGGCAGGAAAATATAATGGAACGATCAGGAGGCTTCCATGGCTATCAAAAGACCACGACTACCCCAAACACAACCTCTGCTTCTGGTAA
728	Lg10_Scaffold25	1768429	1768449	GGT	GGTGGTGGTGGTGGTGGTGGT	3	21	ATGGAGACACTCACTTGATC	ACCGCCACCATTCCTC	CCAAAAGGAATACCAGAATGGAGACACTCACTTGATCCATATTTTCTTCAAACTATAATACCAACAGTTGAATGGCGATGAATGTTGGAGGAATGGTGGCGGTGGTGGTGGTGGTGGTGGTGGGGTGRARATATAATGTGCATGGGGTGTAGGGATACAAGTACAACGATTGGGAAACGATGCCATGCAAATGAAATCCCTCAGTCCCTGCCTGATCAGAG
729	Lg10_Scaffold25	1769193	1769218	GA	GAGAGAGAGAGAGAGAGAGAGAGAGA	2	26	ACCCTTGCCAAGTAATAGC	AGCCTCCTGATCGTTCC	TAGAGATGATTCGTAGTTTAGAGCAGTATAAAGGTGGACCCTTGCCAAGTAATAGCTTGTTCAAACTTGACTCGAGTCTTCTCCTCTTTCAGAAACTGTTGAGAGAGAGAGAGAGAGAGAGAGAGAGTGAGAGAGAAAGGCAGATCAGGGCAGGAAAATATAATGGAACGATCAGGAGGCTTCCATGGCTATCAAAAGACCACGACTACCCCAAACACAACCTCTG
730	Lg10_Scaffold25	1769392	1769415	AT	ATATATATATATATATATATATAT	2	24	ACAACCTCTGCTTCTGG	TGTAAGAAATGTGAAATTATACG	CCACGACTACCCCAAACACAACCTCTGCTTCTGGTAAAACTATTCTTCCTTGATTTTCTTAATAATTAACTTCCCTACGTATAATTTCACATTTCTTACAATATATATATATATATATATATATAAACCCACACGATCTTCTTGATATATATATGTGTGTGTGAGTGTGTTTGTGGTACCATTTATATATATCTATTGCATGTATTAGATGTATGCATCTTGGT
731	Lg10_Scaffold25	1788745	1788769	TAGTC	TAGTCTAGTCTAGTCTAGTCTAGTC	5	25	CAGACTTGGTAGTGGTTAGC	ACAAATCGTGGCGGTAAAC	ATTTTGGGCATCATTTAGCAAGTGACAGCACGGACTGTACGTACCAGACTTGGTAGTGGTTAGCTGATAGATTTTGACATGGGATTAATGGGCTCTACTGTAGTCTAGTCTAGTCTAGTCTAGTCGACGCTAGTTTACCGCCACGATTTGTGTTTTAATGTCCCTGACATGTACAGTAGGGTTTTATACTGGGATAATGGTTGGTTCTGTTTGTGTTATTCTTGC
732	Lg10_Scaffold25	1792885	1792911	TTA	TTATTATTATTATTATTATTATTATTA	3	27	TACTCGTCTCTTCGTTCG	CTCTTCTATGTTATCTTCTTCAC	AAGATAGTATACTCGTCTCTTCGTTCGGGTTTGAATCCACTCCTCTAATATATAGTATAGAGTAGTTTTGTGAAGAAGATAACATAGAAGAGTTCAKAATTTATTATTATTATTATTATTATTATTATTCKTTGTAGTGAAAATATTGTTKCTTTGTGACGGAGTTAAAAAAAAAAWAGTAGAATAGTTTTGAAGACSTAAACCCAATAAGTTGAAGAAACACGTTT
733	Lg10_Scaffold25	1795727	1795753	TCT	TCTTCTTCTTCTTCTTCTTCTTCTTCT	3	27	AAGGAAGGTCAGTCAAGTC	CGCAGAAGAAGAAGAAGAAG	AAGAAAAGGACAAAGGAAGGTCAGTCAAGTCCTTAATTAAATCAATTAATTACTTTAAAACGATAAACTCGAACAATCATCAATCATGCTCATGGGATAATCTTCTTCTTCTTCTTCTTCTTCTTCTGCGACCCAACCTTACGAGGCACGTACTCTCTCTCTGTTCGTTTGCAATTGCAACAGCGATCCTCCATCGCTCATGGCTTCTCCATCTTCTTCTGATCCTA
734	Lg10_Scaffold25	1797911	1797942	TC	TCTCTCTCTCTCTCTCTCTCTCTCTCTCTCTC	2	32	TCTGTTACTGCTGGCAATG	CCTTCTCCCCACTGACTAG	TGCCTTTTGCTAGTTTGATGCTGCAAAATTAAAGAAGCTTCGACCAAGTTTTAAGGAGAATGGGGGTTCTGTTACTGCTGGCAATGCTTCTAGCATAAGGTCTCTCTCTCTCTCTCTCTCTCTCTCTCTCTCATTTTTAACGATGCATAATGGGTTGTGTTTTTCTTGGGCAGCGATGGTGCAGCTGCACTAGTGCTAGTCAGTGGGGAGAAGGCACTTCAACTTGGGTTAC
735	Lg10_Scaffold25	1799022	1799042	CAT	CATCATCATCATCATCATCAT	3	21	AACGAGTAGAGGAGTCAAATC	TGATGATGATGATGATGATGATG	ACCTTAACGAGTAGAGGAGTCAAATCACTAATGAAGTAGTTTTGATGTTGCACTTGCAGGCCAATAACTTGGCGGCTGGGACCGTCTTTGTTATGAATGRCATCATCATCATCATCATCATCAKMATGTTGTAAAAGGTGTTYTAACTTTGTTTCSCAGCAACAAGYAACAAAGGTTTGTAATTGTAATTTGTATGTCAGTAATTGATGCTTGAAGMAAGA
736	Lg10_Scaffold25	1799599	1799622	TTTACA	TTTACATTTACATTTACATTTACA	6	24	GTTGTCCACTCTCAAGAATATC	TTATTGAGCCACAAATGTAAATG	ATATTTAAGCCCAAAAGTAAAATATAAGTGAAAAATATGGTTGTGAGCCCTAAAATATTGTCAAAACAGTTGTCCACTCTCAAGAATATCAAMGGAAAGTTTTACATTTACATTTACATTTACATTTGTGGCTCAATAAGTGGTAAAACCACTTTCAATTGCCTTRTAAGGTTTCTCTTACTCATAACGGAAAATATTTTGCTAGATAAAAAWTTTGTAGTTTT
737	Lg10_Scaffold25	1811251	1811288	TA	TATATATATATATATATATATATATATATATATATATA	2	38	CATTTAATTTGTAAATTTGATTG	TTTGAAAGTTGTTGTTGAG	CTTCTTATATATATATATGTATGATTAATGTTATGAACACTAAATTTTTAACTAATTTCATTTAATTTGTAAATTTGATTGAAAAAAATTGATCTAATCTTATATATATATATATATATATATATATATATATATATATTTAAAGTGTAAAAATATTTTTTTGAAATCCTCAACAACAACTTTCAAATAAATTTAGTTAAATTGATGTATTTTTTAGTTCTTTTTTAGTTGAGARTGG
738	Lg10_Scaffold25	1821372	1821391	GA	GAGAGAGAGAGAGAGAGAGA	2	20	TCTAGTCTACAACGCATAGC	TGATCCTTCAATTCAGGTAATC	AAACCAAGATAGATCCAAAAGCACAGACACACCCAGATGCAGAAAGCAAGTCTAGTCTACAACGCATAGCCCATCAACGGAAAAGGAAAAGTGTGTCTGTGAGAGAGAGAGAGAGAGAGAAGGGYAAAARGATTACCTGAATTGAAGGATCAGAGTARMGGAGGAGGAGGAGGAGGCGGCTTTGGTTTGGCAACGGAAAAGGAGAGGCGCTGTAGAAAGC
739	Lg10_Scaffold25	1821571	1821608	AG	AGAGAGAGAGAGAGAGAGAGAGAGAGAGAGAGAGAGAG	2	38	GCCTCCTCCGCTTCTG	TTTCTTTCTTTGACACTTCTCTC	AGGAGAGGCGCTGTAGAAAGCGCGCAGCTCACAGCATATCAGTTGATGCTTGTGGGGAGAGCAACTGAGGGAGCAAAAGGGAAGCTTGCTTGATTCTTTCAGAGAGAGAGAGAGAGAGAGAGAGAGAGAGAGAGAGAGTAATAAAACAGACAGACTGGGCCTCCTCCGCTTCTGCTGGTGGTCGACTATTAGATTTAGGCGGAGAAAGAGAGAAGTGTCAAAGAAAGAAAGCTTTAAT
740	Lg10_Scaffold25	1825193	1825214	TG	TGTGTGTGTGTGTGTGTGTGTG	2	22	GCAACAATTCCATATTTATCCC	TTGGTTTAGAGTCACTTTAGAG	TTTCTGGGCAGCATGCACGCTCGATCGGCATTTATGAAGGAGTTGTATGTGTTATACATACATATATATATATGTATGTATGTATGTRTRTATATATATATGTGTGTGTGTGTGTGTGTGTGTRTAGCTATGCATGCAACAATTCCATATTTATCCCCTAAATCATTTAGACCAACAAATCGATCCCTCTAAAGTGACTCTAAACCAACCAGTGCATACCAA
741	Lg10_Scaffold25	1836640	1836659	CTGA	CTGACTGACTGACTGACTGA	4	20	ACTGACTGACTGACTGACTG	TGACCTCCAGGCACATTG	ATGGTAAATTTCATTCATTTTTGTACGTTGTCTGGTTGGTAATATATTATTCAATCATATGATGTTGATTGATGCTCTCTCCTGAGTTGAGTCCTGACTCCTGACTGACTGACTGACTGACTGCCTGCATGCCTGCCCAATTTACTTTTCTCTGTCACAGATGCTGGACTACAATGTGCCTGGAGGTCAGATTTYAATTTCRTCTCAACTTTTCAATTAA
742	Lg10_Scaffold25	1845084	1845113	CT	CTCTCTCTCTCTCTCTCTCTCTCTCTCTCT	2	30	GCTCATTCCGTTCCTGTG	AGTTGCAGATGTATTCTTAGTTC	CCGATGTCAAGATCCAAGCTGAAGAGAGTGGGTCTTTCTTGGGCCTTGATGATGTCAGCATGTCTGAGGTTTATTCTGCAGCTCATTCCGTTCCTGTGAGCTCTCTCTCTCTCTCTCTCTCTCTCTCTCTCACTCACTCTTAGTGCATCTCTATTAGAACTAAGAATACATCTGCAACTCRCTTGTCCCCTTCTGCTGAAGCTGTCTCATGGAATCAGARTGGCATARCT
743	Lg10_Scaffold25	1866354	1866375	AT	ATATATATATATATATATATAT	2	22	GTACATTCTTAATCCTCCTAAC	TGTGTGTGTCTTAATTGTTC	CAAAACAAGTACATTCTTAATCCTCCTAACTTTAACTTTAATGCTGATATCACGATCATTCCGTTTTTGTCATMATATAATTGAAYGTTGAACAGCTAACATATATATATATATATATATATTGAACAATTAAGACACACACACAYAYTATATATATATGGGTCTTYGACGAATAATTAGCAGTTAGCTCATCCATCTTAATTTCAAATGAAGAGATTGAAG
744	Lg10_Scaffold25	1868661	1868682	TC	TCTCTCTCTCTCTCTCTCTCTC	2	22	ATCCCAACCAATTCCACAC	ACAGGCACCAACGAGAG	AATTTTGCACGTCTTATGAATAATGCTCTTTTCATACATTACCATGTTGATTAATCCCAACCAATTCCACACACACTGAGACAGACACACACACACACACTCTCTCTCTCTCTCTCTCTCTCGTTGGTGCCTGTCTCACTCACAACAGTCACAGTAGTACTTGATTCTAGGTACCAAGCTTAGCTAGCTAACAGAAAGTTATTAGTCGTCTATCATACTCTC
745	Lg10_Scaffold25	1889535	1889562	GA	GAGAGAGAGAGAGAGAGAGAGAGAGAGA	2	28	CTGAGAGTGCGTTGTATTG	ATATGTAGAAGTACCAGCTAATG	GGCAGAGACTGAGAGTCTGAGAGTGCGTTGTATTGTACGTGGTTGTGGGTTTATTTTTCGCTCTATGTTATCATTAGCTGGTACTTCTACATATACATGCGAGAGAGAGAGAGAGAGAGAGAGAGAGATCACAGATAAGAGAGTAAAGTTGAAACTGCCATGATACTTGATAGATATAAATAGCAATGCTGATGTTGACGTTGCACTTTCTGAAATTACCTAGATACC
746	Lg10_Scaffold25	1902392	1902421	AC	ACACACACACACACACACACACACACACAC	2	30	GCTCCACAAGTCTCAGAAG	GGACGGACGGGACATG	ACTGGGATCGCATGCACATGCTCCACAAGTCTCAGAAGCTGATCTTCATCGCGTCACTCATTCTCATCATGAATTCCTCGGATCATTCCTCGGAAGGTGTACACACACACACACACACACACACACACACATATAAGCATTTCTGCAATGCATGTCCCGTCCGTCCATGGTTTTCTTGTTAATTATTGTAATTATATCGTTTATACTTACGTGCATGTGCAGTACCGAGA
747	Lg10_Scaffold25	1910822	1910857	AT	ATATATATATATATATATATATATATATATATATAT	2	36	ACACTAATCTCATTCAAACAAAC	GCCATCCATCGTCAATTATC	TATTTACTCAATTACATTGCCTCTTAATCTTTTCTCCAGTAATATTTATGACAACTCATTTGTTTAAACACTAATCTCATTCAAACAAACACACACACACATATATATATATATATATATATATATATATATATATTACACAGTTTATCAGAGGGWGGTACTCCAGCGAAGTTTTTGATAATTGACGATGGATGGCAAGATACATCAAATGAGTTCCAAATAGAAGGGGAACCATT
748	Lg10_Scaffold25	1925854	1925875	TA	TATATATATATATATATATATA	2	22	CGTTAGCAGGGAGGTTTTG	AATCGTTGTGGTCTTCATCTC	CCGAAAATCAGATCAGAAGAGGAGCATTGCACTTGTTTGCTCTGCCATGAGTTTGTTTCATTGTATTAATAATCCTCTATATTTCTGATATTGATATATCTATATATATATATATATATATATTTATATATTCGTTAGCAGGGAGGTTTTGTAAAAAAAACATGGAGCGTGACAGCAAAAAGAGAGTAAGAGAAGGAGATGAAGACCACAACGATTCTTCTT
749	Lg10_Scaffold25	1937655	1937678	TCC	TCCTCCTCCTCCTCCTCCTCCTCC	3	24	TGGTTAGGAATGTGGTGATG	AGGAGGAGGAGGAGGAAG	GATGGTTAGGAATGTGGTGATGGTCATGTTGTTTGTAACGGTGATTGCTCCCATTATTCTTTACACTGATCGCCTTGCCTCCATCTCCATCCAGGCCTCTTCCTCCTCCTCCTCCTCCTCCTCCTGTAAGTCTGTCATCTAACAACTTCTTCTTCTTCTTCTTCTAATCCCTAAATCCCTCTGCTGCTCCTTTTCTTTTCTCTGCAGCTGGAGACGACGACTTC
750	Lg10_Scaffold25	1962469	1962490	AT	ATATATATATATATATATATAT	2	22	CAAATTGGTTGGGTGTGATTC	TCGCAGCAGCCTTTCC	CCTAACTTAGTTTATTGGAGATCCCATGGTCTAAGTTCAATATGCAAATTGGTTGGGTGTGATTCAAAGAAGTTAACACACTATGTTAAAGATTTCAATAATATATATATATATATATATATAATAGACTTGGTGCTGCATTGTGCAGCATATCTGTATGTATAATAGGGAAAGGCTGCTGCGATGCGCAACAAGCCTACAGGCGGAAAGGTTGGATTTCAA
751	Lg10_Scaffold25	1997916	1997951	AG	AGAGAGAGAGAGAGAGAGAGAGAGAGAGAGAGAGAG	2	36	AGTTTCTTTCTCTGTTGAATGAC	GAAGCCGAACAAGGTAGTC	ACATTAAGTCTTGAAAGTTTCTTTCTCTGTTGAATGACCCATGTCTTAAAAGTTAATTTCCCCACTAAAGATAAGGTACAAAAGAGTGGAGAGAGAGAGAAGAGAGAGAGAGAGAGAGAGAGAGAGAGAGAGAGAGATACTGTGACTACCTTGTTCGGCTTCAAACACTTTTAAAACCCTATATATATTATTCTTCATGAAGTTTCCTCGATCTAAGCTCCAGAAACCCTAATTAG
752	Lg10_Scaffold25	2002602	2002661	TA	TATATATATATATATATATATATATATATATATATATATATATATATATATATATATATA	2	60	ACCATGCTCAATATATCCAAATC	GAATTGAATCACCTGGCTTAC	AAAGCGTGAGTGGGCAAAAACAAAGCTTTTTAAAAAATCATCTCTTTATCAAAAGCTCTAACCCCTTACTGTAAAACCTGTATAATTTCCCAGAAAATAGTATATATATATATATATATATATATATATATATATATATATATATATATATATATATATATCTCAAAACCATGCTCAATATATCCAAATCCATATATATGTATGCCATTTATATGCCATGCCAATATCACAATAAATGTAAGCCAGGTGATTCAATTCAA
753	Lg10_Scaffold25	2028012	2028049	CT	CTCTCTCTCTCTCTCTCTCTCTCTCTCTCTCTCTCTCT	2	38	CCAAAGTTGAAGAACCCTAG	TCCATGACCACGATGAAG	GATAAGAGAAACCAGTAGTTTCTGCAGACTGCAGTGAAAGTTCATATTTGATCAGCAAGCTTTTATATGGAAGCCAAAGTTGAAGAACCCTAGGGTAAAACTCTCTCTCTCTCTCTCTCTCTCTCTCTCTCTCTCTCTATTTTTAGCCTGTGATTTGATTAAAATGTCATGGTAAATTATATTTATTTCATGACAAATTACCCCTTCATCGTGGTCATGGATGTTGATATTGATATCA
754	Lg10_Scaffold25	2032757	2032776	AG	AGAGAGAGAGAGAGAGAGAG	2	20	ACTTGCAGATTATGATTGAGAAC	CGCCCAATTTCCAACCG	TGGGTTTTGGATTTYCTTTGCAAAAGCAGAGGACTTGCAGATTATGATTGAGAACATGTAGAGAGAGAGGTTCTTGGAGGTTTAGAGAGAGAGAGAGAGAAGAGAGAGAGAGAGAGAGAGARGGAGGGAGGGAGTGGKGTTTAAACGGTTGGAAATTGGGCGCGTGGGTCAGTTTGAAAGGAATATMTAGGCYGAGAGAGGGTTTTCAACGGTTACGAGG
755	Lg10_Scaffold25	2048580	2048627	AG	AGAGAGAGAGAGAGAGAGAGAGAGAGAGAGAGAGAGAGAGAGAGAGAG	2	48	AAGGACTTGCAGATTATGATTG	ACTCCCTCCCGCTCTC	CATGGAGGCGGAGATTTCGAWTTCAGATGGATGGAAACTAATGGGTTTTGGATTTTCTTTGCAAAAGCAAAGGACTTGCAGATTATGATTGAAAACATGTAGAGAGAGAGAGAGAGAGAGAGAGAGAGAGAGAGAGAGAGAGAGAGAGATAGAGTTCTTGGAGGTTTAGAGAGCGGGAGGGAGTGGGGTTTAAACGGTTGGAAAATGGGCGCGTGGGYCGGTTTGAAAGGAATATTTATGCTGAGAGT
756	Lg10_Scaffold25	2057900	2057937	TA	TATATATATATATATATATATATATATATATATATATA	2	38	GAAAGCGTGTGAAGGTAAAG	TTAAGGAGAGTATGTGGATGC	ATGAAACGGTAGAAAGCGTGTGAAGGTAAAGCTCTGCGTTCTTTTCCTACATTTTCATCAAAACTCTGCATCCACATACTCTCCTTAAAGAAATTATATGTATATATATATATATATATATATATATATATATATATATRTCACATACCTTAAACAAAATTGTGYCTATTGTTGCCGCCAATGAACAYCTTATCTCCTGGTAGTGATCAAGGGAACTGAGAGGTTATAGCATTCTTCT
757	Lg10_Scaffold18	24243	24270	AT	ATATATATATATATATATATATATATAT	2	28	CACACATTCAAGTTCATCAATC	TTGTTCAGAGTCTTCCTACTAC	CTGAAATATCCAAGATTTTTGACCTGATAGTGATTTTGGTTTCATAATAATTTTCAACCATTGAGCACACATTCAAGTTCATCAATCAAACACACCCTAAATATATATATATATATATATATATATATAATCAGTAAGGTCATATCATATGATCTCATCTAATTAGAAAAACGAAAAACCAATCTATTTTATGTAGTAGGAAGACTCTGAACAAATTCTAGGAACACT
758	Lg10_Scaffold18	27882	27917	TA	TATATATATATATATATATATATATATATATATATA	2	36	ATATAAACTTGGTCCACTCATG	CAGAATTGCCTTGACATCG	GTTTTATGGCATGCTAGGGTTTCGAAAAACCTACCACTTATTATGCTATCGAGTTTTCATAAAACTTTGGGGGTTAGTATGTTGATAACTGTTTCAGTATTATATATATATATATATATATATATATATATATATAAACTTGGTCCACTCATGTTTGTTTTGCGCCCCCTCAGGACTTAGAATCGAGGCTTACAATCCCGATGTCAAGGCAATTCTGCATTGGCATCTTCGAGTCT
759	Lg10_Scaffold18	30791	30818	AT	ATATATATATATATATATATATATATAT	2	28	ACACAGTGGGCGATGTTC	AAAGGTGGTCGGGTGATG	GAATGTTTTATGTACATATATGATATGCTTGCCTAGGAAAAAAAACAAAATATTATCTAAATAATTTATAATTTATATAAGATTTWCACACACACACACAATATATATATATATATATATATATATATCCCAAACTTTTAAAAATATAAAAAGCCCACACAGTGGGCGATGTTCATTGTTAAAACCATCAAACCGTCCACCTTCTTTCACATCACCCGACCACCTTTC
760	Lg10_Scaffold18	32305	32352	AAT	AATAATAATAATAATAATAATAATAATAATAATAATAATAATAATAAT	3	48	ATAATAATCAACCCCACCCTAC	AGGAGCGGAGGAGGAG	AACTTTGCGCCATGTTGATAATTTTTTTAATAAAAWATAAGTTATAAAATATAAAAAATTATTATTATTTGAAATATTTAACAAATAATTAAAATGTCAAAATAATAATAATAATAATAATAATAATAATAATAATAATAATAATAATCAACCCCACCCTACCTCTGCACCAGACCGTTCTTCTCTCTGATCAACTCCTCCTCCGCTCCTCCACCATCCCCACACCTTTTCTCCCTCTGATCAACCCC
761	Lg10_Scaffold18	38088	38107	TG	TGTGTGTGTGTGTGTGTGTG	2	20	ACCTCAGTCTCTGTCTGC	CTCTCACACGCCAACAC	AAGATCGAGAGAGAGAGACCTCAGTCTCTGTCTGCGTGTGTGATGTGTGTATGCATGTGTGATCTGTGTGTGCGTGTGTGTTGGCGTGTGAGAGTCTCTATGTGTGTGTGTGTGTGTGTGGCGTGTAAGAAAAAAAAGCATCTAAATAATTCAACTTTTACAGCTTTTACATGTACAAGTTTTGATAGTCTGTGACTGTGTGTTTAAACTTCTTTCATTA
762	Lg10_Scaffold18	47769	47788	TG	TGTGTGTGTGTGTGTGTGTG	2	20	ACCTCAGTCTCTGTCTGC	CTCTCACACGCCAACAC	AAGATCGAGAGAGAGAGACCTCAGTCTCTGTCTGCGTGTGTGATGTGTGTATGCATGTGTGATCTGTGTGTGCGTGTGTGTTGGCGTGTGAGAGTCTCTATGTGTGTGTGTGTGTGTGTGGCGTGTAAGAAAAAAAAGCATCTAAATAATTCAACTTTTACAGCTTTTACATGTACAAGTTTTGATAGTCTGTGACTGTGTGTTTAAACTTCTTTCATTA
763	Lg10_Scaffold18	131612	131641	ACGGG	ACGGGACGGGACGGGACGGGACGGGACGGG	5	30	TTTGGGCGGCTAAACAC	TAACACGAACCTCCATTCC	CATATATTGGCTTAAGATGGTTGGCTAGCAACGTGTTTGGGCGGCTAAACACTATTTTATCTGTAAAGGTCATTAAGGGTGCGTTTGGTACGCAGACGGAACGGGACGGGACGGGACGGGACGGGACGGGACGGAATGGAGGTTCGTGTTATGTTTGGTACGCGTAGGACGGAACGGTTTGGATTTCGTGTTAAATGACTAACTTAGCCTTGTTTGTACAATTGCTGAGT
764	Lg10_Scaffold18	139732	139767	AG	AGAGAGAGAGAGAGAGAGAGAGAGAGAGAGAGAGAG	2	36	GCCTTAGAACCCTCGATC	GGTCATAAGGTCCTGTCTC	AAACACATTTCTTTTTCATTTCCACTTATTTACTTCATCAAGAAAAGAATGAAAATTCTCATCAAATAATATCCTTTTTTTAGCAAAGTCTACATTAAAAAGAGAGAGAGAGAGAGAGAGAGAGAGAGAGAGAGAGATGGCCTTAGAACCCTCGATCGTAATAATATCCTTTTTTGAGCAAAATCTACATTAAAGAGAGAGACAGGACCTTATGACCCTCTATAAAGAACAAGACT
765	Lg10_Scaffold18	163489	163510	CT	CTCTCTCTCTCTCTCTCTCTCT	2	22	TAGTCTCTATATCATACAAGTGC	AGCGGCCCAAAGTTTC	AATGTTTTCAAGTAAGAACTTGTCCACTAGTCTCTATATCATACAAGTGCACTCCTTCCTCAGCAGGATGCGTAAAAGGAACAAAGGAAACTTTGGGCCGCTCTCTCTCTCTCTCTCTCTCTCACACACACACACACACACACACACACACACACACACACACACACACTAGTATATACGCAATTAAATGCCAAATATATTTACTAATCAATGCAGATACAA
766	Lg10_Scaffold18	163511	163556	CA	CACACACACACACACACACACACACACACACACACACACACACACA	2	46	TAGTCTCTATATCATACAAGTGC	AGCGGCCCAAAGTTTC	TCCACTAGTCTCTATATCATACAAGTGCACTCCTTCCTCAGCAGGATGCGTAAAAGGAACAAAGGAAACTTTGGGCCGCTCTCTCTCTCTCTCTCTCTCTCACACACACACACACACACACACACACACACACACACACACACACACTAGTATATACGCAATTAAATGCCAAATATATTTACTAATCAATGCAGATACAAAAACGCGGATATTTATTGGCACTAGTATCACAGCTGCTAAGAAAAT
767	Lg10_Scaffold18	179592	179612	AAC	AACAACAACAACAACAACAAC	3	21	AACAACAACAACAACAACAAC	TGGCGTTCTAGGATTCATATAG	AAATAAATAAGGAAGCTCAATAGGTACTGCCCTTCCCAACGTTATTAATCTCCTTGGTCATGGAATCTCATGGGTTTAATGATCATCCCTCTAGGAGAAAAACAACAACAACAACAACAACGACAACAAAGCATTTTCCCACTAAGTGGGGTCGGCTATATGAATCCTAGAACGCCATTTCACTCGGTTATGTGTCATTTCCTCTGTTAGATCCAAGTACT
768	Lg10_Scaffold18	183643	183682	TG	TGTGTGTGTGTGTGTGTGTGTGTGTGTGTGTGTGTGTGTG	2	40	ATTGCCCTTTCTTTCTGTAG	AACTGGTGTAAATAATGTTAGAC	CCTTCTGTATATCAATGGCATTGCCCTTTCTTTCTGTAGCATGACCACTGATACATTCAATATAAGGGAAATTATGGTCTAACATTATTTACACCAGTTTTGTGTGTGTGTGTGTGTGTGTGTGTGTGTGTGTGTGTGTGCACGAGTGTGTTTTTCCTTTTTTGATGTGCTAACTCATAAGAAAATAGTCAAAAATTGGTTTCCCGCTGGAGGTTCCTGCTTGATGTAAAGATACCAACA
769	Lg10_Scaffold18	202444	202525	CT	CTCTCTCTCTCTCTCTCTCTCTCTCTCTCTCTCTCTCTCTCTCTCTCTCTCTCTCTCTCTCTCTCTCTCTCTCTCTCTCTCT	2	82	AACGATCCTAACCTCATGC	TTACCAATGCGAGAATACAAG	TTAACGATCCTAACCTCATGCTGCAGGCATCTCCTTGGAAAGCCCTGCCGTAACTTCATGTGGTACTGGTGTAACAGCTTGTATTCTCGCATTGGTAAGWCTCTCTCTCTCTCTCTCTCTCTCTCTCTCTCTCTCTCTCTCTCTCTCTCTCTCTCTCTCTCTCTCTCTCTCTCTCTCTCTCTACAAACACACACACAGAGACAAACGTAGGTGTTTGTGTGCGCGCACACTTGTTTATATCTTAGTAGGATGAAAAGGAGATAGTAGTCCATCTTTTATCTC
770	Lg10_Scaffold18	224845	224874	CGGAGG	CGGAGGCGGAGGCGGAGGCGGAGGCGGAGG	6	30	GCAGAGGCGGAGGAG	ACCTTCGTGAATCCATCC	ATCGCGATATCCCCGTCGATCTCGAAGACCTCGCCGTCGGAGGTCTTGAGGGAGATCTTCTTCTTTTCCGCGCCGTCGTTTTCCGTCGTAGACGGCGCCTCGGAGGCGGAGGCGGAGGCGGAGGCGGAGGCTTCACTCTTGTTTTCCTCGGTGGCAGAGGCGGAGGAGGCGGGGTCTTCAATCTTCTTCTCCTCGGTCGACATGTCGTTTTCGGATGGATTCACGAAGGT
771	Lg10_Scaffold18	240249	240270	GA	GAGAGAGAGAGAGAGAGAGAGA	2	22	TGAGGGATGAGGGAAGG	GCAGAGCCACCATTTTC	TTGTACGTATTATTTAATAGGAGGAGATTGGGGAGAGAAATCATGAGGGATGAGGGAAGGCAGATGAACAAAAGAGTTGGTGAAGAGAAAATGGTAGTTGGAGAGAGAGAGAGAGAGAGAGAAAGAGAGAGAGGAAGATGAGGAAAATGGTGGCTCTGCCCMAAAAATAAGGAATTAGGCCCAAAAAATAAGGAAAMAACTTGGCTATTCAATGAATGAAGA
772	Lg10_Scaffold18	269239	269259	ATA	ATAATAATAATAATAATAATA	3	21	GACAGGTCCTTACTTCCATAC	CTGGTGTTGATCGGTTCTC	AAATTGACATCCCAAAATGAGCAAACAAGACAGGTCCTTACTTCCATACACTTGGTATAAGTGATGATGACATGTGGAAAGCAAATGACAGAAAAAAATTATAATAATAATAATAATAATAAAGGGGGCCAGAGAGAACCGATCAACACCAGTTTTTTCCTTCCTATTTATGAACACACACTGAACATTAAAATTATTATATAAAGAAAATGAGAAGCATG
773	Lg10_Scaffold18	275908	275943	AG	AGAGAGAGAGAGAGAGAGAGAGAGAGAGAGAGAGAG	2	36	TTTCCATTGCGTGTATAAAGG	AGCAGAGCGGACAAGG	GTGGCGGTGCCAAAATATAAAAAGCCCATCTGAGAAGCAGCCCGCGTAATCCCACACAACGTGTCGCTTCGGATTTTCCATTGCGTGTATAAAGGCCACCAGAGAGAGAGAGAGAGAGAGAGAGAGAGAGAGAGAGTTTTACTAGTTCATCGCGGAAGAAGAAGAAAAATGTGATAAAAACAACCAGTAAATGCTTCTTCCTTGTCCGCTCTGCTTTCTCAGCTTTTCGAGCCGGC
774	Lg10_Scaffold18	279470	279489	TA	TATATATATATATATATATA	2	20	AGACTACAATTTTCCAAATCAAC	GGTGGAGGAGGACTAGC	TATATACATCACTGAGTAACCWAMTWSTCAAAAATTGTGACCTTAAGATTTGTGACTTTGGGTCTCATAACTGAGGTATATACATCACCGAGATGTATTTTATATATATATATATATATATCAGACTACAATTTTCCAAATCAACTAATTAATAGAACTCCATAAGGGTTTTACAAAATGTGAAGCATAGCTAGTCCTCCTCCACCCGGTTTTCCGGGTC
775	Lg10_Scaffold18	280384	280403	CGGGT	CGGGTCGGGTCGGGTCGGGT	5	20	TAAGCACTCACCCAAATACC	GCAACACCCACAACTAGG	CGCGGGTTGACCCAAAATGACCCGTTACTTAACGGGTGACTAACGGGTTGACCCGTTAACAACCCAACCCGTTAAGCACTCACCCAAATACCATTTTTAACGGGTCGGGTCGGGTCGGGTTAACGGGTCGGGTTCAAAATGCCAGCCCTAGTTGTGGGTGTTGCAAACTTGCAACGTGGGAGTGGGCCCCTTGGTACTTTAACACAACATTATGGACATT
776	Lg10_Scaffold18	292752	292775	TA	TATATATATATATATATATATATA	2	24	AAAATGAACAACAAGGATAAAAG	CGTGTCTTCTCGGTCTC	TTTTCTACTAAGAACGATTCAATATTTAAAAGATAAAATGAACAACAAGGATAAAAGTTGCATTATGACTTTAAAAAATATTTTTATGTATGTGGGTGTGTATATATATATATATATATATATATTAGCTGGTGACTTTGTTACGACAATCCATCATTTCAGAGACCGAGAAGACACGCAAAAAAGTTGCATTATGACATATAATGATATAGGAGTAACATGAT
777	Lg10_Scaffold18	303316	303335	ATTT	ATTTATTTATTTATTTATTT	4	20	TCTTCTTCAGGTTCCTTTGG	CACTTCTGTTAGTAGGCAATC	TTTAATTTGTACCTGGGTTTGACATTACCATGTTATTTTGACATCTATTTCCAGAGAAATTCATCTTTTCTTGAATCTTCTTCAGGTTCCTTTGGTAATAATTTATTTATTTATTTATTTTTTGTATTGCAGGTGAAGATATTCCGCCTATGCAGTTGAAAGAAGGTGTATTCAGATGTATAATGCAGTTATATGATTGCCTACTAACAGAAGTGCATGA
778	Lg10_Scaffold18	313521	313540	AT	ATATATATATATATATATAT	2	20	CATGGCATGTCACATCATAG	TATCGAGAGCAAGCAAGC	TGTACGGAAAGTCTACTTGTAAAGCTAAACATGGCATGTCACATCATAGTATATAAAAACAGTTGTTGGTAAAAAAAATCACATATACATACATACAWAWATATATATATATATATATATGTAAAAACGGAAAGACCCACTCACATAACCATAGCTTGCTTGCTCTCGATAAGCCTTGTCATTCGGYAAAMAAAATAAGTTTGTACCTATACCAAGTCAC
779	Lg10_Scaffold18	314616	314635	AG	AGAGAGAGAGAGAGAGAGAG	2	20	AAGGAGAGAAGCGAGAGAG	ACTTTCCCGTTCACTTTCC	ACTTCAGAAAAATGAAGGAGAGAAGCGAGAGAGATGAGTGGAAAGAGAGGGAGTGACGCGAGGGAGTGGAAAGTGAACGGGAAAGTGGGGTGTGTGTGTCAGAGAGAGAGAGAGAGAGAGAAAAGATGTGAAGGAAAATTGTGAGAGAGATGGGACCGGTTGAAATGAGAGAAAATAAATAATAAAATAATAAGAAAAATAGGCTTGAGAGAGGGGAGAA
780	Lg10_Scaffold18	392447	392468	AT	ATATATATATATATATATATAT	2	22	TTCTAAACTCTTCCGTCCAC	AAAGCAAGGGTTGTATAATAGG	CACCTTTCTAAACTCTTCCGTCCACCCCACCCACCCCAAATTTTATCTCTATTTTTCTTCCTATTATACAACCCTTGCTTTTGAATTGCAAATCAAGAACATATATATATATATATATATATGGATATGAATCGTAAATCCAGATCTTGCATGGTAAGAAATAAAGAGATAGAAAGAGGAGAAAAAAAAATGATGCTAACTTTCCCCGCAACAAAGAGAAAA
781	Lg10_Scaffold18	428235	428254	TTTTC	TTTTCTTTTCTTTTCTTTTC	5	20	TAGAGAACAATGTGGACAGAAG	AGAGGTGAATGTCGGCTAG	GGAAATAAATGGGAAGGAAATCAAAGTTGTGAGCAAAAGGTATTGTGCTGTGATTTTCAATGGTAATTTAATATTCTAGAGAACAATGTGGACAGAAGAATTTTCTTTTCTTTTCTTTTCGAGACTTGGGAGCAGCCTCTCCATAAATGGGGGTAAGGCTAGCCGACATTCACCTCTCCCAGACCCTGCGTAAAGCGAGAGCCTTGTGCACTGGGTACGA
782	Lg10_Scaffold18	429057	429078	TC	TCTCTCTCTCTCTCTCTCTCTC	2	22	CTCAAGTATGTGCGTTGTAG	GCCATCCACTGTCTTCTG	CTTGCCATATCTTACCTTACTAAATTTATTTTGTAGGTGATTCATGAGGAATTTGGTATTCTTGAAGGTTTGATGACCACTGTGCATGCAACTACAGGTTTCTCTCTCTCTCTCTCTCTCTCTAAAACTCAAGTATGTGCGTTGTAGATCACTTGTTATGGTGTTTAACTCACTGATGGTTTTACACGTTCAGCAACACAGAAGACAGTGGATGGCCCTTCA
783	Lg10_Scaffold18	452910	452937	AT	ATATATATATATATATATATATATATAT	2	28	AAGCAAAGCAAAACCATATAAG	GAACAATAGTCATCCATCGG	TAAGATGTGTTAGATATTAACTACGTACAGCACTATAGCTAGCTATCCAATGTTGCAAAAGCAAAGCAAAACCATATAAGTTATCTTGAGAATTACAATAATATATATATATATATATATATATATATTCTTAAACCCGATGGATGACTATTGTTCATTAACAGTGGGCTTCCTGTTTCATCTTTTGTTTTCTTCATGGTTTCAGGTTTTTTCAGGTTGTATAGTGAT
784	Lg10_Scaffold18	468666	468689	AT	ATATATATATATATATATATATAT	2	24	GGATAAGTATGTATCTCTTGAAG	CCACTGCTTATGCCATTC	TTTTGTCTTGTTCACTAATGCCCCATTTGAAAACCCATTTGTCAATTAAATCATTAATCATCCAATTATTAATATTTATAATGTTATAATGTTTGTTTAAATATATATATATATATATATATATTTATAATGTTATAGGATAAGTATGTATCTCTTGAAGGTTGAAGCGAGACGAAAGTAAATATTAACGGAATGGCATAAGCAGTGGCCATGAATTGATAAGT
785	Lg10_Scaffold18	474211	474230	AT	ATATATATATATATATATAT	2	20	ACCAACCGCAAGTCTAAC	GGCATGGCATACTTATGAAC	GAACTGCCGAAATCCTCGTACGCCACCAACCGCAAGTCTAACCCCTCGGCCGGAAAACATGTATAATTTTCCCAGAAATAGAATATAAACATATGCATAAATATATATATATATATATATCTCAATTCAAATCATGCTCCACATAATCATGTTCATAAGTATGCCATGCCAAAACATAAAATAGAATAACTAACTTAGGTGAGAATAAATTCATGGAAAA
786	Lg10_Scaffold18	514956	514983	AT	ATATATATATATATATATATATATATAT	2	28	AAAGGTTATCGGGCAAAGG	TCGGTACGGGAATCTGTC	ATAAAGAAACAATAAAAAAAGGAAAAGGCAGTGAAGAAAGGTTATCGGGCAAAGGAATGGTTGATTAAAGTTATCGGGCAGAGGAATGGTTGATTAAATAATATATATATATATATATATATATATATCAGTTTGGGATTCCCGAACAAAGAAAAATAAGAGACAGATTCCCGTACCGAACGGTTCGGGATCGGTTTGGGATTGGTACCAAAATTTTCGGGATTTTCG
787	Lg10_Scaffold18	592568	592611	GA	GAGAGAGAGAGAGAGAGAGAGAGAGAGAGAGAGAGAGAGAGAGA	2	44	CAACGATTTATTGTATGAGAGAG	TTCCATCATCCTATTGCTATTG	TTTTCTGCTACATCTGCAATGACCAATGAACTTTCATTATTAACTAGTTACCAACTTACCAATCATATATAGATGCTAATCAAACAACGATTTATTGTATGAGAGAGAGAGAGAGAGAGAGAGAGAGAGAGAGAGAGAGAGAGAGTACTGTGCTTTGGTTTTTCAGAAACATTGGCAAAGACTAATTTGGATGAGAACAATAGCAATAGGATGATGGAAATCATGTAAACAAAGTTGGCCTTGT
788	Lg10_Scaffold18	594077	594100	CAAATG	CAAATGCAAATGCAAATGCAAATG	6	24	CACATAACAGTTACATTATTCCG	GAATCCGAAGAGTGTTCAAC	GAGATGCCCAAATGTGGAATTTTAGTCTTCAGTTCACCATCAAAATAAACAACACCATAAATTTCAAGATTGATATTTAATGATGACATACATTTTGATTCAAATGCAAATGCAAATGCAAATGCGACCACACACATAACAGTTACATTATTCCGGATGAAATGTTTTCGATGACGTTTACATATAATCAAGCTCTAGTTGAACACTCTTCGGATTCGAAAATC
789	Lg10_Scaffold18	598246	598265	AT	ATATATATATATATATATAT	2	20	TCTTCATTCATTCAGGACAC	GAATTAACAACTTGATTAAAACG	TGATTGAAGGATCMCTGAGATCCTCACAAAGAKGATATGTAKAGKATCTTCATTCATTCAGGACACCATTRTATCATCTTATTATTTTTCTTAAATTATAATATATATATATATATATATGTWTWTTTTATTGATGTAAGTGGGACGTTTTAATCAAGTTGTTAATTCTTATTWRGAAAATAGTGGGGAGATTATGTTTTAACTCCTATTTGTAATCTTA
790	Lg10_Scaffold18	602844	602871	AT	ATATATATATATATATATATATATATAT	2	28	TAGTTTACCACATAATCACATTG	TTCGCACGCAAGATAGG	TCAACAGTAGAAAAGAAAAACAACAATAAAAATTAAACTACCGCCTAAATTAGTTTACCACATAATCACATTGCAATCGACATGCACAAATTAATAGATCATATATATATATATATATATATATATATCACCACCATTTSAGTTAACCATATCCCTATCTTGCGTGCGAATGCATTTGTAAAATACTTAATCAAAAGAAAGAGATGAGTGAGGCAATCTAGWTTAGTA
791	Lg10_Scaffold18	607819	607838	TA	TATATATATATATATATATA	2	20	GACATATCTGTGAGTGGGTAG	GCATGGCATTTCAAATCATAC	TTCTCATATAGGCGAGGCTTATRCGGACGATGAGCAAAGTTAAGGGAGGCTCGGGGGCTACGACCCTTCGACATATCTGTGAGTGGGTAGTTATTTTCAGTATATATATATATATATATACTTGACGTTTTCCCAGAAATCAAATTTGAATGAAAGTATGCTTTAAAATGYCATGTATAGATTTATATGAAAAGTATGATTTGAAATGCCATGCATAGAA
792	Lg10_Scaffold18	635725	635754	AACCC	AACCCAACCCAACCCAACCCAACCCAACCC	5	30	CCAACCCATGCTAAATATACG	ACTAATCCTGGGCTAAATCTG	AACAGTATTAGAGCGCAGAAGGGGGAAATTTTAGGTTATAASCMARGGCCCCAAACCCCAACCCYARSCTAAATCATTTTTTGGTTTTCCCCCCCCCCCAAACCCAACCCAACCCAACCCAACCCAACCCATGCTAAATATACGGGCTAAAAGTTAAAAATCTAAAAAAAGCCAGATTTAGCCCAGGATTAGTGGGGCTGGCCCACCATATATTTGTATTTCAAATATAA
793	Lg10_Scaffold18	664318	664361	GA	GAGAGAGAGAGAGAGAGAGAGAGAGAGAGAGAGAGAGAGAGAGA	2	44	TAGAAAGATTGTAGAGGAGAGAG	TGTAAAGATGAGAAGGGACTAG	TCCATGATCAGAAGATCTGCAACAGAAGCCAAAACACATCGTTTTAAGTGCAAATTACGTGCAATCGAGAGAGCGACAAAACAGTAGAAAGATTGTAGAGGAGAGAGAGAGAGAGAGAGAGAGAGAGAGAGAGAGAGAGAGAGAAATGAGAACGATTGCGTACCTATGACGTTTTTTTGCTGATGTCGGTGAAAAGTCTAGTCCCTTCTCATCTTTACAGAAGGGAAAGAGAGTCAGAAATATA
794	Lg10_Scaffold18	664461	664518	AG	AGAGAGAGAGAGAGAGAGAGAGAGAGAGAGAGAGAGAGAGAGAGAGAGAGAGAGAGAG	2	58	AACGATTGCGTACCTATGAC	ATTTCTGACTCTCTTTCCCTTC	AAATGAGAACGATTGCGTACCTATGACGTTTTTTTGCTGATGTCGGTGAAAAGTCTAGTCCCTTCTCATCTTTACAGAAGGGAAAGAGAGTCAGAAATATAGAGAGAGAGAGAGAGAGAGAGAGAGAGAGAGAGAGAGAGAGAGAGAGAGAGAGAGAGACATCGTTTTGCATGTAAGAGATCGCCTTTTGATAGAGATGGAGATGGATCAAAATTAAGTTTGGGGTCAGATCGTATCTATAGATTTTGCATAGTGATA
795	Lg10_Scaffold18	665974	665993	TA	TATATATATATATATATATA	2	20	AATTATTGTTTTGGCCGTTTG	TTTTGAAAATTGAAACCGAAATC	ATATTATATCTCATATGCATTAAATTATTGTTTTGGCCGTTTGATATCTATTTTATTTTTAATTTCAAAAGAMMAAAATACTGAAAGTTTTTTTTTATATTATATATATATATATATATATGCTTTGATTTCGGTTTCAATTTTCAAAATTTTTTAACACTTATCAAACAAGTTTCACAAAAATAAAACTGAAAAACTAAAAATTTAAAATTTAAATGGT
796	Lg10_Scaffold18	693595	693615	ACA	ACAACAACAACAACAACAACA	3	21	TTACATACAACAACAACAACAAC	TGGCGTTCTAGGATTCATATAG	GTTGCTTTCGTTTTTAACAATGTTTCGGTTGCAAGTATATGGACGGTGGTCAAAATCTTGGCTTCAAATTTTGAATTTGTAGGGATTGGTGTCATTACATACAACAACAACAACAACAACAAAGCCTTTTCCCACTAAGTGGGGTCGGCTATATGAATCCTAGAACGCCATTGCGCTCGGTTTTGTGTCATGTCCTCCGTTAGATCCAAGTAATCAAGTCT
797	Lg10_Scaffold18	696603	696623	ACA	ACAACAACAACAACAACAACA	3	21	ACAACAACAACAACAACAAC	CAATGGCGTTCTAGGATTC	GTTCACTACCAGAGCCTTGATTCAAGTGCAATCGCTGCGGACCCCTAGATCAAAGGCAGCAGCAAGAGTATMTCACGATGTWGTGATGATAGTTCGATCWACAACAACAACAACAACAACAAAGCCTTTTCCCACTAAGTGGGGTCGGCTATATGAATCCTAGAACGCCATTGCGCTCGGTTTTGTGTCATGTCCTCCGTTAGATCCAAGTAATCAAGTCT
798	Lg10_Scaffold18	714317	714338	TC	TCTCTCTCTCTCTCTCTCTCTC	2	22	AAGCTCCAAGTTCCTGAATC	AAGAGAGAAACTAGGAGAGAAAG	AGATATGAATKCTCCTTAGATCTCCTAAATCTAGTGAGTAAGAAAGAAGCTCCAAGTTCCTGAATCTYACTTAAACRCATTTTCTCTCTCTCTTTCTCTYTCTCTCTCTCTCTCTCTCTCTCTTTCTCTCCTAGTTTCTCTCTTTAGAAACCCAGATCYAGAGCCTCTTCTTCGRCTTCARCTTTCAGCCGCCTCCCYTTGCTCTTGCTCGAGGTAGGCGGC
799	Lg10_Scaffold18	730374	730393	TA	TATATATATATATATATATA	2	20	ATTAAAGATAAATTATACTCTCC	AACGTACCCATGTATATATG	AAATTTGTAGTTATTTATATTAATGAGATTTTAAATAAAACTCATAATTTATAGAATTAAAAATATTAAAGATAAATTATACTCTCCAATATATTGTGTGTATATATATATATATATATACATATATACATGGGTACGTTCATCAAAACTAACCAAAAAATTATTGTACCAAAGCATGGGTGCATTTTTCAAAAACACAAAAAATATATAKATATTAGGC
800	Lg10_Scaffold18	733132	733155	AAACCG	AAACCGAAACCGAAACCGAAACCG	6	24	AAACCGAAACCGAAACC	AACCAAACCGAAACTGTC	CAACAGGTTATGTTTTGTTATGATTGTATGAATAAACTATTTATAATATTGAAAAAAATAATTAAATATATATCGGTTTGGTTCAGTTTCCGAACCTTAAAAACCGAAACCGAAACCGAAACCGAACTGGCCAGATTAGGTTCGATTCGGTTTGACAGTTTCGGTTTGGTTTTTTTTTTGTTTGGTTTTCAGTTTTTTTTCAGTTTTAGGTTTTTTGAACTCAC
801	Lg10_Scaffold18	737422	737441	TGGGT	TGGGTTGGGTTGGGTTGGGT	5	20	TGTCACGCTAACTCAATATG	CAACCCAACCCATTCTTAC	TGTCACGCTAACTCAATATGGTTGCAACCTAGAGATAGAGAGGGAAGGGTGGGTGAGCATGGYCATGGGAGGCCACTAATATAGGTGGAACGGGTAAGAATGGGTTGGGTTGGGTTGGGTTTGGAGCTGCTGCYGTTATGCGTTTTCTTTTTAAAAAAATTCAATTTTGTTTCYAGTGATTGATTTATCTAATTTTTCATGTGTTTCCTTGTAAAATTTR
802	Lg10_Scaffold18	753973	754002	CT	CTCTCTCTCTCTCTCTCTCTCTCTCTCTCT	2	30	TTTACAAATATCACACGCTCTC	CCGAAACGAAGACAACAAC	CCTCCCAAATACGATCTGATTTCAAACGGTCTTTTTTGAAATGAATTATTTTTGGGGAGGAATTTTTATCTGTGAGATGTTGCTTTACAAATATCACACGCTCTCTCTCTCTCTCTCTCTCTCTCTCTCTTGTCCCCTCTCTCTCTCTGTTTATCGGATTTACTTGGGTTGTTGTCTTCGTTTCGGCGTTCGGKTGGGTTTTGTCGCTGTCTTTTTTCTCTTTTGGGTTT
803	Lg10_Scaffold18	789839	789890	CT	CTCTCTCTCTCTCTCTCTCTCTCTCTCTCTCTCTCTCTCTCTCTCTCTCTCT	2	52	CCTTATCACTCTGCTCAGTC	GAGGTTTCTGTGTTGTTTGG	TGAGCTCTATACCTTCCACTTCGGACTACAAATACCCACCCCACACCCTCCCTTATCACTCTGCTCAGTCCCCTCCTTCCTCTCTTCTCTCCTCCCTCCCCTCTCTCTCTCTCTCTCTCTCTCTCTCTCTCTCTCTCTCTCTCTCTCTCTCTCCAAACAACACAGAAACCTCTCTTCCTTCTAATTTCYCAACACCCGAAACACAGAGTCCTCTGTTTTCCCTGTTTCTCACACACCACAAAACAACAAGAC
804	Lg10_Scaffold18	790910	790948	AAG	AAGAAGAAGAAGAAGAAGAAGAAGAAGAAGAAGAAGAAG	3	39	AGAAGAAGAAGAAGAAGAAGAAG	CCATCCACCTCCTCACC	GCAGCCACTCATGAATACAATGAAGGGTGTAAAAATGAAGCATGTGAAAATGACATCAATGAGGAAGCAGAACAAGATCAAGAAGAAGTCGAAGAAAATAAAGAAGAAGAAGAAGAAGAAGAAGAAGAAGAAGAAGAAGGTAAGACATCAAATGTGTGCTTGATGGAAGGTGAGGAGGTGGATGGGAATAGTTTGAATGTTGGGGGTGAAGAGGGAATGGACAAGTTTAAAAGGCCAAG
805	Lg10_Scaffold18	792974	792993	AG	AGAGAGAGAGAGAGAGAGAG	2	20	ATATAACTGCCAGCCTGATAG	ACCTTTCTTTCATAAACTCTCTC	CTAAAAGCACAAAAGGATAGAAGGTTCATATAACTGCCAGCCTGATAGTGATAGTCGCAAGTGGGCACTGCAGTCTAGGGCTGGTATACAGAGAGCCCCTAGAGAGAGAGAGAGAGAGAGTTTATGAAAGAAAGGTAGGAAATTAAAACTGGCGGTGGTTTTGGTAACGGTTTGGCCTGCAAAACTGAAAGTAAGATGGGGATTTGGGAAGTGGAATCGT
806	Lg10_Scaffold18	822669	822702	AG	AGAGAGAGAGAGAGAGAGAGAGAGAGAGAGAGAG	2	34	TTGGAGAACGATTTATTATACCC	ATGTAGAAGATTGCTAGAGGAG	CCTTCTAGGAAAGGGAAATAAATTTCTCTCAAAGCCTATTTAAGTCCACCTTAAGTGGATTAGTAAATCAACTTTGGAGAACGATTTATTATACCCTACAAGAGAGAGAGAGAGAGAGAGAGAGAGAGAGAGAGCTTAGAGGATATTTGTTCCCACTCCTCTAGCAATCTTCTACATCTTGCCCGTGCGAAGGATCATCTTTTGTTGCTTCTAGGTAAGAAAAAATTAATTTTC
807	Lg10_Scaffold18	838336	838355	TG	TGTGTGTGTGTGTGTGTGTG	2	20	TACTCTCTATTATATTGTGTGTG	TCGTTGATTTGAGAATGTATC	AAATTGAAATTTGTAATTGTTTATATTAATGAGATTTTAAATAAAACCCATAATTTATGGGATTAAAAATAATAAATATAAATTATACTCTCTATTATATTGTGTGTGTGTGTGTGTGTGAGWGTGTGTATACATATATGTATGGGTACATTAACCAAAAGTAACAAAAAAAGTTATTGTACCAAAATATGGATACATTCTCAAATCAACGAAAAAGAAT
808	Lg10_Scaffold18	862562	862581	AT	ATATATATATATATATATAT	2	20	GCAAGAATGATCTATGAATCG	CCACTTAACGTCCAACTTC	ATTGAATTTTTTGCAAGAATGATCTATGAATCGAGACTTACAAAATAGACGGTTCGAATCGTTGAAGTTGGACGTTAAGTGGACCCCAMACGTAATTTCCATATATATATATATATATATAATAGTTACATGTTTTGAAGGAATGAGGATATTTTGTGATTGAAAAATCTGGAACATTTGGTGGGTTATGACCAAATCTAAAATTATTAAATTTTCCTTT
809	Lg10_Scaffold18	873925	873946	GA	GAGAGAGAGAGAGAGAGAGAGA	2	22	TAGAAACATGCAGTATTTAGAGG	GGTTGGAGGTGTTCAGAAG	TAGTTAGTTGGTTATAAGATACGTAATGATTTAAGAATTATAGCATTTAGAAACATGCAGTATTTAGAGGAACTACAAATATAAATAAAATCTTTAGAGGGAGAGAGAGAGAGAGAGAGAGAAAGATACTTGAAAAATAAATTCTCCCTCTTGCAGCTTCTGAACACCTCCAACCCTKATATAATCGGAAACATTATCCTAGAGGAGAAAACGAACCAACAA
810	Lg10_Scaffold1	38823	38842	TCAAG	TCAAGTCAAGTCAAGTCAAG	5	20	GAATCAAGAATCAAGTCAAGTC	CGTTAGGAGGACAGACAG	KGGTTCTTTCCATACTCTMAACTCTAGCCAGTTTGCCAGCCAGAATCAAGAATCAAGAACCAGTTTGCCAGTTTGCCAGTYWRSMATCAAGAATCAAGAATCAAGTCAAGTCAAGTCAAGAATCAAGTTAAGTCAAGTTTGCATACCTGYCTGTYTGTYTGTCYGCGTTGCGGAGCCTGCCTGTCTGTCCTCCTAACGRAGCCTRTCCGCCAAACGGAGT
811	Lg10_Scaffold1	40347	40382	AG	AGAGAGAGAGAGAGAGAGAGAGAGAGAGAGAGAGAG	2	36	AACGCACATATACAACTTGAC	CTCTGTTGCTGCCATCTC	ACTTGGGTTGGGGATGCAAATAAAATACCAGGCACATAATCAAAAACAAGAAACTGATTTTCATTTCACTAAACGCACATATACAACTTGACAAGATTCAAGAGAGAGAGAGAGAGAGAGAGAGAGAGAGAGAGAGATGGCAGCAACAGAGGAAAGCAGCAAAGTCTCTGAAGCTTATCCAATGAAAGGTGGATATGGACCAACCGGCTATGCTAACAACTCCGTTTACCAGGTTT
812	Lg10_Scaffold1	40625	40646	AT	ATATATATATATATATATATAT	2	22	GAAACTACACATATTGACATACC	AGCGGAGGACTGATGAG	CTTTGTCAAAATTAATTAATCTTCTAATTTTAGGGGACAGAAATAGTTACTTCATCTGCAGTTTGAAACTACACATATTGACATACCTTACATAGAAATAATATATATATATATATATATATAAGTTTTTCTCATCAGTCCTCCGCTAGGGTTTCCTTCTAGTGGGTGCTCTGGTTTGATGATCCTTTCTCTGAAGCTCTGAACATTGTTCTTCTAGTGCTT
813	Lg10_Scaffold1	41245	41266	TA	TATATATATATATATATATATA	2	22	CAGACTAAAATCGGAAATAATTC	ACAAGGAGTTATGCCAATC	GTAGCCAAACCTTAGTCAATCCATGGCAAACGTGCTTATTTATCTTGTAACTTCAAACATAAATTGTAAATGTGTGYGTNYNCNCNCACACACACACACATATATATATATATATATATATATCATATAAAGTGGTCTGCAGACTAAAATCGGAAATAATTCATTCTTGGCTTTTTAGACAAAATGGTCTTGAGATTGGCATAACTCCTTGTTTTGATCGAT
814	Lg10_Scaffold1	51128	51151	GAA	GAAGAAGAAGAAGAAGAAGAAGAA	3	24	GGAAGAAGAAGAAGAAGAAGAAG	CTGTTAAATGTGCCGTTAATTG	GAAGAAGGAGAAGGAGAAGGGAGAAGGGAGAAGGAAGAAGAAGGAAGAAGGAGGAAGGAAGAAGGAGAAGGAAGAAGAAAAAAAAAAWTWGCAGTAGGAGGAAGAAGAAGAAGAAGAAGAAGAAAGAAGAAAGAAARAAAAAAAAACGTAGGCTGACACGTGGCGCCCAATCATTGTCCACATGAGCGCCACGTTACAATTAACGGCACATTTAACAGTTTGAC
815	Lg10_Scaffold1	113845	113864	TA	TATATATATATATATATATA	2	20	TGCTTAGTTATCTTGTACCTTC	GTCAATCTCAAGACCATTATATC	GGCGTGTRTATATCAGASTAGCCAAACCTTAGTCAATCCATGGCAAACATGCTTAGTTATCTTGTACCTTCAAACATAAATTGTAAATATGTTATATATRTATATATATATATATATATAGTGGTCTGCAGACWAAAATTGGAAATAATTAATTATTRGCTTTTTAGATATAATGGTCTTGAGATTGACATAACTCATTACTTTGGTCYATAAGATGTGA
816	Lg10_Scaffold1	116978	117001	CT	CTCTCTCTCTCTCTCTCTCTCTCT	2	24	CCATTTACATCTCCACCCTTG	GCCCGAGGGCTTTGC	AACAGTAATTGCCATTTACATCTCCACCCTTGGAACCCTCCCCCTGGCAATAAGCAATTAAAATAATAGGTTTTTTTGTTTGTTTAAATAATAAAAAACCCTCTCTCTCTCTCTCTCTCTCTCTGACAMAAAAAAAAWAAAAAAKWGCAAAGCCCTCGGGCCACAGGCCCGTCGACTTCCMMCCCCCCYTYCGCTCGAGCTCCCACCCTCGCTCGGGCCCTTCC
817	Lg10_Scaffold1	121712	121739	ATAC	ATACATACATACATACATACATACATAC	4	28	TTCAAATTAATGGACGCCTAAAC	GGAGACGATTCGCAAGTTG	TTTGGGAAACAGTAATTCAAATTAATGGACGCCTAAACCACATATTCTCTGGCAGATGAATGGTTTTGTGGAGCCAACTTGCGAATCGTCTCCCACTTTGATACATACATACATACATACATACATACATATAYATACATACATAYATATATATATATACATACATATCATATCATATATATACATACATATATATATATATATATATAGATACACACACACACTGTA
818	Lg10_Scaffold1	121800	121819	AT	ATATATATATATATATATAT	2	20	CACACACACTGTAGCATAG	AAGGTTGGCTCTGAAGG	TCTCCCACTTTGATACATACATACATACATACATACATACATATAYATACATACATAYATATATATATATACATACATATCATATCATATATATACATACATATATATATATATATATATAGATACACACACACACTGTAGCATAGATATATCACTATTGGTTTGATATTGAAAAATTAATCTTTTAATTAAGCATTTCCTTCAGAGCCAACCTTTCAAT
819	Lg10_Scaffold1	123082	123103	AT	ATATATATATATATATATATAT	2	22	ATGTTGTCAGGCTATTATTATAC	TCATGCGTATTGTTATTATGTG	ACTTAAAAGAACTGAAAACGAGTAGTGTTGTCGATGTGGGTATATATATAACATGTTATGTTGTCAGGCTATTATTATACTATATGAATTTTACATCACAATATATATATATATATATATATAATATATAAAATGTATCACATAATAACAATACGCATGACGTCCTAACAAGAAAACACAAAAACAAAGTCAAGTATTAGAAAATTACCAGCTGAAGAGTAT
820	Lg10_Scaffold1	154715	154735	TTG	TTGTTGTTGTTGTTGTTGTTG	3	21	TTGTTGTTGTTGTTGTTGTTG	TTCTAAACTAAAGTGTGGTAAGC	NNNNNNNNNNNNNNNNNNNNNNNNNNNNNNNNNNNNNNNNNNNNNNNNNNNNNNNNNNNNNNGGATTCATATAGCCGACCCCACTTAGTGGGAAAAGGTTTTGTTGTTGTTGTTGTTGTTGTTTCTTTTATTTCCAGATGGTCCATATTAGTATCTCTCTTAAAAGAATTTGGCTTACCACACTTTAGTTTAGAATGGAAACACGTGCTTAGTTGGGAAGG
821	Lg10_Scaffold1	167886	167905	GCCT	GCCTGCCTGCCTGCCTGCCT	4	20	TGCCTGCCTGCCTTC	AGAGAGACTATGTAGATGTAGAG	GTTTTACCCTAGAACAACTAGTTGTCCTGGAAGACTTGCAGTAGTACTGGTCCTCCTTTGCTCTCCCTCCTCTCTCTCTCCCCACTGCCGATTTCAGAACGCCTGCCTGCCTGCCTGCCTTCAAGTTCTAAGGTCTCATTTCGCTATCTTTATCTTATCTCTACATCTACATAGTCTCTCTTAATTGTTTTCTTTTTTTCCTTAATTTCACTTTTATATA
822	Lg10_Scaffold1	171109	171133	CTCTT	CTCTTCTCTTCTCTTCTCTTCTCTT	5	25	AACCACCATCACGACAAG	AGAAGAGAAGAGAAGAGAAGAG	TTGGTCAGGAGAATCCTCATCCTAAGCTTAGAAGAGGATCCTCTTCCACAACCACCATCACGACAAGGACAACAAGTTTGTCAGGTACACACACAAGTAACTCTTCTCTTCTCTTCTCTTCTCTTCAGATGCTCTCTCTCTCTCTCTCTCTCTCTCTCTCTCTCTCTCTCTCTCACTGATGGAATAATTAATGGGAAAATTAGGTTCACATCCTTCTTTTTGTTA
823	Lg10_Scaffold1	171140	171181	CT	CTCTCTCTCTCTCTCTCTCTCTCTCTCTCTCTCTCTCTCTCT	2	42	AACCACCATCACGACAAG	AGAAGAGAAGAGAAGAGAAGAG	AAGAGGATCCTCTTCCACAACCACCATCACGACAAGGACAACAAGTTTGTCAGGTACACACACAAGTAACTCTTCTCTTCTCTTCTCTTCTCTTCAGATGCTCTCTCTCTCTCTCTCTCTCTCTCTCTCTCTCTCTCTCTCTCACTGATGGAATAATTAATGGGAAAATTAGGTTCACATCCTTCTTTTTGTTACTCCATTGATTAAAATCCTATTCATTTTCAATTTTTGATCAAGGTCCT
824	Lg10_Scaffold1	186109	186128	TA	TATATATATATATATATATA	2	20	ACTTGACATTGATACATTCTC	CCATTCTTAAATATACCAAATTG	AATTTATTCGATTAAACTTGACATTGATACATTCTCAAATCAAAAGAAAAGAATGTACCCATATAAATTTAAAAATGGATTAGAGAAAAATTGAATAGATTATATATATATATATATATAAAAGTACATTTTACATATAACAATTTGGTATATTTAAGAATGGGTACATTTTAAGATTAAAAAATTGAAAACATTTTATAAAAAAGTTAATGGGTACAAA
825	Lg10_Scaffold1	262474	262497	AT	ATATATATATATATATATATATAT	2	24	ACAAAGGGACGCAACTTC	AGTTTGGATGGGATGTTGAG	TTGGACAAAGGGACGCAACTTCCCTCTACTTCTCTTCTCCAAGTTCAAAAAACCAATCCAAAATCTCAACATCCCATCCAAACTTACTTTTATGTTTTTAATATATATATATATATATATATATGCCTCATTGTTTTTKTTAGGAACAAATGATATTATYTACACTAAGARRGAGGGTRAACTTAATCTTACAATGAGYTAGCAATAATGCGATTTAAATTCGT
826	Lg10_Scaffold1	271284	271327	AT	ATATATATATATATATATATATATATATATATATATATATATAT	2	44	AGTTTAAGTTATGAATCAATCTG	TTAATCACACTCACTAGGTAG	CAGTTTAAGTTATGAATCAATCTGTAAAATATGCGCATTATTCATAACATTACTAGCTACCTAGTGAGTGTGATTAATTGTGACTAGTACTTGTGGAAGAATATATATATATATATATATATATATATATATATATATATATATAGAGAGAGAGAGAGAGAGAGAGAGAGAGAGAGAGAGAGAGAGAGAGAGAGAGACAGTGGAGAGAGAGAGTGATCTAGAATCCAGAGATGAAACCTCCTCT
827	Lg10_Scaffold1	271328	271379	AG	AGAGAGAGAGAGAGAGAGAGAGAGAGAGAGAGAGAGAGAGAGAGAGAGAGAG	2	52	AGAGAGACAGTGGAGAGAG	ATAGGAAGACGACGACAAC	TAACATTACTAGCTACCTAGTGAGTGTGATTAATTGTGACTAGTACTTGTGGAAGAATATATATATATATATATATATATATATATATATATATATATATAGAGAGAGAGAGAGAGAGAGAGAGAGAGAGAGAGAGAGAGAGAGAGAGAGAGACAGTGGAGAGAGAGAGTGATCTAGAATCCAGAGATGAAACCTCCTCTCAGCAACAAGAAGCCGAATTCTTTGTTGTCGTCGTCTTCCTATTCTGTTTTG
828	Lg10_Scaffold1	334010	334039	TC	TCTCTCTCTCTCTCTCTCTCTCTCTCTCTC	2	30	CAAGTTGTAAGGCGAAGC	GATGCTGTCTTGAAATATATGC	TGAAAATTAATTAGTGCCAAGTTGTAAGGCGAAGCCTTTATAAGGAGCCTTGCTTCTTTACCCAAGATGGTTTCAAAAAGTTTTAGTTTCTTTGAAACCATCTCTCTCTCTCTCTCTCTCTCTCTCTCTCTAGACTATAGAGCATATATTTCAAGACAGCATCAAACTATATATATTCTATAGAATTATACATACATATATATTGTAATCCAATATATGCAGTATTCTAT
829	Lg10_Scaffold1	334233	334258	AT	ATATATATATATATATATATATATAT	2	26	CCCTTATTTCACATACCAGAAG	CCCTCCCTCTCTCCTTTC	ATTCTATTTTCTCTTATTGCATAGTTACAAGATTCCAAGAATTAAACTTTACAAGTATATTTATTCTTAGTTCTCATTGCTTTTAGTAGCATGAACTGAAATATATATATATATATATATATATATACCATCAAACGTCCCTTATTTCACATACCAGAAGCTCGAATCAATACTAGTCGTCCACCGTCTCAAAGCAGAGAGAAAGGAGAGAGGGAGGGAGGGAGGG
830	Lg10_Scaffold1	334342	334361	GAGG	GAGGGAGGGAGGGAGGGAGG	4	20	CTAGTCGTCCACCGTCTC	GTCGTTCCTCTTCCTTGTG	TATATATATATATATATACCATCAAACGTCCCTTATTTCACATACCAGAAGCTCGAATCAATACTAGTCGTCCACCGTCTCAAAGCAGAGAGAAAGGAGAGAGGGAGGGAGGGAGGGAGGGAGATGGCGGGAAACGACTGGCTAAATGGTTATTTAGAAGCAATTTTGGATGCAGGAAATAACACAAGGAAGAGGAACGACGGGAGGCAGAAAATTGCAA
831	Lg10_Scaffold1	334793	334812	ACAT	ACATACATACATACATACAT	4	20	AGAAATGAAGAAAGGCAGTG	TCCACAAGTGCTTTATATCTC	TTTTTGTGGCCCTCAAACTTTCACGTGTCCTTCAAAACAATGCATTTCCACAAAGAAATGAAGAAAGGCAGTGAATTAATTATTTCACATATATATATACACATACATACATACATACATATATATATATATATATATATATATATATATATATATAATTCTCCCGATTTAGTAAATTGAATGAGATATAAAGCACTTGTGGAAATAAAAATAGAGAGAA
832	Lg10_Scaffold1	334813	334848	AT	ATATATATATATATATATATATATATATATATATAT	2	36	AGAAATGAAGAAAGGCAGTG	TCCACAAGTGCTTTATATCTC	TCACGTGTCCTTCAAAACAATGCATTTCCACAAAGAAATGAAGAAAGGCAGTGAATTAATTATTTCACATATATATATACACATACATACATACATACATATATATATATATATATATATATATATATATATATATAATTCTCCCGATTTAGTAAATTGAATGAGATATAAAGCACTTGTGGAAATAAAAATAGAGAGAACCTGATTCACAAAAATGGTTCCAAAATAGGACGGGG
833	Lg10_Scaffold1	345619	345656	TA	TATATATATATATATATATATATATATATATATATATA	2	38	CTCAAGCGTGCCACTG	TATAACTAACATGGTTTCTCAGG	AGGCCTTGAGGCTCMCAATCAAGGTTAACTTCTAAGTACTCAAGCGTGCCACTGCCATCTTTAGCATGGCAGATGTAAAATGGATGTCGAGTTTTAGTTGTATATATATATATATATATATATATATATATATATATATGCCTGAGAAACCATGTTAGTTATAACAGGTGCCTGGCTCTCTTCATCCAAATGGTCGTCATACCGTCGAGGCYTTCTCTGATGAACGATCCTGCTTGGG
834	Lg10_Scaffold1	351893	351934	AT	ATATATATATATATATATATATATATATATATATATATATAT	2	42	CGTGCCACTGCCATC	TAACTAACATGGTTTCTCAGG	CCTTGAGGCTCACAATCAAGGTTAACTTCTAAGTACTCAGGCGTGCCACTGCCATCTTTAGCATGGCAGATGTAAAATGGATGTCGAGTTTTAGTTGTAGATATATATATATATATATATATATATATATATATATATATATGCCTGAGAAACCATGTTAGTTATAACAGGTGCCTTTGTGGGGCCTTAGGTGTAGGCCTTGAGGCTTCCCATCAATAACTAAACCAGTGCTCGAACACATA
835	Lg10_Scaffold1	379484	379519	AT	ATATATATATATATATATATATATATATATATATAT	2	36	TGTGGACGCTCAGGTAAG	TCAATTCATCACAACCGTTATTC	TTATATACTTGATATTTTCCCAGAAAATGCATTTAAATGAGTTATGATTTAAATTGCCATGCCAAATGATTTACATTTACAATATGCATATGATGTTTGCATATATATATATATATATATATATATATATATATATAATTGTGGTGTTGTGGACGCTCAGGTAAGTTCCAGGTGAGTTTATGAATTGTGAATGTGAATAACGGTTGTGATGAATTGAGAAACATAGAGCTCATAAA
836	Lg10_Scaffold1	383356	383379	AT	ATATATATATATATATATATATAT	2	24	CTGTTCCTACTATTACTGTATTG	CTAAATGGAGGGACTGGAG	TTTAAATTGAAATTATTTACTTTTGGTTTATGTATTAGAATTTCGTTTGATATCGTAAGTTTATGCTGAAAATTTGTGTAATTTATTGACTGTTATATAGATATATATATATATATATATATATAAATCCAGCTGTTCCTACTATTACTGTATTGAGATGCTCCTTCAACCCCCGTCACCGGTACTCCAGTCCCTCCATTTAGGTTTAGGTTTTCCTGTGGGTT
837	Lg10_Scaffold1	386114	386159	AG	AGAGAGAGAGAGAGAGAGAGAGAGAGAGAGAGAGAGAGAGAGAGAG	2	46	CAATCTGGCGACAAAGC	GTCTGACAAGTGAAATCTCTC	TACAGGTTCCAACAATCTGGCGACAAAGCAGATCATACTGCCTTCCAGAGAATTGTTTCCTGCATGTACATGTATATATATATATTATGTATATATGTATAGAGAGAGAGAGAGAGAGAGAGAGAGAGAGAGAGAGAGAGAGAGAGATTTCACTTGTCAGACTCYGACATGNNNNNNNNNNNNNNNNNNNNNNNNNNNNNNNNNNNNNNNNNNNNNNNNNNNNNNNNNNNNNNNNNNNNNNNNNNN
838	Lg10_Scaffold1	391541	391562	AT	ATATATATATATATATATATAT	2	22	CTGTTCCTACTATTACTGTATTG	CTAAATGGAGGGACTGGAG	TTTAAATTGAAATTATTTACTTTTGGTTTATGTATTAGAATTTCGTTTGATATCGTAAGTTTATGCTGAAAATTTGTGTAATTTATTGACTGTTATATAGATATATATATATATATATATATAAATCCAGCTGTTCCTACTATTACTGTATTGAGATGCTCCTTCAACCCCCGTCACCGGTACTCCAGTCCCTCCATTTAGGTTTAGGTTTTCCTGTGGGTT
839	Lg10_Scaffold1	394297	394342	AG	AGAGAGAGAGAGAGAGAGAGAGAGAGAGAGAGAGAGAGAGAGAGAG	2	46	AGAGAGATTTCACTTGTCAGAC	AACTGGAAGAGAATGGAATGG	TACAGGTTCCAACAATCTGGCGACAAAGCAGATCATACTGCCTTCCAGAGAATTGTTTCCTGCATGTACATGTATATATATATATTATGTATATATGTATAGAGAGAGAGAGAGAGAGAGAGAGAGAGAGAGAGAGAGAGAGAGAGATTTCACTTGTCAGACTCTGACATGTAGTATGTCAAACTTTCTGGCAAGATATAGTTTATGTATACCATTCCATTCTCTTCCAGTTCCATATGAGTGCAG
840	Lg10_Scaffold1	402320	402355	AT	ATATATATATATATATATATATATATATATATATAT	2	36	CCTTGACAGTATAGCGTTGG	TCACCTGGAACTTACCTGAG	GATTGGCCTCCTGGTCGGAGGGGAACTCTTCTGGGTCCTTGACAGTATAGCGTTGGCCGGTGCTCGGTAGTTTCGGGATTGGTCAAGTATGGTACAAACAATATATATATATATATATATATATATATATATATATAATTGTGATGTTGTGGACGCTCAGGTAAGTTCCAGGTGAGTTTATGAATTGTGAATGTGAATAACGGTTGTGATGAATTGAGAAACATAGAGCTCATAAA
841	Lg10_Scaffold1	407131	407155	ATCCA	ATCCAATCCAATCCAATCCAATCCA	5	25	CATCCAATCCAATCCAATCC	CCTACGAATCTGGCTTCC	CTATAAATTGAATACTTAAAGAGCCTCCATCAGCTGTATGCTCTTCTTCTTCATGGAATGAAATTCATATTTTCAAYAAAAGAAAAAGATAAGASCCCCCATCCAATCCAATCCAATCCAATCCAGAATTTAGGGCTTGGAGTTCCCGCCCGAGAGTTTCGTCTTTGGGAAGCCAGATTCGTAGGAGACCTACCTTAAGGAACATCATCTGCGGAAAGTGACGTA
842	Lg10_Scaffold1	445927	445954	GA	GAGAGAGAGAGAGAGAGAGAGAGAGAGA	2	28	ACACATACCACTCCAAATTATC	TTACTCCACTTCTATCTATCTCC	TGGATTACTATTAGTGTGCAATTGCACTTGTTTGCTGGTTAAGGAATGATATGAAATGAAGAAGTTGTATGTTTTTTTGTTTTGTTTACTAAGGARGGGGGAGAGAGAGAGAGAGAGAGAGAGAGAGAGCCATATGCACAGCACACATACCACTCCAAATTATCTTTTTTCTCAGAAGAAAAGAAAGACATATGTAAAGCCGGAGATAGATAGAAGTGGAGTAAGTTG
843	Lg10_Scaffold1	456946	456967	TA	TATATATATATATATATATATA	2	22	TTTTAATGGTGAGGGGATG	AAAACCTCACATAATTGGTG	GGTTTTAATGGTGAGGGGATGGCTGATGGTTTTAAGTTTTAATAATTAAAACCACCAATTATGTGAGGTTTTTATATTTTTAAAAGTTTGGGATATATATTATATATATATATATATATATATTATATATAAATGTTATATAAATTATAAATTATTTAGATAATATTTGGTTTTTTTTTCATAGGCAAGTATATTATATATGTACATAAAACATTCACATAT
844	Lg10_Scaffold1	475358	475405	AAAC	AAACAAACAAACAAACAAACAAACAAACAAACAAACAAACAAACAAAC	4	48	AACAAACAAACAAACAAACAAAC	GCTGTGATGCCACTTGAG	ATTTTTGTTCGTAATTCCGAAAATGTTAATGTTGTTTATTTTGAATTTTAGAAAAGTTAAAGTTGGAGACTTTTCTATTTAAATGCTTTTCTTCTTTAAAAAACAAACAAACAAACAAACAAACAAACAAACAAACAAACAAACAAACAGCAACAAAGATTCTCAAGTGGCATCACAGCTTGAGATAAAAAAAACTAAAGGAAAAATGAAAGAAACTGATAGTGCAGCATGGTGATCATCAGATCAGA
845	Lg10_Scaffold1	510848	510867	AAAT	AAATAAATAAATAAATAAAT	4	20	CGTTTGGATATAGATAGTTTTGG	TTAAGGAAGCACCACACG	AGATGTTGCCCTAGTCCCAGAAATTCACGTTTGGATATAGATAGTTTTGGCTATCTTATGTTGATTAATAAAATAAAGCATCCATAATTCAAAAAATTAAAAATAAATAAATAAATAAATAATTCAATACAGTAATAATTTAGTATGATTGGTTTAGGCCGTGTGGTGCTTCCTTAAAATTTGAATCTCACTTGCTATAAATATGAAATAAGGAAGGTAA
846	Lg10_Scaffold23	115610	115629	GTTCG	GTTCGGTTCGGTTCGGTTCG	5	20			ATAGCTTGGTATGGGAAGGTTTTAGTGCATATCCTAKKGSTKKRTTCRSWWCAYYTTGGTTCGGTTTTTGGCCGAAACCGAAAACCAAACCGAAGTTACTGTTCGGTTCGGTTCGGTTCGGTTTTTCTTCGGTTTTTTTCGGTTCGGTTTTTTTTGGTTTCGGTTTTTTCCAGTTCGGTTTGGTTTTTTCCATTTTTTTTTAAATCTGGATATTGGTAAA
847	Lg10_Scaffold23	125757	125778	GA	GAGAGAGAGAGAGAGAGAGAGA	2	22	GAGGAGGACAGGAGAAGAC	TGCTCTCTGCCTTTGTTTC	GTCTCGAAAGGGGTGAGGGAAAATCATGGTTTGGAAGAAGGAACCCACGAGGAGGACAGGAGAAGACTGGAGAGAGAGTGATTTGGAGGAAGAGAGGAATGAGAGAGAGAGAGAGAGAGAGATAGACTGAGGAAACAAAGGCAGAGAGCARCCGACGGAATAGAGAGAAGTGTTTRRGATCTGAAATGAAATGGGAGTGAGACGGCTAGGGTTTGTAAAGTT
848	Lg10_Scaffold23	150658	150677	TGAC	TGACTGACTGACTGACTGAC	4	20	GGAGAGGAGGAAGAGGAAC	GGAAGGTGGAGGAGAAGG	TCAGAGCTCGATCCTTATTTTTCACTTGATTTGATTTGATATGCTCTCATATTGGGGTATTTATACCGTTCGGGGAGAGGAGGAAGAGGAACTCGCGGGATGACTGACTGACTGACTGACCCCAACTGGGTCCACGTCGCCTTCTCCTCCACCTTCCCCTTCCCCTTAAAATGAGGCAGATGCAGAGTTCCAGTGGTTGGCCGGGCGGCCCCCTTTGCAA
849	Lg10_Scaffold23	257604	257623	AGTCC	AGTCCAGTCCAGTCCAGTCC	5	20	CAGTTAGTCCAGTCCAGTC	AATTCACAGTTACGGTTATAGG	GCTAAGACCTCTTAGTGAAGGGTTTTGTCCATGCTAGTCCCCTTTAGTCTCATTAATGTTAGTCCCAGCATGGAACAAACACAGTATTGGACTAACAGTTAGTCCAGTCCAGTCCAGTCCCACTTAGTGAGGGCAAACAAACGGTAAACGGTTATACCATAACTGTTTATTTAACTAAACGGTTACCTATAACCGTAACTGTGAATTTTAAACGGACCGT
850	Lg10_Scaffold23	265214	265246	CCT	CCTCCTCCTCCTCCTCCTCCTCCTCCTCCTCCT	3	33	CCTCCTCCTCCTCTTCTATC	GTTGTGTTTGGTAATGATTTCG	NNNNNNNNNNNNNNNNNNNNNNNNNNNNNNNNNNNNNNNNNNNNNNNNNNNNNNNNNNNNNNNNNNNNNNNNNNNNNNNNNNNNNNNNNNNNNNNNNNNNCCTCCTCCTCCTCCTCCTCCTCCTCCTCCTCCTCTTCTATCATGCATTTTCTCTATCTATCACTTAAAAWWAAAAACTAAAAATCAAATACGAAATCATTACCAAACACAACCTGAACAAAGCAATGTCTTAT
851	Lg10_Scaffold23	290502	290541	CT	CTCTCTCTCTCTCTCTCTCTCTCTCTCTCTCTCTCTCTCT	2	40	GAACCACCAAGACCAGTC	TTGACCAGGGACCGTAG	ATCCTCCCCCAACCCAAAATTTTCTCGTCCGTACGCTATAATTATAAACGACCGAATACTATCTCCGGCCTTCTCCATACCCATCACTACCCACCCATCCCTCTCTCTCTCTCTCTCTCTCTCTCTCTCTCTCTCTCTCTGTGGGAAGTAGAAACGAACCACCAAGACCAGTCGGTTGACCATGTCCATGGAGTCGAGGACAGAGACCCCATCACCAACCTACGGTCCCTGGTCAACTCC
852	Lg10_Scaffold23	301029	301060	GA	GAGAGAGAGAGAGAGAGAGAGAGAGAGAGAGA	2	32	ACTCAGCATTTACAAGTCATTC	GAAGAACATCCTACAGGTCTC	TTCCTAAAACTCAGCATTTACAAGTCATTCTTATGCATAAGAAATACATTCTTGTACATGCATATGCATGTCATACATGTGTGTGCGTGTGTGTGTGTGTGAGAGAGAGAGAGAGAGAGAGAGAGAGAGAGACCTGTAGGATGTTCTTCCTAAAATCAGCAGTTAGATTGGCACAGCCTTCCATATGAATCCTTCTCATAGTGTTTAACGACTTATGCAAGCCCAGAATCTC
853	Lg10_Scaffold23	304758	304785	GA	GAGAGAGAGAGAGAGAGAGAGAGAGAGA	2	28	TGTGTGGTAGAACGAGAGAG	GGCTTGGATATGTCATTAAACTC	ACAACAATACATTGTTATGCATGCATGTGTTACATTGTTATGCATGCATGTGTCATATATATGGTATCATATACACGTACTTCTGTGTGTGTGGTAGAACGAGAGAGAGAGAGAGAGAGAGAGAGAGACCTGAAGGATGTTCTTCCTAAAATCAGCAGTGAGATTGACGCACCCTTCCATATGAATTCTTGTCATCGAGTTTAATGACATATCCAAGCCCGGAATCTC
854	Lg10_Scaffold23	310403	310422	ATAA	ATAAATAAATAAATAAATAA	4	20	ATTAGAGTAGGTCTTACAGTATC	CCTGCAACATATAAAGAACATC	AAGATTAGAGTAGGTCTTACAGTATCATAAATCATAACTCAAAACTAAATCAGAAAAGTATGACACATACAATTGATGTTCTTTATATGTTGCAGGGAGTATAAATAAATAAATAAATAAATTCATTACATAAAGGTATTTCACCTTTTCCTTATCAACTGATGGATATCTTCTTCTTTGGGTCCAACATCCTCACAAATTTTGAATCTAAGACATGAAA
855	Lg10_Scaffold23	311138	311165	AG	AGAGAGAGAGAGAGAGAGAGAGAGAGAG	2	28	GTATTTGAGTAGAAAGGTTGATG	TTGACTGAATCTGGTAATTGG	TCTTTCTACAACAATACAGCTTTTCCCTAACAACAAATCTTTTCCCTTTCCACAAATTTTCACTTAACAGTATTTGAGTAGAAAGGTTGATGGAAAATGAAGAGAGAGAGAGAGAGAGAGAGAGAGAGTTCGGATATAAGCTCTCAAAAGATCCAAAATCCAATTACCAGATTCAGTCAAATGCACACAAAATAAAACACCACTACCAAACCCAGAAATTTAATCGAA
856	Lg10_Scaffold23	339260	339279	AT	ATATATATATATATATATAT	2	20	ACCTTTCTTATCTAATCCATCTC	TTGTGCATGTTTACTTTACTTAG	AAATAGTTAAGCTCCACGTACTTGAATAAAGTCCTTGATCACTCCTAATGCCATGAATTTCTTCAACTACCTTTCTTATCTAATCCATCTCTAAACGTACATATATATATATATATATATACACACACACACACACATATATAATCTAAGTAAAGTAAACATGCACAAGCATGCAGCCTTTCGCATGTTGTAAAAGAATTTAGGGGAAAGCTCCTATTTA
857	Lg10_Scaffold23	348144	348163	AG	AGAGAGAGAGAGAGAGAGAG	2	20	TCCATTAGTTGCTGTAGTCTC	ACTCCAAGATTTGACAAGAAAG	TGCTGGATTCTTGGTTGGTTTTGTGATTGGCTTCACCATCTTCAACATTCAAGACATGGATTCCATTAGTTGCTGTAGTCTCAGCCATGGCTGAAGCTATAGAGAGAGAGAGAGAGAGAGATTTCTTCTGCTTTCTTGTCAAATCTTGGAGTGAACAGAAACGCTGCAGGACAGCCCAATTTATGGGATCCACAAAGGTCCCTGAAAGAGATAGAGATGT
858	Lg10_Scaffold23	362172	362191	AT	ATATATATATATATATATAT	2	20	TGACCTTGATGAATAATAAATGC	GTTGTTGACTGGTACTGAATC	TCATTGTGTTTAAAATTCAAGYTCCTCGCTCTCTTTCYYTTTATAATCTAACTTAAAGTAGTAACATYGCTTACMATTAAAACTTTTTTCTATATAAAAAATATATATATATATATATATAATTTACATGACCTTGATGAATAATAAATGCAAATATATTTATTGCAGAAAGAAGATATAATTATGACACGGTGGTGATTCAGTACCAGTCAACAACTAC
859	Lg10_Scaffold23	386100	386135	TC	TCTCTCTCTCTCTCTCTCTCTCTCTCTCTCTCTCTC	2	36	CGTGCGGTGGCTATGG	TACTGGCTGCAAACTCAAAG	AGTCGAAGATGAGAAGGTAAATGATTTGATTATGGATGTGGGGGGCAGTTTAAAGCGGCGGGGCCGGGGTTGCATGCCGGCGTGCGGTGGCTATGGGAAGTCTCTCTCTCTCTCTCTCTCTCTCTCTCTCTCTCTCTTTCTTTGAGTTTGCAGCCAGTACTTTTGTCTTTTGTCAGTACTCTGTGTGTGTGTGTGTGTGTCAGTGTGTGTGATGTGTGACGTGTGAGTTGAGTTTG
860	Lg10_Scaffold23	395936	395956	GAA	GAAGAAGAAGAAGAAGAAGAA	3	21	CTCTTGTGCTTGAACTTGG	ACTTCTTCTTCTTCTTCTTCTTC	CCGGTTTCCCTTCCTGGGTTTCGGTTCCGAATTCCCACTCTTGTGCTTGAACTTGGAAAGCCATGAACTTGGAAAGACAYGAGAGATCAGAGAAGGCTTTGAAGAAGAAGAAGAAGAAGAAGTAGGTGGATTCTTTTGCTTTTTGGTACCCCACTTCATGATTAAATTCCACTGAAAATCTGAATTCCAAAAGGGAATTTGGACTGTTTGGAGTTGCAGAG
861	Lg10_Scaffold23	421959	421996	TA	TATATATATATATATATATATATATATATATATATATA	2	38	TGTAGATTACATGGATATATAGC	CCCTAATAATATTTCCTAGATCC	TGGCTAATTTGAAAAGTTCAGGGGGTAATTGGCAAAAATTAAAGTTCAGAGAKGAAATTGGCAGCTGCATACAAGTTTAGGAKAYAWATAWAYAWATAYMTATATATATATATATATATATATATATATATATATATATCATGATGTAGATTACATGGATATATAGCAAAAATAAAGAAGAACCAGGAAACAAACAGTGGTGGATCTAGGAAATATTATTAGGGGGTCARCAAGAATA
862	Lg10_Scaffold23	426059	426079	TTG	TTGTTGTTGTTGTTGTTGTTG	3	21	GTTGTTGTTGTTGTTGTTGATG	GCCTACTTCCTAAGCAGATAC	AAGACTTAGAGTACTTGGATCTAACGGATGACATGACACAGAACCGAGCGCAATGGTGTTCTAGGATTCATATAGCCGACCCCACTCAGTGAAAAAGGCTTTGTTGTTGTTGTTGTTGTTGATGATGAGACGTACAAGGTGGAAAAATCGATGTATCTGCTTAGGAAGTAGGCTCTTTATTCATGTTTGCTTTACTCTACAAACCAATGCCATTGAAACCT
863	Lg10_Scaffold23	427917	427943	ACA	ACAACAACAACAACAACAACAACAACA	3	27	TCCGTTGTAATGCCAGTTC	TTGTTGTTGTTGTTGTTGTTG	TCCGCGGATACCCCCTTCCGTTGTAATGCCAGTTCCTCGCCCATTTCCTCTCTTGCCATCCATTTTGACGAGCTCACTGTGTGCCTAGCTTTGTTCATATACAACAACAACAACAACAACAACAACAAAGCCTTTTCCCACTAAGTGGGGTCGGCTATATGAATCCTAGAACGCCATTGCGCTCGGTTTTGTGTCATGTCCTCCGTTAGATCCCAGTACTCTAAGTC
864	Lg10_Scaffold23	432367	432400	CT	CTCTCTCTCTCTCTCTCTCTCTCTCTCTCTCTCT	2	34	GCGGCGGCTAAGTCAC	GAGAGGCAAATGGACAAGTAG	CGCCACGTCAAATACGATAACGCGGCGGCTAAGTCACAATTGTGTGTTAGATTTTTCAGGGCGTCGCCTTCCCCTTCCCTCCTTCTACTTGTCCATTTGCCTCTCTCTCTCTCTCTCTCTCTCTCTCTCTCTCTAGCTCTGCGTTTGGAGCTCTCTCAGGTAAACGCCTTTCTCCTTTTTTACATGATTAATTTGGATTATCGTTCTGGAATTTTGATGATCTCTTGAGGTTTT
865	Lg10_Scaffold23	437949	437968	AGGG	AGGGAGGGAGGGAGGGAGGG	4	20	GCCATTGTGAATATGTAATGTG	GCTTGTTGCTTTAGTTTGTG	GACAAACGTGAAATAGTACTGCACTAGCTGGTTCTCAGTAGMACTATGAAATTTCGGTGGCCATTGTGAATATGTAATGTGATTAGACAGCACAAGATGCAGGGAGGGAGGGAGGGAGGGGGATTGGGAGACTTTTAACTACAAAGCACAAACTAAAGCAACAAGCCAAAACAAAGCAAAAGATGCAGATCTGGGAAAGTTAAGCTTGTTAGCATATATG
866	Lg10_Scaffold23	445919	445958	GA	GAGAGAGAGAGAGAGAGAGAGAGAGAGAGAGAGAGAGAGA	2	40	CGACCAGCCGACCAG	TGAGCCGTTGATGTGTTG	GGAGTGGGGGAGCAGGAGCAAGCAGCAATGGCATCCTGAACTACATGTGAAAGTGGCCCAGAGAAGATATGATCTAGATTGGGATCATATTATTGGATGTGAGAGAGAGAGAGAGAGAGAGAGAGAGAGAGAGAGAGAGAAGCTAGGCTGTGTACGACCAGCCGACCAGGGGGGCTATAAACATTAGTAGCCGTTGGTGCAAATCATTTAGGCAACACATCAACGGCTCACAGTCTCACT
867	Lg10_Scaffold23	467755	467776	CT	CTCTCTCTCTCTCTCTCTCTCT	2	22	GCGGCGGCTAAGTCAC	GAGAGGCAAATGGACAAGTAG	CGCCACGTCAAATACGATAACGCGGCGGCTAAGTCACAATTGTGTGTTAGATTTTTCAGGGCGTCGCCTTCCCCTTCCCTCCTTCTACTTGTCCATTTGCCTCTCTCTCTCTCTCTCTCTCTAGCTCTGCGTTTGGAGCTCTCTCAGGTAAACGCCTTTCTCCTTTTTTTACATGATTAATTTGGATTATCGTTCTGGAATTTTGATGATCTCTTGAGGTTT
868	Lg10_Scaffold23	491608	491645	TC	TCTCTCTCTCTCTCTCTCTCTCTCTCTCTCTCTCTCTC	2	38	CTGTCATTTGCCTTAATTTGTG	CGGATCTACGTCTTCCTTATC	TTATATACAGAGACAAAACATGCAGGCTTTGCAGGTTATTAGGGTTTTAATAAAATGGTGAATCTTCGTGGCTAMGCTGTCATTTGCCTTAATTTGTGCATCTCTCTCTCTCTCTCTCTCTCTCTCTCTCTCTCTCTCYCTCTCCCTCTCTGTGCAATGCCTTAACGGATAAGGAAGACGTAGATCCGGTCCAACTTATCCCAAGGATGGTTTCATTTCATGACATGGGCAATGACTC
869	Lg10_Scaffold23	492317	492352	TA	TATATATATATATATATATATATATATATATATATA	2	36	GGATAGGGTTTGAACTATACTG	CTTCACCAGCTTACCTCAG	AAGTAGGGTTTAAAATAATTAGGGTTATTCGTCCCAAAAAAAAATGGATAGGGTTTGAACTATACTGGTCCCCTTCTYTAGTCTTCATTAACAACTATTTTATATATATATATATATATATATATATATATATATATTAACACTCTGCATTTAGGGTTTATAATAAACTGAGGTAAGCTGGTGAAGTTTAAATTATCTGGATTTAGAGTGTGACATGCAAGATATTTTAGTTGTGT
870	Lg10_Scaffold23	509899	509942	GA	GAGAGAGAGAGAGAGAGAGAGAGAGAGAGAGAGAGAGAGAGAGA	2	44	GACTTGAAGATGTTTGATTAGG	TTGAAGCAGTCCAAATAGAG	CACTTCCTGCTCATCCATGCACATATAAATATCCACCAAATGTGTGTGTGTGTATATATATATACATGTATGTATATCGTGTGTGTGTGTGTGTGTGAGTGAGAGAGAGAGAGAGAGAGAGAGAGAGAGAGAGAGAGAGAGAGACCTTGGGGACTTGAAGATGTTTGATTAGGTTTATGTAATCTGTTTTGATAGCCATGAGATGCAAGTACTCTATTTGGACTGCTTCAAGCTTGAGTTTCAG
871	Lg10_Scaffold23	524656	524681	CT	CTCTCTCTCTCTCTCTCTCTCTCTCT	2	26	TTGGATGTGTTGGGCTTTC	CCATATAGTATTGTAAGGCAGTG	AATGATCATTTGGATGTGTTGGGCTTTCCAACGATGGACATGCACATATGTTGGACCACTGCCTTACAATACTATATGGCAGACAAAGAAATGCGTCTCACTCTCTCTCTCTCTCTCTCTCTCTCTSTCTCTCATACATACATCATTCTATAAAAGAAATTCATTTATTCACATACATAAGGAATTTGTCTACGTGTAGTGTGCGTAATTAGTTGATTAGTAAATA
872	Lg10_Scaffold23	531307	531370	AT	ATATATATATATATATATATATATATATATATATATATATATATATATATATATATATATATAT	2	64	CACAATGAATAGTTACACCTTTG	GGGTGCCCAGATTAATGG	GGCACAATGAATAGTTACACCTTTGAAATATTATTATACATCGGTGGCCATGTTGTAATATGTTTTTTTTTTAAAAGGACCCATTAATCTGGGCACCCAAATATATATATATATATATATATATATATATATATATATATATATATATATATATATATATATATTAATAGACTACACAAAATTGCATGTTTGCTGTAGTCTTCCATAACTAGTCACATATTCCTAAAATCAGGGCTAAAAACAATGAGCTATACTAMAAAACAT
873	Lg10_Scaffold23	536211	536232	CA	CACACACACACACACACACACA	2	22	ACACATACACATATCCATACAC	CCTTATAGTTTGCCTTTAATTCC	GGAGTCTAATTAAATTACTGAAACTACATACATATATCCATATATACACACATACACATATCCATACACATATCCACACACACATACACATACATATACCCACACACACACACACACACACATATGTATCTTTTCTTATTATTCAAACGTGTGTGCATATTAGCTAGTATACTGGGAATTAAAGGCAAACTATAAGGTTGYGGTGGCGAYGGAATAAAAGCT
874	Lg10_Scaffold23	536654	536679	AT	ATATATATATATATATATATATATAT	2	26	TGGACTACTTGACTACTACATG	TGGCAGTGAGCACAGAC	GCGAGCTATTCAGTAGTCAAAGATCATATGGATGCATTACTGGACAATTACTCCTTTGGTAGTGGACTACTTGACTACTACATGCATGTATACTATAGTGATATATATATATATATATATATATATTTGTATGGTTGTATTAATCGTACGTCGTCTGTGCTCACTGCCAAAGGAGATTTGTCCTGCAATTCATCAGCTGTGCAAATTAAATTCATATCCAACCCAG
875	Lg10_Scaffold23	560787	560806	TC	TCTCTCTCTCTCTCTCTCTC	2	20	ATCCTAGAACAGAAGAAATATGG	AGAGACGAACCTTCATATGG	TCTCATCCTAGAACAGAAGAAATATGGAAAATCAGGGCTTTTTCATTTGCTTCCACAGATTTCTCGAGCTCCGGATCGCTAGCCTCCATATGAAGGTTCGTCTCTCTCTCTCTCTCTCTCACTTTTTAATCATATATATATATATATATATATATATATATATATATATATATATATATATATAACCTAATATTATTAGGACAAATAGAACATTTCATCT
876	Lg10_Scaffold23	560818	560869	AT	ATATATATATATATATATATATATATATATATATATATATATATATATATAT	2	52	AATAGAACATTTCATCTGGAGAG	AAAGAAAGCATTTAGCAAGAATC	TCAGGGCTTTTTCATTTGCTTCCACAGATTTCTCGAGCTCCGGATCGCTAGCCTCCATATGAAGGTTCGTCTCTCTCTCTCTCTCTCTCACTTTTTAATCATATATATATATATATATATATATATATATATATATATATATATATATATATAACCTAATATTATTAGGACAAATAGAACATTTCATCTGGAGAGATTTTTTTAATTGATTGTTGTAAAATTCGATTCTTGCTAAATGCTTTCTTTATTTTT
877	Lg10_Scaffold23	564713	564734	GA	GAGAGAGAGAGAGAGAGAGAGA	2	22	ACCAAACTTTCCACTTCCC	CACAACACTGAGCCTCTG	TAACCCGTCTCCCCCAACCATTTTCTGCCATCCATTAGGTCCTTTAAATAATTAATGTCTTAAGTCTTGCATGACCAAACTTTCCACTTCCCATTTTGGGGAGAGAGAGAGAGAGAGAGAGAACCATATGGGGTATTCAGGATTTTCAGGGAGAGGGGTAGGGGTCATGCGCAGAGGCTCAGTGTTGTGGGGTGAAAAGTTATTTGAAAATAATGGAAAGAA
878	Lg10_Scaffold23	603598	603625	AT	ATATATATATATATATATATATATATAT	2	28	ACCATTGTATCCCATTGTTAAAG	CAGCACCCTAATCCGAAAC	AAAAAGAATTTACTTCTTAATTATACTTTATTTTTTCCAATTTTTTTTGTAAGAGTGGTTCATTATTCACCTTTTTTTTTTATCTTTGGACAGTCACACAATATATATATATATATATATATATATATTTAGTGACCATTGTATCCCATTGTTAAAGTTACTAAACCACCCAACTAAATTTTAGGGATAATTCAAATGGTTAGGTTTCGGATTAGGGTGCTGCAGCCT
879	Lg10_Scaffold23	604059	604079	GAA	GAAGAAGAAGAAGAAGAAGAA	3	21	TGACAGTACAGATGAGAGTG	TTCTTCTTCTTCTTCTTCTTCC	TTCGCCATATCAATTTTGACAGTACAGATGAGAGTGATGGGCTCTGGAATGGATGGGGACTAAGATTTGTTGTTTTTGGAGAAGAATGAGGAAKGGTGGGGAAGAAGAAGAAGAAGAAGAAAGGGTKTGCAGGGGGGTGAGTTGGATTCACGATTGAGATGGTTGTGCCAATTATTTTTCTCTATTTTTGAGCAGAGATAGTTTWGGAATATTATAAATAA
880	Lg10_Scaffold23	607630	607653	AT	ATATATATATATATATATATATAT	2	24	CTTAGATTCTCTGTAAAGGATTG	GCTAGTGTAATGAGACTGTG	GATCATTACTTAACTTTTAACACCATGTTATTAAAGAAACTTAGATTCTCTGTAAAGGATTGTTTTTCATTGATTGATTAATTATGACAGTACAAAGATAATATATATATATATATATATATATAGCCACAGTCTCATTACACTAGCGCCMTTAACTTCTACAACTAATTACACAATTACCACAACTAATTGTTTATTGTTATAACAAACTAGTGATTGATTTA
881	Lg10_Scaffold23	612206	612263	AT	ATATATATATATATATATATATATATATATATATATATATATATATATATATATATAT	2	58	CTAATTACACAATTACCACAACC	TGCTAAATCATCTAAACCAGTC	ATCAACGCCGTGAGCCAGATGGCAAGATACCATAAAGAAACTTAGATTCTCTGTAAAGGATTGTTTTTCATTGATTGAATAATTATGACAATTCAAAGAGATATATATATATATATATATATATATATATATATATATATATATATATATATATATATTACACTAGTGCCCWTTAATTTCTACAACTAATTACACAATTACCACAACCAACTGTTTACTGTTATAACAAACTAGTGACTGGTTTAGATGATTTAGCAT
882	Lg10_Scaffold23	683050	683083	AT	ATATATATATATATATATATATATATATATATAT	2	34	CGGATACGAAGTGTCAAG	TTTCTATGGCTACAGTCAAC	CAAATATTTAGACAGAAATATAGGCAATTTTGTAGATATTTTAAACATTACTTACGGATACGAAGTGTCAAGTTTGGCATTGTATTCGTTTATTATATTAATATATATATATATATATATATATATATATATATTCAACCAACAAGAAACATAATTTGTATTTCTTTTAGTTGACTGTAGCCATAGAAAAAGAAGAAATGCATGGTAGACATTAGGTTGTCTTGGAAGAATTAT
883	Lg10_Scaffold23	769579	769602	ATATTG	ATATTGATATTGATATTGATATTG	6	24	AATTGTGTGAGTTCGGATTTC	TTAGAAGCAAACCAAAGAGTAC	CTTGTTCTGAAATCTGTCCCTAGAAATTGTGTGAGTTCGGATTTCCTCATGCAAATAAAAGGAAAGTTGGCCCATAAACACTGACTTCAAATAAAAGGAAATATTGATATTGATATTGATATTGATTTTTTTTTGTACTCTTTGGTTTGCTTCTAAAAGTGCTTTTTGATTGCTAAATTTTTTCTGTCATATAAGTGCATTTTGGAGAAGTATTTGCTAGATGT
884	Lg10_Scaffold23	778567	778590	TA	TATATATATATATATATATATATA	2	24	GCGGACCGTCTAAGC	AAAACAGTAAAATTTGGACATG	TCCATCCTTTTATTTGGTGCAGAAGGCCGGCCTTCGGGGAGCCAGAGTAGGCGGACCGTCTAAGCCCCCTACTTTAAGGGAGCTCTCAATTTTTTTATTTTATATATATATATATATATATATATWTATAGTCTTCTATTATACMAAAAAAAAATGATGGCCAAWAATATAATTTCACATGTCCAAATTTTACTGTTTTTTATTGAAGCCTYACCCACAAGTGA
885	Lg10_Scaffold23	779806	779839	GT	GTGTGTGTGTGTGTGTGTGTGTGTGTGTGTGTGT	2	34	CCTTAGCCCTTACTGGAAC	CACACACTTCACACAAGC	GGCCATCCRGCCTTCTCAATCAACCTCGGGCCTTAGCCCTTACTGGAACTAGCYCATGTCCCTTTTTGATTAATTAGCCTTYGTGYCGTGCTTGTGTGAAGTGTGTGTGTGTGTGTGTGTGTGTGTGTGTGTGTGATTGGGCCGTGCCCTGCATGGCCCATATGTATGTGTTTTGGGTTRTATTGTGTGGGTGTGTGGGTGTGTACCCGTGTGTGTGTATGTATATTTAGTGTG
886	Lg10_Scaffold23	779935	779954	GT	GTGTGTGTGTGTGTGTGTGT	2	20	TGGGTGTGTGGGTGTG	ACACATACACTACACAAACAC	TGTGTGATTGGGCCGTGCCCTGCATGGCCCATATGTATGTGTTTTGGGTTRTATTGTGTGGGTGTGTGGGTGTGTACCCGTGTGTGTGTATGTATATTTAGTGTGTGTGTGTGTGTGTGTACGTGTGTGTATATGCATGTCGTGCATGCATGTGCATGCCGTGCATGTGTGTGTGTGTTTGTGTAGTGTATGTGTGTGTTGGTTGTGTGGCTCAAACCAC
887	Lg10_Scaffold23	796957	796983	TCA	TCATCATCATCATCATCATCATCATCA	3	27	AAGATGTGGAACTAATTTGGTAG	ATGATGATGATGATGATGATGAC	TAGAGTTTTTGCGAAGACGTAACTTATGCGCCAGYTGGTCTGTTTTAAGATGTGGAACTAATTTGGTAGCATGCACTCTAACTTTGCTCCAATTGRAATGTCATCATCATCATCATCATCATCATCATCTTCATCAWCATCATCTGCTTCTGATTTTCGTTCTTGCAGCCATCTGCATGTAAATGATAATCTTGATTAAATACRATTGCCACKGCACTCATTTTGCA
888	Lg10_Scaffold23	805239	805262	ATG	ATGATGATGATGATGATGATGATG	3	24	TGATGATGATGATGATGATGATG	TTGCATTATCCTATATGTGGTG	TGAGATAAATAAAAATTTATGCATCGTTTATTTTTATGAATTATATTACCGATTACATCTCCGTATTAATAGTAAAGCTGGATTATRGCATCAATTGTTAATGATGATGATGATGATGATGATGATCAAGGTCATCTTGAGGATGGAAATGATAGTCCCCACATAGCTTTTTCCACCACATATAGGATAATGCAAATGTAAGCTTTGCACTAGCTTTCAAGTTT
889	Lg10_Scaffold23	820307	820326	TTTAA	TTTAATTTAATTTAATTTAA	5	20	TTTGGTCACCTGGTTGG	TAAATGGGCTGGAATGTTG	TGGGCGAACTTTTGGTCACCTGGTTGGTGCTATTTTGGGCTTATGGGCTTTCGTTCTCCACACAACATTCCAGCCCATTTATTTTGGGCTTTGCCGTTTTTTTAATTTAATTTAATTTAATTTTATATTATTACCCTCTGATGGGGTTTATACAGATATCTTCAAAAGATACAAAAAAAATAAATTACATCATTCAAAAATAAGAAAAGTAAATCACATT
890	Lg10_Scaffold23	820550	820573	TTTTGC	TTTTGCTTTTGCTTTTGCTTTTGC	6	24	TTGGCAGATGACAGATAAGG	AGGTGAAGAGACGGAGAG	TGCTTTTGCAGTGTCCCCATGTGCCTCTCTTTTGCTTTTCTCTTTATTTTCTTTCTTTTGGCAGATGACAGATAAGGAAATAATGTCATTTCCCTTTTCTTTTTGCTTTTGCTTTTGCTTTTGCTTTCATTTTTAGCTTACTTGATTGCTTTTGCCTTCTTTTTTTCTCTTTTCTGCTTCACCTCTCTCCGTCTCTTCACCTGGCAGACAAAAGGAATCATGAT
891	Lg10_Scaffold23	860540	860559	TC	TCTCTCTCTCTCTCTCTCTC	2	20	AATACATAACCACTTGCAGTAG	ATGATTTGAGCGACATACAC	TTTATCCCCTCTCCTCGATCTATAAATACATAACCACTTGCAGTAGCACACCACCTTTCCTTAAACCATACAAAGTGTATGTCGCTCAAATCATAAATCATCTCTCTCTCTCTCTCTCTCTTCTCTCYCCCCCCCCCTCTCTCTCTAGCTTTTGTATTGTTTTCTCTCTCAAAAAATTCCATGGCTCAGGTCCAAACCGGCCAAGATGTTCATGGAATTA
892	Lg10_Scaffold23	893393	893418	GA	GAGAGAGAGAGAGAGAGAGAGAGAGA	2	26	AGAAGAAGAAGAAGAGGAAGC	CTCTCTCTCAAGTTTTCAACC	GTTGATAAACCTAAGCTTTAGGTAAGAATATACCCAAAGAGAAGAAGAAGAAGAGGAAGCAGGTGTAGAGTTTGAATCAGACATGTTTGGTTGAAAACTTGAGAGAGAGAGAGAGAGAGAGAGAGAGRKWGAGARASWGWGTNNNNNNNNNNNNNNNNNNNNNNNNNNNNNNNNNNNNNNNNNNNNNNNNNNNNNNNNNNNNNNNNNNNNNNNNNNNNNNNNNNNN
893	Lg10_Scaffold23	914027	914050	CTCTGT	CTCTGTCTCTGTCTCTGTCTCTGT	6	24	TGTCTCTGTCTCTGTCTCTG	TTGCTTTCGGTGGCTTTC	TTTTTCTCTTCTTCCTTTTGGCATATGGCAGACAACACAAAGGAGAATAATAATAGAAATATTGTAAGAAAACKTATCTTCTTCCTGTTTTCCACCACACCTCTGTCTCTGTCTCTGTCTCTGTGCTTTCAGTCTTCACAAAACTGAATCTGGCACCAAAGTAGAAAGCCACCGAAAGCAACCATGCGTCGYTGTGCACAACWACCCGAGACMACCAGTCCCTT
894	Lg10_Scaffold23	932376	932405	CT	CTCTCTCTCTCTCTCTCTCTCTCTCTCTCT	2	30	AATGGTGGTGATTGGTTGG	AGAGTGTGCGTCTGAGAG	TTTGGGACCAATTGGAACTAAAGGAAATGGTGGTGATTGGTTGGTTGTTTCTAAACCACACACACACAAAAGTACCACTTTTCTCTCTCTCCTTCTCGTGCTCTCTCTCTCTCTCTCTCTCTCTCTCTCTCAGACGCACACTCTCTCTCTCTTTCCCTTCTTCGTACGGACAAACTTCGAACTCCCCATTTCAGGCACGGATCGAAGCTTTAAAGGTAAGGACTCTTGTT
895	Lg10_Scaffold23	933338	933367	TA	TATATATATATATATATATATATATATATA	2	30	GCATAGGGGTTACGATCC	AGGCATACATGACATGGC	CTCCTATAGGCGAGACCTATCCAGARGACGAGCGTAGYCAGGCTATGCATAGGGGTTACGATCCAGCTGCATATCTGTRAGTGGAYAGTTATTTTCAGTGTATATATATATATATATATATATATATATAGTTGACGTTTTTCCCAGAAACGTATTTAAAAGAAATGTGATTTAAATGCCATGTCATGTATGCCTCGTATTTTAGTATATGCATTATCATAATTATGCAT
896	Lg10_Scaffold23	934039	934064	AT	ATATATATATATATATATATATATAT	2	26	AGCAGATGGTTATTGTGAATTG	ATATGCCATGCCCGATAATC	CGCCGTATAGATCATGTCAGGTGACTTCGGCTAGCAGATGGTTATTGTGAATTGCATCACCTGGCTTACTTTTGGTATTTTTATGATTATCGGGCATGGCATATATATATATATATATATATATATACAAATATGAATCTTGATTTATTGAGCATGATTTGAGATATATATCTATTTTCTGGGAAAGTACCTATATACTTGTTTTACGGCGAAGGGTTAGTATATT
897	Lg10_Scaffold23	952334	952353	AAAT	AAATAAATAAATAAATAAAT	4	20	TTTGGTCTTAACGGGACTTAG	GCCCATTACCCTCTAAAACC	TGCCCGAAGGCCTAAGCCTCTAAAAGTTTTGGGTTTGGTCTTAACGGGACTTAGGTTGAAGGCCTGGCCTAACAACTTTTGGGTTTTAGAAAATAAAATAAAATAAATAAATAAATAAATAAAGGTAAATGGGTTGGGTTTTAGAGGGTAATGGGCCTAAGGCCTTGGGTTTTTGCAAATGGCCCAAAGGCCTAATTAAGTAAGGGTTTGGGTTTAGGCT
898	Lg10_Scaffold23	953778	953799	AC	ACACACACACACACACACACAC	2	22	ATGATGGATGACTATATGCTATG	ATCGCCCGTAGGTAGAG	CTTTATAGTATATTTATGAACATGTTTTCTTTACACTTCTTTACACTTCTTTATAGTATATATGATGGATGACTATATGCTATGAAAATGATTTTGAGATACACACACACACACACACACACTTATGTCGTAAAGAATATATATTCAATGTTTTTGTGCGTAATAGTGGTCATTGCTCTACCTACGGGCGATGATACTCATATATTGGCTTCGGCCAGGCGT
899	Lg10_Scaffold23	954032	954063	TA	TATATATATATATATATATATATATATATATA	2	32	TCGGTTAGGCGTAGGTTG	GCCAGTGGATAATCAGATTTG	ATTGGCTTTTGCTAGGCGTAGATTGGTGGCTTCGGTTAGGCGTAGGTTGGTGGCTTTGGCCGTAAAACTTTGGGGGTTAGTATGTTGATAACTATTTTATTATATATATATATATATATATATATATATATAATTACACAAAGGTACGGTTAACAAATCTGATTATCCACTGGCCACTTGAGAGAAAATTAAGGAGGGGAGAACTCACGAATCGCTTTAAGATCTCTATGTA
900	Lg10_Scaffold23	954366	954389	TG	TGTGTGTGTGTGTGTGTGTGTGTG	2	24	GTGTCAACCACATAGCC	TCTAACAACTCACTTATTATCTC	ACATTACACAAAGGAAAAATGGTCGCACACGAAAATTATGTACCAAGTTGCCATTATGGTTATGGCCAACATGTGTCAACCACATAGCCTGTATATATACTGTGTGTGTGTGTGTGTGTGTGTGTATAGTTTTATATATACTTGACATATGAGGGCCTAAACCAGCAAAAGAGGAGATAATAAGTGAGTTGTTAGAAGTTAAAACTACTAAAAATGGAAAGGAC
901	Lg10_Scaffold23	955164	955183	TTGG	TTGGTTGGTTGGTTGGTTGG	4	20	GGCTACTCTTACTTCTCACTC	GCTTCTCCAAGGTTCCATC	AAAGACACACTTTAGAAGCAATGACACTCACTCACTTTCTAGAGACAAACTCTAGATCACTCACACTCCTCACAAGGCTACTCTTACTTCTCACTCTCACTTGGTTGGTTGGTTGGTTGGTTGCTTGATTGATACAAATGGTGTGGATGCCTTCTCCTTTTATAGGCATGGATGGAACCTTGGAGAAGCATGTAATCATCATGCTAGAGATATCTAGATA
902	Lg10_Scaffold23	964056	964075	TTTA	TTTATTTATTTATTTATTTA	4	20	ACCCCAAAACCTAGAAAATCC	GTTAATGGGTTTAGGCTTCAAG	AAGCCTAGAAACCCCAAAACCTAGAAAATCCAACCAAGCCTTTGGGCCATGGTTTTAGGCCCGTTAACCCCTTGAAGCCTAAACCCATTAACCTTTGTATTTTATTTATTTATTTATTTATTTTCTGTTTAAACCCAAAAACACTTGGGCCAGGCCTTCAAGCCCAAGGCCCATTAGACCAGCCTAATAGACCCAAAACCCTAAAACCCAAGCCCAACCC
903	Lg10_Scaffold23	965730	965769	AT	ATATATATATATATATATATATATATATATATATATATAT	2	40	TCCGCCACTGACTATGC	ACATGAGTGGACCAAGTTG	AGGCCCGAGCCTACCCTAGYCTAAAGGTGGCTCCGCCACTGACTATGCTATTGAGTTTTCATAAAACTTGGGAGTTAGTATGTTGTTAAYTGTTTCAGTAATATATATATATATATATATATATATATATATATATATATCAACTTGGTCCACTCATGTTTGTTTTGTGCCCCCTTCAAGACATAGGAACGAGGCATACGATYCGAGYTACGAGACATTSCCCTACCAGTGATACYACAT
904	Lg10_Scaffold23	979441	979476	CT	CTCTCTCTCTCTCTCTCTCTCTCTCTCTCTCTCTCT	2	36	AAGGCTGCTACTGGTAGG	AACATTTGCTAGAACATAGAGAG	TAATCATGTAGTAGGCAGCTTTGCAAGCAACACATTAGTCATGAAAGGCTGCTACTGGTAGGGGTCCCCTAATACAACTTGTGCAAGCCAACTGTAAATCCTCTCTCTCTCTCTCTCTCTCTCTCTCTCTCTCTCTATGTTCTAGCAAATGTTACTTGAGATTTGCTGACATTTGTAACGTTCCTTTATTGTGTTAAAATGAGCTCAAGCGGTAACATAAATTTTAAGGTAATGAT
905	Lg10_Scaffold23	982366	982387	TA	TATATATATATATATATATATA	2	22	TCCAGCCAGGAGTTGTAG	ACGGTCGAAATATTTGAAGTC	TCATGAAATTCATCCAAGTATTTAAGRTCATCTCCAGCCAGGAGTTGTAGTTTGAATTTATGCAAAATTTGTCTCCAAGAATAAAAAAAAAAAAAATATCTATATATATATATATATATATATTAAAAGGAGTTAGGTCAAAATTTACCCAAGACTTCAAATATTTCGACCGTCGCCAACTTGTGCATCCCAAGCCAAATGTAAAATTTAAACTTGGCTGGA
906	Lg10_Scaffold23	1000181	1000202	AT	ATATATATATATATATATATAT	2	22	AAAGTAATGTAACAAGCAAACC	GCATGAAGTCGGAGAGG	AAAACGAAATGAAAGTAATGTAACAAGCAAACCCTAGCCCCAGCAGGAGTAAATACCAACGTGATCGAAAGTGGTCCTCTCCGACTTCATGCATGCATGCATATATATATATATATATATATMWAYRKWTAATATRYAKMWATATATATATATCAACGGTTAATATGCAGCAGTTTTCTGCATACGACAGAACGTGTAAGTAATCCCAAGGCCAAAGAAGCA
907	Lg10_Scaffold23	1004596	1004620	AAAAT	AAAATAAAATAAAATAAAATAAAAT	5	25	ATGTAACCCAATAAAGGATAAGC	CCAACCATCTTTCGTCAATG	TCACAAATGCGCATGCTTTCCTTTGAGCAAAAGAAAAAGTCATCATCTGATTTCTTTATGTTTATGTAACCCAATAAAGGATAAGCACTCTTTTGTAACAAAAATAAAATAAAATAAAATAAAATAAATAGGCGATCTCTTTCTTAATGTTTCTTGTTAAGTAAACCAAAACCTAAATTTATTCAATCCCAGACATTGACGAAAGATGGTTGGAAAATTAGGAAA
908	Lg10_Scaffold23	1060819	1060862	TG	TGTGTGTGTGTGTGTGTGTGTGTGTGTGTGTGTGTGTGTGTGTG	2	44	GGCATATAAACATTTGATGAGAC	CATACATACATACACACCTACAC	TACCATACATGCTTGGTTTGCACAAATCATGGCATATAAACATTTGATGAGACTGGGAATTTTGTGCTAGCTAGCTATCTTTTGCAAGACTAGTTTTGAATGTGTGTGTGTGTGTGTGTGTGTGTGTGTGTGTGTGTGTGTGTGTAGGTGTGTATGTATGTATGTATGTATGTATGTATGTATGTATAAACATTATAAGGAACTTTGAGAATGCAATGTCAATGTAGGAGAAGACCTGCATATA
909	Lg10_Scaffold23	1060869	1060904	TGTA	TGTATGTATGTATGTATGTATGTATGTATGTATGTA	4	36	TGTGTGTAGGTGTGTATGTATG	TAATGTATATGCAGGTCTTCTCC	GACTGGGAATTTTGTGCTAGCTAGCTATCTTTTGCAAGACTAGTTTTGAATGTGTGTGTGTGTGTGTGTGTGTGTGTGTGTGTGTGTGTGTGTGTAGGTGTGTATGTATGTATGTATGTATGTATGTATGTATGTATAAACATTATAAGGAACTTTGAGAATGCAATGTCAATGTAGGAGAAGACCTGCATATACATTATATWTTTGATGCACAGCTGGTACTTGGGGCAATTTAC
910	Lg10_Scaffold23	1065494	1065515	GA	GAGAGAGAGAGAGAGAGAGAGA	2	22	AGAGAGAGATCATTATAACCC	TGTCATTGCGATTGATTATG	NNNNNNNNNNNNNNNNNNNNNNNNNNNNNNNNNNNNNNNNNNNNNNNNNNNNNNNNNNNNNNNNNNNNNNNNNNNNNNNNNNNNNNNNNNNNNNNNNNNNGAGAGAGAGAGAGAGAGAGAGATCATTATAACCCGTGATATATAATTTATAATTATATGCTGCATAAATGACCGATGCATAATCAATCGCAATGACACTGCCTTGCAGTCCTAATTTTCTCT
911	Lg10_Scaffold23	1087427	1087474	AG	AGAGAGAGAGAGAGAGAGAGAGAGAGAGAGAGAGAGAGAGAGAGAGAG	2	48	CCCTATATCGCTGGACTATTTG	TGCTGATAATCTCCATTCTCTTC	GAATCTGAGCCCCTTAGAAATCACTGTATAATGTACATGTATATATAGTAGGACTTGTCACCCCTATATCGCTGGACTATTTGCACTAGTGTCTTCCATAAGAGAGAGAGAGAGAGAGAGAGAGAGAGAGAGAGAGAGAGAGAGAGAGAATCTTACAACAAAGAGAATCAAAGAATGAGAAAGAAGAGAATGGAGATTATCAGCATGTTCAAGACTTGATGGCTACTTCAAAATCGGCATTCAAGCAA
912	Lg10_Scaffold23	1135636	1135681	AG	AGAGAGAGAGAGAGAGAGAGAGAGAGAGAGAGAGAGAGAGAGAGAG	2	46	ATCAACTTAAACGCTTAAACAAC	CATCTCTCCCTCTCCCTATC	AGTTCTACCTTATGTTATACAATTTGCGCCATATGAAATCATCAACTTAAACGCTTAAACAACGTTCCAAAAGAATCCAACAAAAATTTCGAACAGATTCAGAGAGAGAGAGAGAGAGAGAGAGAGAGAGAGAGAGAGAGAGAGAGATAGGGAGAGGGAGAGATGAGGTGTAAATGGAAGATGGAGTCAAATTCAGAGATGTTAGAGTGCTGGATCTGAAAATTGGGAAAACGGTTATGAACACAG
913	Lg10_Scaffold23	1138720	1138761	GA	GAGAGAGAGAGAGAGAGAGAGAGAGAGAGAGAGAGAGAGAGA	2	42	CGACGGTCAGGAATTAGTAG	GAGAAATGAATGCCATAGGAAG	TAGACTTTTCGGTAGTATGAAGATCCGACGGTCAGGAATTAGTAGCCGTTATTCAAAACGAGACGAGCACATGCCCTTCTCTCCCAATTTGAATCTGATTGAGAGAGAGAGAGAGAGAGAGAGAGAGAGAGAGAGAGAGAGAGCGGCTTCCTATGGCATTCATTTCTCTCTCGGGAGTTTGAAGATTCAAAGCTTTGTTATTTGCCTTACTGTAATCGAGTCCCTTGATTTCTCTTCAAGGT
914	Lg10_Scaffold23	1143096	1143122	GAA	GAAGAAGAAGAAGAAGAAGAAGAAGAA	3	27	CAGTCGGAGGAAGAAGAAG	TTCATTCTCCTTCTCCTTCTC	AAATTTGAGGAAGAAGAAGAAGAAGGAAGAAGAAGGAAGAAGGAGAAGAAGTGGAAGGAAGAAGGAGAAGGAGGAAGAAAAAAAAAAGTTGCAGTCGGAGGAAGAAGAAGAAGAAGAAGAAGAAGAAAAAAAAACAAAAAAAAAAAYTTCCCCAGATTCGGAGGAAGAAGAAGAAGAAGAAGGAGAAGGAGAAGGAGAATGAAGAAGAAGGAAGAAGGAGAAGAAGG
915	Lg10_Scaffold23	1182278	1182317	TA	TATATATATATATATATATATATATATATATATATATATA	2	40	TGGCTCAGGCTGCTAG	GAAAACCCCTCCCACTG	AGTGGCTCAGGCTGCTAGCCTGGTATGCTGGGCTCRGCGGCTTGGCGATTCAACGGCCGCGACTCGCTCAGTGGGAGGGGTTTTCAACGAAATCGTGGTTTATATATATATATATATATATATATATATATATATATATATTTTWTTTTTAATTTTCAAAATTCAAATATGCATATATAATTTAATACTAATCAATATAATTCCATACAATATCAATTCACATAATTTCACAATATTATG
916	Lg10_Scaffold23	1247799	1247820	AT	ATATATATATATATATATATAT	2	22	TTGTATAACTAGAATGCAGTGTG	CATACTCTGACTTAATGGTGAAG	CAAATAAATAATGTAATAACCTTCCTAAAATTATAAATTAATCTGATCCCAACTTTATGACTTTGTAGAGATTTTATTGTATAACTAGAATGCAGTGTGAATATATATATATATATATATATTAGTTCAAATGTGCATGTTTACACAAATTCTGATCAGTACTTTTAGTCAATTCATTATAAATTTCAGAAGGGCTTAACTTCACCATTAAGTCAGAGTATG
917	Lg10_Scaffold23	1254391	1254412	AC	ACACACACACACACACACACAC	2	22	CTAGACTACAGCACTTACAC	ACAAACCCATCATAAATCAATC	GGAAATGCTCTAATCTGCAACCAATTTATCCATTTTTGTCGAATTAATAGCGGTATTCCATGTACGTTAAACAATAATATAGTGCTAGACTACAGCACTTACACACACACACACACACACACATATGTATATATTATTGATACATAATACCAAAATGTATCAAAGTGGGATTGATTTATGATGGGTTTGTATTTTGGGATGAAAGTGATTGCCATGTTTGTA
918	Lg10_Scaffold23	1271548	1271567	CCGCA	CCGCACCGCACCGCACCGCA	5	20	AGAACACTCCACAGAATGC	CCACGATCTACTGATAAATGC	GAGGAACAAACTAAAACAGCCACAGCCAAATGACTCTTGACAAAGATTGTACATACATTCACAGCCATAGTATCTAAGAACACTCCACAGAATGCTCAAGCCGCACCGCACCGCACCGCACCGATGAACCGAACCAGCTTTTCAGAGACGTGACATCTGCATTTATCAGTAGATCGTGGATCAGTAACTTTAACAAGAAGTGTTGGAAAACAATCAAAAC
919	Lg10_Scaffold23	1361813	1361840	AT	ATATATATATATATATATATATATATAT	2	28	CATCTGGAAGAGAACGAGAG	AGACAAACTCAAGGGAATGG	ATATTCTTCATGTCTCGTAAAGTGCAATCCTCCATGCAATTTTTAGTATTTTCCACATGTGATGGAGCATGCATTGTCTTTTTATACAACCGCTAGCGGCATATATATATATATATATATATATATATAAACACATCTGGAAGAGAACGAGAGGTGTGCTGCCTGTGATGGGTTGGACTGTACACATTTCCCATTCCCTTGAGTTTGTCTTTATATGTGTGAACACGT
920	Lg10_Scaffold23	1362129	1362150	AG	AGAGAGAGAGAGAGAGAGAGAG	2	22	CGATGGCTGGAGACAAC	GACAACGGTGGCTACAG	CTCTGAACTCCACTGGGTCCCAGGAGCCAGGAGGTTTATATGTTTTCCTTCTTTTACATTTAGCTAGCTTAATAAGCATATATTAGGTTTTCAGAGAGACAGAGAGAGAGAGAGAGAGAGAGCGATGGCTGGAGACAACGGAGCTGCAAGCACACTTGAAGCTACGCCAACATGGGCTGTAGCCACCGTTGTCTTTGTGTTGATAGTGGTCTCCACAATTAT
921	Lg10_Scaffold23	1374129	1374160	AT	ATATATATATATATATATATATATATATATAT	2	32	AGAGGGATGATGGGTGAAC	TTGTGTGGCAACATAAAAGAG	GGATGTTTTGACGTGTKCTAGCTATGGAAAACAAAAAAACAATGTTAAGTTTTTCCTTTTTTCAGAGGGATGATGGGTGAACCTTTCCGAAAAGATATACATATATATATATATATATATATATATATATATACTCTTTTATGTTGCCACACAAGCTGGYARATCAACAGATCATCTATAAGTTTGTCATAACTCTTTTTTCTTTACAGTATGAAAGAGCTGGTATTTAAAA
922	Lg10_Scaffold23	1377451	1377474	TC	TCTCTCTCTCTCTCTCTCTCTCTC	2	24	GATAAGCTCAAAAGAAAACAAAC	GGATGAAAGAGTGAAAGACTG	GATAAGCTCAAAAGAAAACAAACAAAAACTCCTYTTTCACCCTCAATSTTTCACTCTCTCAGTCTTTCACTCTTTCATCCYCTCTCTCTCTCTCTCTCTTTCTCTCTCTCTCTCTCTCTCTCTCAAGTTTTTSGCACACCAAAAAATAAAATAAAAAGAAGAAAATYAGGAAAAAAAWTTGAACGAATCCTGGAAAGAAAATCCATCGCRGAGAAGAAAGAAAC
923	Lg10_Scaffold23	1382516	1382537	AT	ATATATATATATATATATATAT	2	22	TTCCACATATCAGTGAGTGAC	AGAGCATTTGACATGACATTTC	TGAGACGTATCCAGARGAATAGCGCAGTCAAGTGAGACTCGGGGGTTACGACTTTTCCACATATCAGTGAGTGACCTTTTGGTTTTTAGTGTGTGTGTGTATATATATATATATATATATATACACACTTGGTATTTTTCCCAGAAAACTTAATTAAATGGTTTTATATTTTGAAATGTCATGTCAAATGCTCTTAATGTTTGATTATACATTAGTATGGTT
924	Lg10_Scaffold23	1384299	1384330	TC	TCTCTCTCTCTCTCTCTCTCTCTCTCTCTCTC	2	32	CCAACGCCACTTCTACAC	TGGGATCGTTTCTGATTGC	GTCTACGCTTCTCTCTCTTCTCTCTCTTCTCTCTCTCTCAACAGTTTATAAGACCCCCGTGCTCCAACGCCACTTCTACACCGGCCCCCCCCCTCTGAAATCTCTCTCTCTCTCTCTCTCTCTCTCTCTCTCTAAAATTTGAACTTTAATTGCAGTATGCAATCAGAAACGATCCCACTGGGAACATGGATTCCGGGCACTCGGCCCAGCCACGCCGCGTCCTCACGTGACA
925	Lg10_Scaffold23	1392698	1392717	TTTTG	TTTTGTTTTGTTTTGTTTTG	5	20	GGTGGTATAGATGAAGGTTCC	TGTGGTTCCTCCAGAAGC	AGTTCTCCTATCTAGCATGTTTATTTACAACCAGGTTAGAAAAATTATGCGGTGGCTTTTATACCTTCTTTTTGTATATGGTTTATGGTTTCTGCTTAATTTTTGTTTTGTTTTGTTTTGTTTTAGATGGGTGGTATAGATGAAGGTTCCCTCGATCGTATCTCTCTTGTCACTCAAATGTCCAAGCATATACGTGTTAAAGCTTCTGGAGGAACCACAG
926	Lg10_Scaffold23	1403121	1403141	TTG	TTGTTGTTGTTGTTGTTGTTG	3	21	TGGCGTTCTAGGATTCATATAG	CACAACAACAACAACAACAAC	AGACTTAGAGTACTTGGATYTAACGGAGGACATGACATAWAACCGAGCGCAATGGCGTTCTAGGATTCATATAGCCGACCCCACTTAGTGGGAAAAGGCTTTGTTGTTGTTGTTGTTGTTGTGTTAATGAAAAACCACATTTTTACACTAAACAGTCAATCCTGGTACTATTTACTTTGTCCTTTATTTTATTTTTCCTTTAGTTTTATGATAGTTGAAGA
927	Lg10_Scaffold23	1409140	1409159	AC	ACACACACACACACACACAC	2	20	ATCGGAAGGACTCTTGATG	CAAATGCATAAATGGAAACTATC	TGACATTAATGGTTTCGTTTCCAGGCGAAACGCATCGGAAGGACTCTTGATGCTACGCTCGACGACATGATTTGTGAGTGAGTCTTTTTCTTTTTATAATACACACACACACACACACACAYAYATATATATATATATGATYGATAGTTTCCATTTATGCATTTGAAAAAGAATTTATTAYGTACGCCTGGATTAGACTAAAATTTATAAGAATTWGCGA
928	Lg10_Scaffold23	1422545	1422565	TTG	TTGTTGTTGTTGTTGTTGTTG	3	21	TGGCGTTCTAGGATTCATATAG	CACAACAACAACAACAACAAC	AGACTTAGAGTACTTGGATCTAACGGAGGACATGACACAAAACCGAGCGCAATGGCGTTCTAGGATTCATATAGCCGACCCCACTTAGTGGGAAAAGGCTTTGTTGTTGTTGTTGTTGTTGTGTTAATGAAAAACCACATTTTTACACTAAACAGTCAATCCTGGTACTATTTACTTTGTCCTTTATTTTATTTTTCCTTTAGTTTTATGATAGTTGAAGA
929	Lg10_Scaffold23	1425181	1425212	TA	TATATATATATATATATATATATATATATATA	2	32	AGCAGACTAATTAAGGTTGTAAG	AGTTGGCTATTTGGATGTTATAC	CAACTCGATGAAGAAAATTAAAGATTAACATGATAAAACTAAGACATAGCGGTGCATGGCTATATAAAATAAGAAAGCAGACTAATTAAGGTTGTAAGACTATATATATATATATATATATATATATATATATGTGATGTCGTTTAGTATAACATCCAAATAGCCAACTTGTGCATTCACATGCATAAAACATGCTTGAAAAGAGAAGATTATATATGAAACACAAACATAT
930	Lg10_Scaffold23	1425761	1425780	ATTA	ATTAATTAATTAATTAATTA	4	20	AGCATCGCCATCACTTG	TCTAGGAATAGTAATGAAGAAGC	ATGTGATGAGCATCGCCATCACTTGAGGACGGTGAACAAAAATATTCCTAGAGTATGTTTTGGGATCAAATCCGTCAGCTTTGCAATCAAATGAATGAGGATTAATTAATTAATTAATTAATACCCGTGATTTGCTTCTTCATTACTATTCCTAGATAGGGTTTTATTCAGAAAAGCAAAAAATTAAAACAAACAAACAAACAAACAAAATAATTAGTAA
931	Lg10_Scaffold23	1425847	1425866	AAAC	AAACAAACAAACAAACAAAC	4	20	TGCTTCTTCATTACTATTCCTAG	TGGGATTTGCTACACTCAC	TCAAATGAATGAGGATTAATTAATTAATTAATTAATACCCGTGATTTGCTTCTTCATTACTATTCCTAGATAGGGTTTTATTCAGAAAAGCAAAAAATTAAAACAAACAAACAAACAAACAAAATAATTAGTAACCTGGTAGCTTTTCTGGGTGAGTGTAGCAAATCCCATTCTCCCCTTCAAGCGTTGGTATGAACTCATCAATGAGAGGATGCAGCTT
932	Lg10_Scaffold23	1426742	1426771	AG	AGAGAGAGAGAGAGAGAGAGAGAGAGAGAG	2	30	ATTGCTATTTGATCTTTCTCCTC	ACGGAGGCAGTTCTGTG	AATAAAATTGCTATTTGATCTTTCTCCTCCCATTTGTTTTCTCTTCTCTTATGATATTATCTCTTCCCACAGAACTGCCTCCGTAAAAAACAGATGGGGAAGAGAGAGAGAGAGAGAGAGAGAGAGAGAGRGRAAAAARAGAAGTCGAACAAAGGGTAGCAAGTTAAGCTACTATATAAAATAAAGAACGGGTAGAAGAATGAATTTCTAGAAATAGAAAAGGTTGCTTG
933	Lg10_Scaffold23	1427466	1427489	TCTCCC	TCTCCCTCTCCCTCTCCCTCTCCC	6	24	TCTTTGCTGCTGTATTTATGC	GATTCCTTGCTTGCCATTAG	CGAAAAATATTCATACAATACCAACTTCTTTGCTGCTGTATTTATGCCCCATTTCTCCCTTTCTTCGCGTAGACTTCTAATGGCAAGCAAGGAATCACTGTCTCCCTCTCCCTCTCCCTCTCCCTCTCTCTCTAAAAAAGACACATTTGCAGATGAAGGGTGGTTGGTGCTTTCGATAAAATGTTCTCTGTCTTTGCAGTAATTACTAATTAATTAATAATGTC
934	Lg10_Scaffold23	1435658	1435691	CT	CTCTCTCTCTCTCTCTCTCTCTCTCTCTCTCTCT	2	34	CCTCTGCTGGACAATCAATC	ACAACTCTCAACAAGGACAAC	TCCCCTCTCACCCAGAGCTTGTTTCGATTCAGCAACTTTTCCAAAGTTTTAACTAAATTTCCTCTGCTGGACAATCAATCCCACCAACCAGACAACCACCCTCTCTCTCTCTCTCTCTCTCTCTCTCTCTCTCTCCCTCTCTCATGTTGTCCTTGTTGAGAGTTGTCCCCACATCGGTGAGTGTAAGGTTTGCTATGTGTTTATATGGTATTGAGCTACTCCACATCTTGCCAA
935	Lg10_Scaffold23	1440663	1440682	TA	TATATATATATATATATATA	2	20	TGCTACAAATGTTAGTAAATTCG	TGTTAGAGTTTAAGACGTGTATG	ATTTGTGTATAATAAGCTATAGATGTTAGTAAATCGTGAAAAATATGCTACAAATGTTAGTAAATTCGCGTATAATATGCATCTAATACACTTACATGTGTATATATATATATATATATATTTTTTTTTAAATTTATTTTTCATACACGTCTTAAACTCTAACATATGATATACATATTATACACATCCATACGTAATTTTCAAGTTTAATATACATTTT
936	Lg10_Scaffold23	1457664	1457685	AT	ATATATATATATATATATATAT	2	22			AATTATTATAGTTTTTAGGGGTATAAAATTTAATATATATATATATATAKRTAWAATTATTATAGTTAATATWTTKRKTATAATTATTATAGTTAATWTAATATATATATATATATATATATAATTATTATAGTTTTTAGGGGTATAAAATTGTTAAATTAATATATATATATATATATAATTATTATAGTATTTTTTTAGGGTTATAAATTATTAAATTAA
937	Lg10_Scaffold23	1499848	1499881	AC	ACACACACACACACACACACACACACACACACAC	2	34	TTCTAACGAGTCTCCGATAAC	ACTAGCATACCACTCATCTTG	CTTCTCCCGCGTCATTTACAAGTGCTATTCTAACGAGTCTCCGATAACTATGAATTTCTTCTTATTCTTGTTCTCCGGTAACTCTTACCTGGCAGCTTTTACACACACACACACACACACACACACACACACACGTTTATGTAACAAGATGAGTGGTATGCTAGTCTTTGGAAATATTAAATCCATTTTTACAACATTTCATCTTTACTTTTAGAGTTTCCTTTCCATCAGATT
938	Lg10_Scaffold23	1563598	1563617	AG	AGAGAGAGAGAGAGAGAGAG	2	20	GGAGGAAGACGGAGCAG	TCCACAGCCATTCAACTTC	TACCGGCCCCACGGCCGCTTCCTAACGCCCCGGTAGTGGCCCTCGCGGGAGGAAGACGGAGCAGCTGCAGTCGCCATGGAAAGATCTAGATAGAGAAAGAAGAGAGAGAGAGAGAGAGAGGGAGAGAGAGAGTGAGAAAGTGTGAGAGATTGGGGGCTTTGAGAGAAGTTGAATGGCTGTGGAAAGTGAAAAATAGGGGGTCCCACTCAGACACCCGTAA
939	Lg10_Scaffold23	1570371	1570390	GGAGA	GGAGAGGAGAGGAGAGGAGA	5	20	GAGGAGAGGAGAGGAGAGG	CGGGAGTCAACAAATCAAGG	CCACGCAACGCCCATGTGCCATTTGCTTTTCTCATTCTCTTCCTGTAATTTTGCTTTCCGATTTCACACTCACAGCGAGAGGTGAGGAGAGAGAGAGAGAGGAGAGGAGAGGAGAGGAGAGAGAGAGCAAATGGACGTGTGTGCGAGTAGCGTGCGTAATTACAGTGGGGGATTTAATTATTTTCCTTGATTTGTTGACTCCCGGAAAAATAGAGGAGAT
940	Lg10_Scaffold23	1572810	1572829	TA	TATATATATATATATATATA	2	20	AAGATCAGAGCTGTCATCG	CAGAATCCAAACCGCAAC	TCATCATTCGAGAGAGAGTTTTTTGTCACCAATTAATTCACCACATGTCAAATGTCAACTAGACATAGTTGTAAGAGTACAGAAAATCTCTCCCATTCTTTATATATATATATATATATATCACAAAGATCAGAGCTGTCATCGTTGCGCACAACTTTGATCATCTCGCCTTTAGTTTCATCATCGTTGCGGTTTGGATTCTGAATAAAATTACCCATAC
941	Lg10_Scaffold23	1577012	1577035	AGAGTG	AGAGTGAGAGTGAGAGTGAGAGTG	6	24	TGAGAGTGAGAGTGAGAGTG	AAGACAAGGCTTGATGGATAC	ACCCTCACCTATAAATATGGGTGTGATGTTGTAGTGAAACAACAAATCAAGAGAAGAGTGAGTAGCAAAGGATCAAGTCCAAAGCTAGAGTTCCACTCCAAGAGTGAGAGTGAGAGTGAGAGTGTTCCACTACACATTGTGTGAGTGAAGTTTAGAGTGATAGAAAGTGTGTGTTATACTTTCTTGTATCCATCAAGCCTTGTCTTTGGCTTGGTAAGACTACT
942	Lg10_Scaffold23	1590211	1590234	AAG	AAGAAGAAGAAGAAGAAGAAGAAG	3	24	AGAAGAAGAAGAAGAAGAAGACC	CCTCCTCCGCCTCCTC	CGTACCAACCTACACAGTCGCGCACTCAGAATGCCTCACAGCGCCGATGACAAATCTCCGGAACCGGCCGAATTCTCCGGCTCCGACATCGAGGAACAAAAAGAAGAAGAAGAAGAAGAAGAAGACCCCGAATTGTTAGAAGAAGAAGTAGAAGAAGAGGAAGAAGAGGAGGCGGAGGAGGCGGAGGCGGAAGAAGAAGAGGCGGAGGGGGAAGAGAATATGGA
943	Lg10_Scaffold23	1598521	1598544	AG	AGAGAGAGAGAGAGAGAGAGAGAG	2	24	CCAAAGACCATCAGATAGAAAG	CGACAATATCATCCCAAAGC	AAGATGGCAAATTAGCAAAATTTTAATGAGGGATGAGATATTTTAGCTTCAAGTTGTATTATAAATACAACCATCTAGCCCCAAAGACCATCAGATAGAAAGAGAGAGAGAGAGAGAGAGAGAGAAAGAAAAGAGAAGAAACGAAGAGAGAGGGAGAGAGAGCAAAAATGGTTCTTCTTGAAAAGCTTTGGGATGATATTGTCGCCGGACCTCAGCCGGAACGC
944	Lg10_Scaffold23	1605939	1605972	AG	AGAGAGAGAGAGAGAGAGAGAGAGAGAGAGAGAG	2	34	GTGGTGGTGGTGGAGTG	CAACGAGCCTGTGAGAAC	TTGTGGTGGTCTCGGAGAGAGGAGAGAGAGAAGGATGAAGGTGGCGGTGGTGGGTGGTGGGTGGTGGTGGTGGTGGAGTGTGGCTGACCTGTGGCTGACCAGAGAGAGAGAGAGAGAGAGAGAGAGAGAGAGAGGCGGAGGGGTAGAGGTTCTCACAGGCTCGTTGTCTTACCGAAAATTCTTCTATTTATAAAAAAATAAAATAAAAAGGAGACAATTCAAGCTTGGGTATTC
945	Lg10_Scaffold23	1623503	1623556	AG	AGAGAGAGAGAGAGAGAGAGAGAGAGAGAGAGAGAGAGAGAGAGAGAGAGAGAG	2	54	TACCGCCAAGCAATGAAC	TTAGTTGTATGTGTTTGAGGAAG	ATTACCGCCAAGCAATGAACAACAAACATTAAGCATGCTATGCATATTTGTTTGGTTACAGATCAATGCAAAGCAATTCTTCCTCAAACACATACAACTAAGAGAGAGAGAGAGAGAGAGAGAGAGAGAGAGAGAGAGAGAGAGAGAGAGAGAGTTCACTGGTGCATGATCAAGGCTGAGGGTTGACAGAAGAGAGAGAGCATATCATATGCTAGTGGAAACAGGCATCCACGTGAAAAGATTATATATATCTA
946	Lg10_Scaffold23	1627282	1627305	TAT	TATTATTATTATTATTATTATTAT	3	24	GTGAACAGTAACTGCCATAATG	CTATTGTCAGGGTTATTCAAGTG	ATTCAATCCACCATGTGAACAGTAACTGCCATAATGAATAGTATTTGCCTTTTGCATCTGCACCGTTGCACTTGAATAACCCTGACAATAGGCAATAAAATATTATTATTATTATTATTATTATTTACAAAATAATACTAAATAAATTTATTTGTAATTTCGGATAACCAATTTGTGGTGCTAGGATTACAAAAAGTACTCTAATAATCATCACTTAACCAATT
947	Lg10_Scaffold23	1632109	1632134	TA	TATATATATATATATATATATATATA	2	26	TCTTTCCGCTCTAATGTCTC	AGAACTTTAATGTTGGGTTATCC	GGTCTTTCCGCTCTAATGTCTCCGCGTGCAGTTTACATAAATATCCCTTGGATAACCCAACATTAAAGTTCTCATTCTCCATGAACAACTCAAATAAGACTATATATATATATATATATATATATAGTGTGTGTGTGTGTGTGTGTGTGTGTGTGTCCGTCAAAATATTAACACAAAATCAAACATGTATGCTTGACTTGAAAATAGATAGATATAAATCAATTCC
948	Lg10_Scaffold23	1632135	1632164	GT	GTGTGTGTGTGTGTGTGTGTGTGTGTGTGT	2	30	GCAGTTTACATAAATATCCCTTG	GTCTTATTTGAGTTGTTCATGG	TGCAGTTTACATAAATATCCCTTGGATAACCCAACATTAAAGTTCTCATTCTCCATGAACAACTCAAATAAGACTATATATATATATATATATATATATAGTGTGTGTGTGTGTGTGTGTGTGTGTGTGTCCGTCAAAATATTAACACAAAATCAAACATGTATGCTTGACTTGAAAATAGATAGATATAAATCAATTCCCATGATAATTAATCGTGAGCTTGCTCATGA
949	Lg10_Scaffold23	1638780	1638801	AT	ATATATATATATATATATATAT	2	22	TGGATCTTTCCTTGCTCATC	TCACGAAGAAATCTAACTCAAC	ACGGACTCCAGGTGAGTGGATCTTTCCTTGCTCATCATATGTTTTATGATTTATAATTTTATAATGTTTTTAAATAAAACTAAGAAATTTATGCCATGACATATATATATATATATATATATGTTATAAAATACTATGAAATGGTTGAGTTAGATTTCTTCGTGATTTATCCATATGCGTATCACTATAAATGATTTTTGCGAACAACAAATGGCTTGATCC
950	Lg10_Scaffold23	1641668	1641723	TC	TCTCTCTCTCTCTCTCTCTCTCTCTCTCTCTCTCTCTCTCTCTCTCTCTCTCTCTC	2	56	TGCCCTAGTCCATGTCTAC	TCTAATTTGTTGATGAGTGTGAG	AATACATTTTCACATAGAAGAAACCTCCATATATCAACATCGCTGCCCTAGTCCATGTCTACCAACATACATGCAACATGTGGACTCTCTCTCTCTCTCTTCTCTCTCTCTCTCTCTCTCTCTCTCTCTCTCTCTCTCTCTCTCTCTCTCTCTCTCACACTCATCAACAAATTAGAAAATAAAGAAAATGGTTTAAGGGCACATCCAATTAGATAACTGTCCTTATTAATCCCGAAAACTCTCAGGTCCCACGGGA
951	Lg10_Scaffold23	1643575	1643604	CT	CTCTCTCTCTCTCTCTCTCTCTCTCTCTCT	2	30	TGGTCAGCCTGTGATGG	GAAGCCTCCTCCACCTG	ATCTTTGTCTGTCGACTGCAAATTGCATGAATTGCAACGGTGGTCAGCCTGTGATGGATACAGTTGGCTTGGATTTGATGCTCAGCTGGTCCCCATAATCCTCTCTCTCTCTCTCTCTCTCTCTCTCTCTAAAATGGAAACAGGTGGAGGAGGCTTCTTTCTCTCTAAGCTTTAAGCCTTTAGTGCGCTTTGGGTTTCCTTCATGTTCTTTCAAACTGGAATCTCTTGTG
952	Lg10_Scaffold23	1644939	1644964	AG	AGAGAGAGAGAGAGAGAGAGAGAGAG	2	26	AATTAAGTAACGGTGTATCCTG	TTCTCCTCCTTCCTTACAAC	GAATATACATGATCTCAATCTAGTAAAGAGCAGCAACATGCATAATAGTACTAGTTTAGTTACCAATTAAAGGTGTAATTAAGTAACGGTGTATCCTGTAAGAGAGAGAGAGAGAGAGAGAGAGAGGTGCTCACTGGGAGAAGAATAATGATGGGTTGTAAGGAAGGAGGAGAAGATCCCTTGGGAGACTACAAAATCCGTTTGTTCCCTCCTCCGAATGCCTTTT
953	Lg10_Scaffold23	1660019	1660039	ATT	ATTATTATTATTATTATTATT	3	21	TGAACCACCGTGATTGATG	AAAGTGTGTGCTATTTGCTAG	ACCGCACGATGTACAATGAACCACCGTGATTGATGGATCTCCCGGATCCCCACAAAGAGGATCCGAAGAGGATCCCTTTCATTTTAATTGTATCTTTAGCATTATTATTATTATTATTATTACTAGCAAATAGCACACACTTTGTGTGTGTGAACAACCACCCACCTCCTCTCACGTTCTCCTCAAGCGCAACTGCTTCAATTCATTCAAACTATCCAAAA
954	Lg10_Scaffold23	1702483	1702502	GA	GAGAGAGAGAGAGAGAGAGA	2	20	AAAGCTCACAAATGGAAGGAG	GACTCAAACTTTGGCTCTCTC	AAACAAAGTTCAAGAAACAAACTTCAGCAGCCAAAGTTTGAGTCTTTAACTGATGCTGCAGAACCCACCAAACAGAAAAGCTARSRRRKRGARRGGGAGRGAGAGAGAGAGAGAGAGAGACAAAGGCAGAACSACCAAGCAGAAAAGCTCACAAATGGAAGGAGAGAGAGAGGGGGAGAGAGGGAGAGAAAGAGAGAGAGCCAAAGTTTGAGTCTTTAAC
955	Lg10_Scaffold23	1702657	1702692	GA	GAGAGAGAGAGAGAGAGAGAGAGAGAGAGAGAGAGA	2	36	GCTCACAAATGGAAAGGG	TCGTCTCTACAGTTGGAAG	GGAGAGAGGGAGAGAAAGAGAGAGAGCCAAAGTTTGAGTCTTTAACCGATGCTGCAAACCCCACCAAGCAGAAAAGCTCACAAATGGAAAGGGAGGGGGRGAGAGAGAGAGAGAGAGAGAGAGAGAGAGAGAGAGAGGAGAGGAAAATTGGGGGCTTCCAACTGTAGAGACGAGAGGTTCAGTTTGGAAGGGAAGAGAGAGAGAGAGAGAGAGAGGGGAGAATTTGGGGCTTCCAA
956	Lg10_Scaffold23	1702750	1702771	AG	AGAGAGAGAGAGAGAGAGAGAG	2	22	TCCAACTGTAGAGACGAGAG	TCCTTCCAGACTGAACCTAG	AGGGGGRGAGAGAGAGAGAGAGAGAGAGAGAGAGAGAGAGAGAGGAGAGGAAAATTGGGGGCTTCCAACTGTAGAGACGAGAGGTTCAGTTTGGAAGGGAAGAGAGAGAGAGAGAGAGAGAGGGGAGAATTTGGGGCTTCCAACTGTAGAGACTAGGTTCAGTCTGGAAGGAGAGAGAGAGAGAGAGAGAGAGAGAGAGACTCACACACACAGAGGAGAATT
957	Lg10_Scaffold23	1702820	1702849	GA	GAGAGAGAGAGAGAGAGAGAGAGAGAGAGA	2	30	TAGGTTCAGTCTGGAAGGAG	TGTTGTCTCTACAGTTGGAAG	GTAGAGACGAGAGGTTCAGTTTGGAAGGGAAGAGAGAGAGAGAGAGAGAGAGGGGAGAATTTGGGGCTTCCAACTGTAGAGACTAGGTTCAGTCTGGAAGGAGAGAGAGAGAGAGAGAGAGAGAGAGAGACTCACACACACAGAGGAGAATTGGGGGCTTCCAACTGTAGAGACAACAGGATCAGTTGTGAAACAGACAAAGTAAAAGGTGGCTGATGATGATGAGACTC
958	Lg10_Scaffold23	1766834	1766857	TC	TCTCTCTCTCTCTCTCTCTCTCTC	2	24	CCTCACTCCATGTCTCTTG	GCGAAGCAGCTCAGTAG	TCCATAACTTGAAATAAATTTACCAAGAAATTCCGCAGGGAATCCTGGCTTAAATTCCTATAAATCTCGCTCTCTTGAGCTCCTCACTCCATGTCTCTTGTCTCTCTCTCTCTCTCTCTCTCTCTAGAAAAAAAAAAGACTAGAGAAAGAAACAAAACATGGGTTCTCCTGCAGTGTTTGTGCAGCTCTCAGTCCTCCTACTGAGCTGCTTCGCTGTCTTCGGT
959	Lg10_Scaffold23	1767077	1767100	CCCACA	CCCACACCCACACCCACACCCACA	6	24	CACAGCATTCACTATTCTCAC	GGTGGTGGTGGTGGTG	CCGCCATTCCTCCACACCACAGCATTCACTATTCTCACCCAGTAGCTTCCCCAACCCACCCACCGGCACACCCGCCTACTCACGGCCACCACCACCACCACCCACACCCACACCCACACCCACACCCTCCCACTCACTCTCCGGTCCACCCACCAGCTCACTCTCCGGTCCACCCACCAGCCCACTCTCCGGTCCACCCACCAGCCCACTCTCCGGTTCACCCA
960	Lg10_Scaffold23	1786384	1786403	AT	ATATATATATATATATATAT	2	20	AAATCTTCAGATCAACAAACG	TGGCCTTCTTAATTAATTATGAG	TAGATTCAAATAATTTCTGTCATTAAACTGTACGTAGTAAAAWWGGTAACTAAGAAGAAATTATATACATAGAATGCTATAATATATATATATATATGGGATATATATATATATATATATAGAGGCCATAGGACTTGAAAATAAAATCTTCAGATCAACAAACGACATTAGGACTAGTAATTTTGATAAGCTTCAGGCTCATAATTAATTAAGAAGGCCA
961	Lg10_Scaffold23	1796949	1796976	GA	GAGAGAGAGAGAGAGAGAGAGAGAGAGA	2	28	GAGGCGAGACGGAGAG	CGATAACGACACATGGAATC	CTTCTACTTCATGGCGACAAACCACCATAAGCTTCAAGGGCATTTCACCATCTGAAATGGGCGACGAGGAGGTGAGGTCGAGGAGGCGAGACGGAGAGGGGAGAGAGAGAGAGAGAGAGAGAGAGAGAAAGAGAAAGAAGGAAGAGAGAGAGAGAGAGAGAGAGGAGGAACTGTTTGATTAAAATAATGAGAAATGTGGGATTCCATGTGTCGTTATCGGAAAGAATG
962	Lg10_Scaffold23	1796991	1797012	AG	AGAGAGAGAGAGAGAGAGAGAG	2	22	GAGGCGAGACGGAGAG	CGATAACGACACATGGAATC	TTTCACCATCTGAAATGGGCGACGAGGAGGTGAGGTCGAGGAGGCGAGACGGAGAGGGGAGAGAGAGAGAGAGAGAGAGAGAGAGAAAGAGAAAGAAGGAAGAGAGAGAGAGAGAGAGAGAGGAGGAACTGTTTGATTAAAATAATGAGAAATGTGGGATTCCATGTGTCGTTATCGGAAAGAATGACCAACTAGGCAAAAAATAATGAGAAATGTGGGACA
963	Lg10_Scaffold23	1829170	1829207	TG	TGTGTGTGTGTGTGTGTGTGTGTGTGTGTGTGTGTGTG	2	38	GTCGGACTAATGAGTATATGATC	CTTCTCTACTAAGGTACATACAC	CACATTACCAGTGACATAGATTAACATAAAGAACGGGTGTAAGTCGGACTAATGAGTATATGATCTATATAAATATAATATATATCTTGGTATTGTAATATGTGTGTGTGTGTGTGTGTGTGTGTGTGTGTGTGTGTGTATGTACCTTAGTAGAGAAGAAGATTCTTTTTGAGGACCCATCAGCTTGTTGAACCCAAGAGTTGCAGGCAATATGCACAACACCTTCTATGTTGACGCT
964	Lg10_Scaffold23	1837085	1837114	AC	ACACACACACACACACACACACACACACAC	2	30	GGGAATTAAGGACATGATGAC	TTGCTGATGCCGAGAATG	TTTCATCAAAGATTATCACATGCAAATCACTCTGGTCTCCTGGGGAATTAAGGACATGATGACATTAGAAATTATTGAAAAACCAACCTAAGTGCACTTGACACACACACACACACACACACACACACACATATATATATATTTTTTTCATACCGCGAGCCCTTTGATCATTCTCGGCATCAGCAAATAGATCCCTAACATTTTTCTCCGTTTCACCAACGAACTTGCTC
965	Lg10_Scaffold23	1846066	1846107	TA	TATATATATATATATATATATATATATATATATATATATATA	2	42	TTGATTTATGGCATGGCATG	CTCAAATCTCAAACCTTTAACAC	TTCCTTATTTCACCTGATTTATATTTTGATTTATGGCATGGCATGATTTTCTTGAAAAATGTTAAAGATTTGGGATTCAAGCTTTGAGATTTCATATGGTTATATATATATATATATATATATATATATATATATATATATATTTCTGAAAAGTGTTAAAGGTTTGAGATTTGAGATTTTTGCTTATATATATGTTTATATATATGCTATTTTCTGGGAAAGTATACAGGTTTTACGGTGAG
966	Lg10_Scaffold23	1853798	1853821	ATGT	ATGTATGTATGTATGTATGTATGT	4	24	ACAAAGGGACCAATGAATGC	CTCGGCGGCTCGTAAG	CTTGAGCATTCATGTATGTATGTATATATATATTAACTTACTAATCCAACAAGCTATTAACGTCATATTAACTTACTAACCCGTTATTGCTCGAGCCTTCATGTATGTATGTATGTATGTATGTGTATATATACTTTAAATGGTAACCTACGACAAAGGGACCAATGAATGCAAATCTTTATACCTCGAAAGAACATGGTTGGTCCCTTACGAGCCGCCGAGGA
967	Lg10_Scaffold23	1862058	1862091	GA	GAGAGAGAGAGAGAGAGAGAGAGAGAGAGAGAGA	2	34	TGGGGTGGGGAGAGAG	ACGGCATACTATATTACTGATTC	CATGTATATAAATAAGTCCATATGCTTTCAATGTGTGTTTGCTGTAAGATTGCTCATGTAAATAGTCTGGTTGTTTACCCAAAAAGAAAATTGGGGTGGGGAGAGAGAGAGAGAGAGAGAGAGAGAGAGAGAGAATCCATGGTGGTTTGTATGTGTATAAAAAATGGGTTTCTAAGATTTGGAATGTGATGAATCAGTAATATAGTATGCCGTGCTTACAGAATTTGTGAAATA
968	Lg10_Scaffold23	1870944	1870967	TC	TCTCTCTCTCTCTCTCTCTCTCTC	2	24	TTCTTTCTTTCTTTGTCCTCTG	GGATTACACTCTGCGACTG	GCAGAATTAGATCGACGAGTTCTTTCTTTCTTTGTCCTCTGCTCAAATGCATGTGACTCTGTCATAAAGTGTATGGCACCATTTTTCCATGCAAAGATAATCTCTCTCTCTCTCTCTCTCTCTCCAGTCGCAGAGTGTAATCCCTAAAGGATATGCCATTTATTTCAACCCCGAAAATTGTATTGTGTTTGAGGGAAAGGGTCGGATCCCTTCCTCCTAATTCA
969	Lg10_Scaffold23	1885240	1885259	TTTGA	TTTGATTTGATTTGATTTGA	5	20	CAGGCTGTCGCTATTCG	CCATCGTCCTCACAACTC	GTTTTTAGAGGGGTGCTGCTGGGTGTACAGATGGGTTGCTGGGTTTTTTTAGGGTTTTTAAGTAACGTACACGCAGGCTGTCGCTATTCGCTGCGGATGTTTTGATTTGATTTGATTTGATTTAATCGGAAGGGGGTTGATGGTGTGACGTGAAGACACGCGCCAGAAGGCGAGTTGTGAGGACGATGGTAATATCGGCGAAAGTGGGGGGATTGTGGGT
970	Lg10_Scaffold23	1928661	1928680	AT	ATATATATATATATATATAT	2	20	CTAAGATTAGACAAAGAGCAAGG	CTTCCATCCTGCGTTTCC	TACTCCGACTATAGCTAAGCATTGTGGTTTTCCGGGATTGAATGTAGTTCAAGGTAGCCCGGTTTGGTACCTTTAGTCTAAGATTAGACAAAGAGCAAGGATATATATATATATATATATGAAGCTCTGCCGGGTAAACCATGGCTCCCACCGGGGTTATTCATGACTCGGCTAATAAAAAGCAGTCTCAAGCAAGGAAACGCAGGATGGAAGGTGGAAA
971	Lg10_Scaffold23	1948184	1948213	AGG	AGGAGGAGGAGGAGGAGGAGGAGGAGGAGG	3	30	ATTCCAATTCTCGTTCTTGTTG	CTCCTCCTCCTCCTCCTC	TGGAAATCGCACCTTCAATTTCATTTGTATTAGTAAATGCATAAAAATAAAGAATCCAAATGATTCCAATTCTCGTTCTTGTTGTTGGTACGTACTACGTAGGAGGAGGAGGAGGAGGAGGAGGAGGAGGAGAAGGTACGTACTACGTAGGCAAAAGAAAGTAGTTGGCGGCAAAAACACAAAAAAATGGGGATGCATATGCATAGCCTATTTGTATTTGCTATTACTTA
972	Lg10_Scaffold23	1968675	1968698	CT	CTCTCTCTCTCTCTCTCTCTCTCT	2	24	TCAGCAGCGGCAGAATC	GCATAAATAGAGCGAAGAGAAAG	CTGGAAATGGAAAAATACTACGAAAGAAGCGATTAATGTCAGCAGCGGCAGAATCCTCCATTTTTATCTCTCACTCCACTGATTCTGACTGCAAAACACACTCTCTCTCTCTCTCTCTCTCTCTGTTCTTTTTCTTTCTCTTCGCTCTATTTATGCAGTTTAATGGACCAACGGGAGCTCTTGGTTTTTAGTTAGACGGTGATGGGCGATGTACTATCCGTCTT
973	Lg10_Scaffold23	1971217	1971237	AAG	AAGAAGAAGAAGAAGAAGAAG	3	21	GAAGAAGAAGAAGAAGATGATAC	GAGTGAGGAGGACAATGG	TCGAATACCTTTCAAATTACAAAATCACCCTCGAATACCTTTCCCCATTTTCCCACCGCTCCATTTCCACTGAGCAAGGTTCTGATCAGAGACCGAGGGAAAGAAGAAGAAGAAGAAGAAGATGATACCGCATCGATGGGGGTCTCCGTGCGGCAACCAATGCACGCACAAGTACGCAGCGCTTATGCAGATTCCATGTAAACCCATTGTCCTCCTCACTC
974	Lg10_Scaffold23	1985372	1985391	TC	TCTCTCTCTCTCTCTCTCTC	2	20	CGTGTAGGACCAGAAGAAG	AGAGGAGGAGGAGGAGAG	CTCATCCGTGTAGGACCAGAAGAAGTCTGTAGCCATCGCTCCCTCCTCTTCTGCTGCCTCTCTCTCACCCCCTCTTCCCATCTCTCTCCTCCTCCTCCTCTCTCTCTCTCTCTCTCTCTCTGATTCTCTTTGAATGTGAGCTGTTTTCAATTTATTTAAAATTATTAGAATTAATTGGGTAAATTGCTGGACTTTGTTCAAATTTGGCAAAGCCGTGAAA
975	Lg10_Scaffold23	1986160	1986193	GA	GAGAGAGAGAGAGAGAGAGAGAGAGAGAGAGAGA	2	34	ATTCTCTTCGGATCTTACACTC	CTCTCCAATACCCATAACTCTC	CCAAATTTTTTTGGCGGTATACATTGGATTCAGATTCTCTTCGGATCTTACACTCCGAAGCTCACATTAGATKGTACAATAAAGAGAGTTATGGGTATTGGAGAGAGAGAGAGAGAGAGAGAGAGAGAGAGAGATWAKGKGKGAACTGAACCAAKGAGATGAACTAAKGGAAATKGTAGAATTCAAATTGAATAGTCCAGATTACTATGATCCGKGAGATCCAAAGAGGATYTA
976	Lg10_Scaffold23	2065550	2065579	GA	GAGAGAGAGAGAGAGAGAGAGAGAGAGAGA	2	30	ATATCCAGTACCAGTCCATCC	GATAGCACACTACAGGTTCTC	TGAACCAAGTCGGAATATGATTTGCTCGAAGATAAATATATCCAGTACCAGTCCATCCCTATAGCATGTTCAACAAGATTTGTATAAGGTACATGGCATTGAGAGAGAGAGAGAGAGAGAGAGAGAGAGAACCTGTAGTGTGCTATCCTTGAATAGGAATTCAGAGATTCTATTGTGCGCTCGCATGCCAAGTATCATACCCGTGTTTAACGCCCTGTCCAAGCCCTGAA
977	Lg10_Scaffold23	2069815	2069835	GAG	GAGGAGGAGGAGGAGGAGGAG	3	21	GAGGAGGAGGAGGAGGAG	CTTTCGCCAAATGAACATCTC	CACATCGTAGAGCGAACCTTTCGAGAAGGAGACAGACGACGAGGAGGACAAGGAGGTGRAGGATGATGAAGAGGAGGTTTCATCGGGGACCGAGATGGACGAGGAGGAGGAGGAGGAGGAGGTGGAGGATGATGAAGAGGAGGCTTCATCGGGGACCGAGATGTTCATTTGGCGAAAGACAAGGCCGATAGAGAAGAGGAGGAAGACGAGGACAGCAAAGT
978	Lg10_Scaffold23	2076642	2076697	GA	GAGAGAGAGAGAGAGAGAGAGAGAGAGAGAGAGAGAGAGAGAGAGAGAGAGAGAGA	2	56	TATCCACAACCAGTCCATC	GCTACAGGCTCGTTCTC	ACATGATTGAACCAAGTCGGAATATGCTTTCCTAGAAGAGAAATATATCCACAACCAGTCCATCCCTGTAGATGTTCAACAGGATTTGTATAAGTAATCTGAGAGAGAGAGAGAGAGAGAGAGAGAGAGAGAGAGAGAGAGAGAGAGAGAGAGAGAAAGAGAACGAGCCTGTAGCGTGCTATCCTTGAGTAGGAATTTAGTGATTCTGTTGTGCGCTCGCATGCCAAGTATCATGCCCGTGTTTAACATGCTATCC
979	Lg10_Scaffold23	2087411	2087456	GA	GAGAGAGAGAGAGAGAGAGAGAGAGAGAGAGAGAGAGAGAGAGAGA	2	46	CCTGTAGTGTGCTATCCTTG	AACGCTGGTATGATACTTGG	TGAACCAAGTCGGAATATGATTTGCTCGAAGATAAATATATCCAGTACCAGTCCATCCCTATAGCATGTTCAACAAGATTTGTATGAGGTATATGACATTGAGAGAGAGAGAGAGAGAGAGAGAGAGAGAGAGAGAGAGAGAGAGAACCTGTAGTGTGCTATCCTTGAATAGGAATTCAGTGATTCTGTTGTGCGCTCGCATGCCAAGTATCATACCAGCGTTTAACGCCCTGTCCAAGCCCTGAA
980	Lg10_Scaffold23	2097377	2097406	TA	TATATATATATATATATATATATATATATA	2	30	CTGAATCTAGTCGAAAATACAAC	CACTATTTGTTCAAAGTCCAAG	CTGAATCTAGTCGAAAATACAACCAAATTCGAATTCCAAGATAATCCGCAAGCTTGGACTTTGAACAAATAGTGTWTATCTAAAACAGCTAACAATTATTTATATATATATATATATATATATATATATAAACAAAGTTTAGCACNNNNNNNNNNNNNNNNNNNNNNNNNNNNNNNNNNNNNNNNNNNNNNNNNNNNNNNNNNNNNNNNNNNNNNNNNNNNNNNNNNNNN
981	Lg10_Scaffold23	2113728	2113749	AC	ACACACACACACACACACACAC	2	22	AAGAGAATTGAGAGTTTGACAG	TTGATGGAAGATACTGAGGTG	GGGAGCTCTTTTTGAGTCGAGTACCAGGCCAAATTCACACTCGGTGGAGGTATTTAAGGATCAAAGAGAATTGAGAGTTTGACAGCTGAGTTCATCAAATACACACACACACACACACACACATATATATATATATATAATCACCTCAGTATCTTCCATCAAGAGTAAATGACTAGGATGGGCCAATTTTTGCCGAGACCATTCAATGCATGCATGCAGTGT
982	Lg10_Scaffold23	2121061	2121102	GA	GAGAGAGAGAGAGAGAGAGAGAGAGAGAGAGAGAGAGAGAGA	2	42	ACAAGCCTATCTCAACTAGC	CTCTCCCTCTCCTCATTTTC	TACACATTTTGTGTGTATGTACACAAGCCTATCTCAACTAGCATTTGCCTACACATTTTGTGTGTATGTACACATTTTTTTTTTAGAAAATGAGGAGAGGGAGAGAGAGAGAGAGAGAGAGAGAGAGAGAGAGAGAGAGAGAAGGTGAGGGGGGGAGKGGGAGGTTTKTGTTTGTTTTTTTAAATWTTKAAGKTATTTTAACATCATATGTAGGTGWGGTTTCAATAAAAAACAGTAAAATT
983	Lg10_Scaffold23	2122588	2122607	TATT	TATTTATTTATTTATTTATT	4	20	CCCCGTACTACCATCTATTC	ACCGATTCAACATTAAATTACAC	TCCACCATGAACATCTTTGTCATCAGCCTTTTCCTTTTTCGTAGTATGCACACATGCCCCGTACTACCATCTATTCAAAAAGCTGATGTCTAAGAGATTATATTTATTTATTTATTTATTTTACATTTTCTTCATGCTACCGAAAACACTAAAATCATAAGAACGAAATATGTAAAGGGGACGGTGTAATTTAATGTTGAATCGGTATTCATTCACCATA
984	Lg10_Scaffold23	2203148	2203181	AT	ATATATATATATATATATATATATATATATATAT	2	34	ATATGATTGACAATTCCACAAAC	CCATTCGTAGTTCGCATAAG	TTGATAATTGTCCTAGGTGCCGATCGTTAGGAACGCTTCGATGGTTATGCTAGGAAATTGTAGCACAGACTCCTTGTGAGTGAATCTTTTCCTTCTTATCATATATATATATATATATATATATATATATATATGATTGACAATTCCACAAACGTTTATAAATTGATTATTGCATATAACTACTGTGAATACTTTGAAGTACTTATGCGAACTACGAATGGCTTGATCCGTGTT
985	Lg10_Scaffold23	2227896	2227921	TG	TGTGTGTGTGTGTGTGTGTGTGTGTG	2	26	GTGTGTGTATAAATATGGGTAC	TTTTGTGATTTTGAAGAATGTAC	AATTAGAAATTAGAAATTTTAGTTGTTTATATAAATGAGATTTTAAATTAAAAAAACCATAATTTGTGGGATTAAAAATATTAAAATATAAATATACTATTGTGTGTGTGTGTGTGTGTGTGTGTGTATAAATATGGGTACATTCATCAAAATTAACCAAAAAATTTATTGTATCAAAACATGGGTACATTCTTCAAAATCACAAAAAAAGAAAGATATTAGGCTT
986	Lg10_Scaffold23	2232036	2232061	AT	ATATATATATATATATATATATATAT	2	26	GCATACCGCCGACATAC	GTTGGCATTTTACCGAACC	AAAACTAAGGAGTTATTTATTTTCTAAGCCCTAAAATTGAGGAGTCAAGCATGTAAAAAAATACTTAAAATATCTAAATAGAAAARAAAAAAAAAAAAAWATATATATATATATATATATATATATCGGTAGGTATGGCATACCGCCGACATACAAAATCAATTACCAAAGCCATGCCATTAATTGTCGGTTCGGTAAAATGCCAACCGATTATGAAAAAATGCCA
987	Lg10_Scaffold23	2249389	2249409	TTG	TTGTTGTTGTTGTTGTTGTTG	3	21	TGGCGTTCTAGGATTCATATAG	AATACAACAACAACAACAACAAC	AGACTTAGAGTACTTGGATCTAACGGAGGACATGACACAAAACCGAGCGCAATGGCGTTCTAGGATTCATATAGCCGACCCCACTTAGTGGGAAAAGGCTTTGTTGTTGTTGTTGTTGTTGTATTTTTTCCCTTTTCAAAATCGAAATGTTCTAAATTATTTCACTAATCCTTGCTAGTTTGAACTGCAGGAGTCTGTCTCTGGATTTGAAAGATTATCTG
988	Lg10_Scaffold23	2251709	2251730	TA	TATATATATATATATATATATA	2	22	AGCATAGACTCCAGGTGAG	CCATTCGTAGTTCGCATAAG	TGGTTTGATAATTGTCCTGGGCGCCGATCGTTAGGAACGCTTCGATGGTTGTGCTAGGAAATTGTAGCATAGACTCCAGGTGAGTGAATCTTTTCCTTCTTATATATATATATATATATATATGATTGACAATTCCACAAACGTTTATAAATTGATTATTGCATATAACTACTGTAAATACTTTGAAGTACTTATGCGAACTACGAATGGCTTGATCCCTAT
989	Lg10_Scaffold23	2252165	2252194	TG	TGTGTGTGTGTGTGTGTGTGTGTGTGTGTG	2	30	GGAGTAGGGCGTTATAGC	ATAGCATTTCCAATTATACACAC	AGTTGGGCTTGTCACCTATAATTATCCCCAAAAATGAATAATTCGGGAGTAGGGCGTTATAGCTTCTGCATTTTTATGCCACATTATATATATATATATATGTGTGTGTGTGTGTGTGTGTGTGTGTGTGTATAATTGGAAATGCTATAACGTGGTTGAGTATCAGATTTCATCATGGTTTATCTATATGTATATTACCTGCACACAATTATTATGAACACTTTGAAGTG
990	Lg10_Scaffold23	2282900	2282927	TG	TGTGTGTGTGTGTGTGTGTGTGTGTGTG	2	28	CGTGGTTGAGTATCAGATTTC	AAGTGTTCATAATAATTGTGTGC	TTAGGCTTGTCACCTATAATTATCCCCAAAAATRAATAATTCGGGARTAAGGCGTTATAGCTACTGCATTTTTATGCCACATTATATATATATATATATRTGTGTGTGTGTGTGTGTGTGTGTGTGTGTATAATTGGAAATGCTATAACGTGGTTGAGTATCAGATTTCATCATGGTTTATCTATATGTATATTACCTGCACACAATTATTATGAACACTTTGAAGTG
991	Lg10_Scaffold23	2312591	2312630	AC	ACACACACACACACACACACACACACACACACACACACAC	2	40	AAAGCATTTGTGGAAACTAC	TTGTAGCGTAGACCTCAG	TAACATTATTTAATCATGGCATGACATGCATAACTCAATTAAAAGCATTTGTGGAAACTACACACACACACACACACAATTAAAAGCATTTGTGGAAACTACACACACACACACACACACACACACACACACACACACACTATAAAAAGGAAAAAGACCCATTCACCTGAGGTCTACGCTACAACTTCTTAGCACGAATATCGAAGCGTCACGAACAATCGTTACCTAAAAACAAATATT
992	Lg10_Scaffold23	2317451	2317470	AT	ATATATATATATATATATAT	2	20	GAAAGCAAGCACCTCAAC	TGTGTTGGAATGTGTAATGG	CAGCTTTCTGTTTTTAGAAAGCAAGCACCTCAACTTTTGTCAGCCACACTTTAATTATTTTAATAATATAATAATGACCCCATTACACATTCCAACACACATATATATATATATATATATTATATCCAAAACAGATATTTACATAATAAAAAATTAAAAATATATATTAATTTAATTAATTCGATTCGATCCGGAATTCGAACCTTAAAAACTGAACCGA
993	Lg10_Scaffold23	2322234	2322257	GAT	GATGATGATGATGATGATGATGAT	3	24	GAACCTACGCTGAGACTTG	TCATCATCATCATCATCATCATC	ATGGCTCGAACCTACGCTGAGACTTGTAATAAAGACTTACACCGGGCAAGGGTGATGGTGATGATGATGATTGAATGACGAAGAAAACAACGACGACAAAGATGATGATGATGATGATGATGATAATATTGTTAAATGATCATACAACTGGGTTTTCAACGATTACTGGTCAGCACACCTTTAAAGCTTAACGAGGAAAAAAAACAACTCCAAAATATAAAATT
994	Lg10_Scaffold23	2347311	2347331	TAT	TATTATTATTATTATTATTAT	3	21	ATGACAAAATTACCAAATTACTC	TTCAATGTTTAATCTCAATCTTG	CAACTTTCCACTCATCCTTTTATTTATTTTTTATTCTTTTCTCTTTCCGTTTATATTTATTTTWTATTTTTATGATGACAAAATTACCAAATTACTCATGTATTATTATTATTATTATTATTAGATTTAATATCAAGATTGAGATTAAACATTGAAAACATCTTTTTATTTTCCATCTTTGATATCAAATTCAAAGTTGAATTAACATTTCAGATTGATTT
995	Lg10_Scaffold23	2350973	2350998	CT	CTCTCTCTCTCTCTCTCTCTCTCTCT	2	26	GAGAAGATCACAGATTACATCAG	CAAACACTCCCTCCAAATAAC	AAAATACTATATCCTCAATGAGAAGATCACAGATTACATCAGGATCTTCCCTTGTGTTTTTGGTTCATCAACAAATTGAGAAAATGGAATCTACAACATGCTCTCTCTCTCTCTCTCTCTCTCTCTCATAAATCTGTTATTTGGAGGGAGTGTTTGGCTGTCCAACAAGAAAAGCATGACATGAAAGGCGTACAGGCAGTTCCAAAACTCCGACCCACATAACCTG
996	Lg10_Scaffold23	2353493	2353512	TTTA	TTTATTTATTTATTTATTTA	4	20	ACGATAAGCCCATATGAGATG	CGAATTGCCTAGTGTTGTTC	CCACATGAGATGTTTCTCAATTACGTACGATAAGCCCATATGAGATGTTATCTACATTTATGCACAATTACTTAATATACACTAATAATTTTCGACTCTTTTTATTTATTTATTTATTTATTTTCACATTTATAGAACAACACTAGGCAATTCGATTTTTCTTGGAAAAATGTTTTTAATTGTTAGAATTATTTTCTTTATTTTAATAAATTTAAAACCT
997	Lg10_Scaffold23	2361221	2361254	AT	ATATATATATATATATATATATATATATATATAT	2	34	TGTATTTGGCATATAGATAATTG	GATATATTCCATGCTATTATGTG	AGGAACCTGTGGTTTGCTTCCTCCTCCACACATGCATGATTATGTATTTGGCATATAGATAATTGCATACTTAGTCAAAAATGGATACATACATACATACATATATATATATATATATATATATATATATATATTCACACACACACACACACACACACACACACATAATAGCATGGAATATATCTATATGGCTAAAAAGATAATTGCAAGCTGATTAATAATTGTTCCCGGCTA
998	Lg10_Scaffold23	2361256	2361285	CA	CACACACACACACACACACACACACACACA	2	30	TGTATTTGGCATATAGATAATTG	GATATATTCCATGCTATTATGTG	ATGATTATGTATTTGGCATATAGATAATTGCATACTTAGTCAAAAATGGATACATACATACATACATATATATATATATATATATATATATATATATATTCACACACACACACACACACACACACACACATAATAGCATGGAATATATCTATATGGCTAAAAAGATAATTGCAAGCTGATTAATAATTGTTCCCGGCTAAGATGATCAGGTTTAAAATTCAAAAACAAAT
999	Lg10_Scaffold23	2378604	2378629	AG	AGAGAGAGAGAGAGAGAGAGAGAGAG	2	26	GCAATCGCATTCTCAACG	CTCAGACGCCTTCACATC	CAAATTACACTCGGAATTCCGAAACAAAAACCTGGATCCGAGCAATTGCAATCGCATTCTCAACGAAGCCGCCGAGAAAATCCAAAGAAATCGAGCGCGCAGAGAGAGAGAGAGAGAGAGAGAGAGGCAGAGTTCGGATCGTTGTCGATGTGAAGGCGTCTGAGAAAGTTCGCAAGGCGACTTTTGGTTTTATTACTTTGTTTTATTTATTTATTTATTTTGCTTT
1000	Lg10_Scaffold23	2394798	2394821	TC	TCTCTCTCTCTCTCTCTCTCTCTC	2	24	GTCTGTCTGTCTGTCTGTC	AGGGTTTACACCATTATCAAAG	TATAAATCAAGTACAAGGAAGCAAAAGCCATCCGAAATTTCATAGCTTTCTGAATATTTCTGATTTGTTTTTTCACTTCTCTGTGAAGACATCCCCTCCATCTCTCTCTCTCTCTCTCTCTCTCTGTCTGTCTGTCTGTCTGTCTGTTTTACCAGTTTAAGTACTCCCCCACAGCTTTGATAATGGTGTAAACCCTTTACTGCTGTCACAAGCTCCTCTCTCTC
1001	Lg10_Scaffold23	2394822	2394841	TGTC	TGTCTGTCTGTCTGTCTGTC	4	20	GTCTGTCTGTCTGTCTGTC	AGGGTTTACACCATTATCAAAG	AAGCCATCCGAAATTTCATAGCTTTCTGAATATTTCTGATTTGTTTTTTCACTTCTCTGTGAAGACATCCCCTCCATCTCTCTCTCTCTCTCTCTCTCTCTGTCTGTCTGTCTGTCTGTCTGTTTTACCAGTTTAAGTACTCCCCCACAGCTTTGATAATGGTGTAAACCCTTTACTGCTGTCACAAGCTCCTCTCTCTCTCTCTCTCTCCCCCCTCTGC
1002	Lg10_Scaffold23	2402007	2402028	AT	ATATATATATATATATATATAT	2	22	GCGTGCTGTTTGTATCATTG	TGGACTTGTAGGCAGGAATC	TGCATACATTAAGATAAAGCTACTAATTATTCAAAGAGTACAATGATTGATTGCTGCGTGCTGTTTGTATCATTGATTAAAATTGATAAAGCATTGGTCAATATATATATATATATATATATAGAAGCATAAAGGGATTCCTGCCTACAAGTCCAACTTTATCTAAAAATTACATTAAGCAACATTGGAAAGATTTTTCAGCCTACCGGACCACAGTACGTA
1003	Lg10_Scaffold23	2409792	2409811	ATTT	ATTTATTTATTTATTTATTT	4	20	AGCCGCAGCAGCATAC	ATTACATTAGCAGCACCTTCC	GTGACGGGTGAAGCCGCAGCAGCATACTCTAGACCTCTTTTGACATAATTTAGTGTACTCATTTGTTTTCTCTTATCAATGGGAAGGTGCTGCTAATGTAATTTATTTATTTATTTATTTTTAACAATTTCTGTGTGAATCGTGGATTGAAAAATCGCTGCGACCAAAATTTCGGAAAATCAGGTCCGACAATGAAAATGGGGGGTTACAGCTTTCAGGA
1004	Lg10_Scaffold23	2426787	2426816	GA	GAGAGAGAGAGAGAGAGAGAGAGAGAGAGA	2	30	TGCCTTGATGTCTGAAGTC	TCTCGTGATTGATGGTTCC	TGCCTTGATGTCTGAAGTCGATGAGCAAAACAAGGACGAAGATGGATTCCTCCATGTCACCTACGGTGGAGAAGGGAAGGCCCATGGAACCATCAATCACGAGAGAGAGAGAGAGAGAGAGAGAGAGAGATAGAGAGAGAGAGAAGACAACGCCTGGGTCTAATTTATTGTTGCGGAGAGGAGTTATGCCAATTTCAAGGTGTAATGGAAAACTACACCAATAAACCAAA
1005	Lg10_Scaffold23	2431841	2431860	AAAT	AAATAAATAAATAAATAAAT	4	20	ACAACAAGGCAAGAAAATGG	CGTCTGTCCTCCTCAAAAC	CAAAATTATCTTTGTTCTTATAAAATAAATAACAAATCATTTGGATAAATCTGGTAAATTAATTMAATTGGTTACAAATTTTCCCACCCAAAAACAGATAAAATAAATAAATAAATAAATAAAAGATTTATAGATTTGGACAACAAGGCAAGAAAATGGCTAAAAAGCAACACCCTAGAAAATTAGAAATCCTAAGATCTGTTTTGAGGAGGACAGACGG
1006	Lg10_Scaffold23	2444474	2444493	TCACA	TCACATCACATCACATCACA	5	20	GGTCTACTTAGAAGGCTCAC	CTGCTTACTGCTAGATGAATAG	AAATAGTAGTAGAAAAATAACAGGAAAATAAAATAGAGTTTGTCTCATAGAAACTCTTGCACTCAGAAATCCATTTATATCCATGGTCTACTTAGAAGGCTCACATCACATCACATCACATGCATAAACATACTAATTATAGTTAACTATTACCGGCTACCGGCTGCAGTACCATAACAAAAGGAGCAGCCTATTCATCTAGCAGTAAGCAGTACATTTC
1007	Lg10_Scaffold23	2487892	2487917	AT	ATATATATATATATATATATATATAT	2	26	CGAAGGATTTCAACCAATATG	TTTCTACTGGGATTCGTATTAC	GACTGCACCAACGTTTGGACACGCACATGCACTSAACTGCGGATTTCCAGGAAAGCCGACGAAGGATTTCAACCAATATGGAATCATGGAGAGAGTCGAGATATATATATATATATATATATATATRTATATATATTATCAGCGTTTGCTWGTAATCTTGATTGTAATACGAATCCCAGTAGAAAATGAATTCTGAGTACAAAACTGAATGTAAATAAATCATTTT
1008	Lg10_Scaffold23	2525806	2525839	TC	TCTCTCTCTCTCTCTCTCTCTCTCTCTCTCTCTC	2	34	CCAACTGCTACACCGTAAG	AGAGAAGAGAAGAGGAGAGAG	AAGGAAGGCCTTGTCGCTTTCCAACTGCTACACCGTAAGCAGCAGCAATCATATACGCTACGCGCACGCAACCCCTCTCCCTCTCTCTCTCCTCTTCTCTTCTCTCTCTCTCTCTCTCTCTCTCTCTCTCTCTCCTCTGTGTGTCGTAACATCAGACTTTCTCTCTCCTCTTCTTCTCGATATACAAATACTCCCTGGCGCGGCCCCTCCCTCGATTTTTCCTTTAATATTTTT
1009	Lg10_Scaffold23	2529732	2529797	TC	TCTCTCTCTCTCTCTCTCTCTCTCTCTCTCTCTCTCTCTCTCTCTCTCTCTCTCTCTCTCTCTCTC	2	66	TCATCTTGCCTCGATCTTATG	ATTTTCACCAACATTAGAGAGAG	CGTGTACTTCTTAAACGAGCTCGAAAATAAGTCGTTCATCTTGCCTCGATCTTATGTACAATCAAAGGTGCTTTTCTTAAAAACTGCTTTTCTATGGGGATCTCTCTCTCTCTCTCTCTCTCTCTCTCTCTCTCTCTCTCTCTCTCTCTCTCTCTCTCTCTCTCTCTAATGTTGGTGAAAATACAGAAAAGCACGTAAAGTTGAAACCATATGCGTATAACAAGTAAGCTAAATTAATCGAAGTGTGCTTTTCTTAAAAGTGCTTT
1010	Lg10_Scaffold23	2576833	2576859	AAC	AACAACAACAACAACAACAACAACAAC	3	27	CCACCAATTCCTCAATGTTAG	TGTTGTTGTTGTTGTTGTTATG	GAAAGTGATGCCCGAATAACCTCCACCAATTCCTCAATGTTAGACGCTTGTTGAGCCACTTGGTGAAGCTCATTTTTCCTACAATGAGAATTACAGTCATAACAACAACAACAACAACAACAACAACAAAGCCTTTTCCCACTAAGTGGGGTCKGCTATATGAATCCTAGAACGCCATTGCGCTCGGTTTTGTGTCATGTCCTCCGTTAGATCCAAGTACTCAAGTC
1011	Lg10_Scaffold23	2581465	2581494	GA	GAGAGAGAGAGAGAGAGAGAGAGAGAGAGA	2	30	GTATGAAAGCGGGAGATGG	TGCCACCGTCAGTCAC	AAGCTAAAACCCTGCTGCTGGTACCGGAATGAATGGGAGCAAAAAGGGGGGCGTGGGGGCGTATGAAAGCGGGAGATGGCGACTGAACTGAAGCAGTGCTGAGAGAGAGAGAGAGAGAGAGAGAGAGAGAGGGSGGGATTTTTTGTTTTCGGCTTTCAAAGTGCAGTGACTGACGGTGGCAGGTGACAGGCCGACAGTGATCAAAATCAAAAGCCAAAATATAAGTGCAA
1012	Lg10_Scaffold23	2581944	2581964	GCA	GCAGCAGCAGCAGCAGCAGCA	3	21	ATCAGCAAGCCTCAATGG	ATCTGTAATCTCTGCGTCTG	AAACTGAAGCAGCATACCCTATTTTTGGCGGTAATACCCAGTACACTCTCAGAGAAGTCATGGCTGATCAGCAAGCCTCAATGGGCGAAGAAGAAGAGCCGCAGCAGCAGCAGCAGCAGCAACCCAATTCGCCTTCCCCAGACGCAGAGATTACAGATAACCCAACCCAGCAACAGCAAGAATACTCTTGGCCGGCGATTCGGTTCGATGTCCATCCGCAG
1013	Lg10_Scaffold23	2594651	2594678	GA	GAGAGAGAGAGAGAGAGAGAGAGAGAGA	2	28	TCATAAACTTGCTTGTTCATCTC	CAACTTGTGAATAGTGGAATCTC	CATAACAGAGAAATATATGGTTGCAAGCAGTTTCTTCAAAGCCATCGTTGAAGATCATAAACTTGCTTGTTCATCTCTTTTTTGTACATGTTTTGAAGAGGAGAGAGAGAGAGAGAGAGAGAGAGAGATTCCACTATTCACAAGTTGTTTGTTAAGGGCTAATCTTGTGCCCTTCCACTTTGATAATAAAATGAAGAATGTATATAGATGTTGCGTTTCAATGAAATT
1014	Lg10_Scaffold23	2596320	2596339	AAAT	AAATAAATAAATAAATAAAT	4	20	CTCACTCTACCACCCTTTG	AACCACCACTGATTCTGTC	ATTTGCTAAAGATGAATTCGAACCAAATTATGTAGCTAGCTCATTGTGAGTCTTAACTCACTCTACCACCCTTTGGTATAGATAATATCGTATGTATTCAAAATAAATAAATAAATAAATAATAAAACTTATGACTTGAGGTACAAATTACTTAAAACTTTTTAGAAAGTTTGATCATTAGGACAGAATCAGTGGTGGTTCTTATGTGGAGCAATTCGTG
1015	Lg10_Scaffold23	2598456	2598483	TC	TCTCTCTCTCTCTCTCTCTCTCTCTCTC	2	28	TTCATTTATATCATGGAAACAAC	GAGAAGAAAGTCTGTCGTAC	TAAATTAGTGTAGAATACCGTTTTTCATAAAATTAAAATATAAAAAAAAAGGACAAAATTAGTAAGACTTTTGAGTTTTCAAGTGTGAACTACGTAAGCATCTCTCTCTCTCTCTCTCTCTCTCTCTCCTCTCTCTCTCTATATATATATTKTTTCATTCATTTATATCATGGAAACAACATCCTTGCAAAATAAGAGTAAGACTGCGTACGACAGACTTTCTTCTCG
1016	Lg10_Scaffold23	2598841	2598876	TA	TATATATATATATATATATATATATATATATATATA	2	36	TTGACCCACCACAGAAATC	CCTCTTCCAAAGGGAACTATC	ATTATTTTCTTCGAAGTCAAGTTAGAATTTAGTGGTACACGGTTGACCCACCACAGAAATCCAGGGAGCCCCATTCATTATATACTTATAATTGACTGTTTATATATATATATATATATATATATATATATATATATTATACAGTGCAAGAAAAAGATAGTTCCCTTTGGAAGAGGATCCTCTCCTGAGCTCAGGATGGGAATCCTCTTGATTACGAAATCCAGGTCGTTCAAATT
1017	Lg10_Scaffold23	2603513	2603533	TTG	TTGTTGTTGTTGTTGTTGTTG	3	21	TTGTTGTTGTTGTTGTTGTTG	GAATGGCGAGGATCATGG	GAGAAAAATCTGTGAAGACTTGGTGCAAAATCAAGCATAGTGATATTTTAGGATTTATACGGCTGATCTCACTTAATAAGGTAAAAATTTGTTGTTATTATTGTTGTTGTTGTTGTTGTTGTATAACATGTAAACAGGTTATGAACATTGTGCCATGATCCTCGCCATTCATTTATAGTGTAACTTGTGTTAGTTCTGTTACAGCATATGTTCCTAAAATT
1018	Lg10_Scaffold23	2607653	2607672	CT	CTCTCTCTCTCTCTCTCTCT	2	20	CAAGTCGTCGGCAAGG	CAAGGAGGCGGAGGAG	CACGTGGCGAGGGTTGTGCCTTGCGGTCCAAGTCGTCGGCAAGGCTGGAACCTTCGCCTCCAACCTCTCCGGATTCTTTAACTTCTTTTACATACCGCGCCTCTCTCTCTCTCTCTCTCTCCCCATTTTTCTCTGTAACTTCCCCTCTTTCTCCTCCGCCTCCTTGTGCTTCTCTCTCTAGATTTTGTGCTTTTTCGGCTGCAGATCTGAGCGCCGAAAA
1019	Lg10_Scaffold23	2612163	2612192	AGC	AGCAGCAGCAGCAGCAGCAGCAGCAGCAGC	3	30	TCGTTGAGGAATTACTTACTTG	GTAGGAGGAATATGGAGACAG	GACAAGCACCGCGGCGCACGTTTAAAAAGATCGAGTCTACAAATAAAACAAAATTTTTGTATTCGAATTCAAATCGTTCGTTGAGGAATTACTTACTTGAAGCAGCAGCAGCAGCAGCAGCAGCAGCAGCAGATCTTCCTCTTTCATTGTAACCTTCTCCCAGGCTCGTGGGTTTTTGTGTAAAATAACTGTCTCCATATTCCTCCTACGTCCCAAATTTTGTAAAATAA
1020	Lg10_Scaffold23	2620411	2620434	AGCT	AGCTAGCTAGCTAGCTAGCTAGCT	4	24	AATCGGTTTAACTTAATCAAAGC	AACAATCTTGCGTTTTCATTAG	AGCTAGCTAGCTATTTGATCGATCATAATTAGGGTTGACCATCACCAAATCGGTTTAACTTAATCAAAGCAATGTATTTTTGTCTTAGGAGAGTCACCTAAGCTAGCTAGCTAGCTAGCTAGCTATTTGATCGATCATCAGCATCGCGATGGAGTAGATCGATGAGATCTAATGAAAACGCAAGATTGTTTTTATGTACTTTTCTCTTCAAAGTTAAGGTACAT
1021	Lg10_Scaffold23	2629261	2629280	ATCAT	ATCATATCATATCATATCAT	5	20	AATGCGAGTATCAAGAAGAGG	AGACAATGCTAATTCCAGAGG	TGAGCAGAGACCCACCAATAACCCACATACCATGTGAAAATGCGAGTATCAAGAAGAGGCCTAGGTCCTTTTCTGTCGACTAGTTGGTGCCTGATTATTCATCATATCATATCATATCATATATAATAAAAATCTTCCTGACAATTATGATTTGTTTTTGGAGTCCTCTGGAATTAGCATTGTCTGCTCTATCTATGTCTTTCTATCTCTATATACAATT
1022	Lg10_Scaffold23	2630352	2630377	AT	ATATATATATATATATATATATATAT	2	26	ATCATTAACAACCACGTAATATG	GTAGGGTAATACTAGGGAGAC	AATACTTTAGTAATAATGCAATCATTAACAACCACGTAATATGATTAACAAAATATAATTTAACTAGATAGTCTCCCTAGTATTACCCTACAAACAAATCATATATATATATATATATATATATATGTATGTATGTATGTATATGTGTATATATATATATATATATATATATAGTTAGTTAGCTGTGATAATTACTAGTAAATAAAATACAAAGGATACAGCTACT
1023	Lg10_Scaffold23	2630399	2630424	TA	TATATATATATATATATATATATATA	2	26	TAGTATTACCCTACAAACAAATC	AGTAATTATCACAGCTAACTAAC	ACAAAATATAATTTAACTAGATAGTCTCCCTAGTATTACCCTACAAACAAATCATATATATATATATATATATATATATGTATGTATGTATGTATATGTGTATATATATATATATATATATATATAGTTAGTTAGCTGTGATAATTACTAGTAAATAAAATACAAAGGATACAGCTACTGGCATAGGATTGTAGTATGAATCTTATATTATTTAAATCACAAATTG
1024	Lg10_Scaffold23	2638624	2638663	AT	ATATATATATATATATATATATATATATATATATATATAT	2	40	GCAGGCTGTTCTTGATCG	GCAAACGACGGGACATG	TGGTTGCAGGCTGTTCTTGATCGAGATCCCCTTGTCACCTGGATCTCTGCATGCATATATATATATGGCTGGTACTTGGCATGTCCCGTCGTTTGCATGCATATATATATATATATATATATATATATATATATATATATTTTATTTGCTTGCTTATATATATATATATATATATTTTATTTGCTTGCTTGTACATATATATATATTTTATTTGCTTGCTTGTCTTGTCATCCACATGCA
1025	Lg10_Scaffold23	2638678	2638697	TA	TATATATATATATATATATA	2	20	TGTCCCGTCGTTTGC	ATGACAAGACAAGCAAGC	ATATATATATATGGCTGGTACTTGGCATGTCCCGTCGTTTGCATGCATATATATATATATATATATATATATATATATATATATATTTTATTTGCTTGCTTATATATATATATATATATATTTTATTTGCTTGCTTGTACATATATATATATTTTATTTGCTTGCTTGTCTTGTCATCCACATGCATGTATATATATATATGCATTTGTTCTTTGATGCC
1026	Lg10_Scaffold23	2639053	2639078	AT	ATATATATATATATATATATATATAT	2	26	GGCTGGCGTGGAGTC	GCGGGACATAGAAACAAATAC	TATATGTTTGCTTGTCCCATCCCTTGTCATCCGCATGCTGACTTTCCATATATATATATATGCATTTGTTCCTTTGGCTGGCGTGGAGTCCTTTGCATGCATATATATATATATATATATATATATGTATTTGTTTCTATGTCCCGCCATCTGCATGCATATATATATATATATATATATATATATATATATTTGTTTGTCCCAGTCTGCACATATATAAAATGGG
1027	Lg10_Scaffold23	2639111	2639144	AT	ATATATATATATATATATATATATATATATATAT	2	34	GGCTGGCGTGGAGTC	GCGGGACATAGAAACAAATAC	TATGCATTTGTTCCTTTGGCTGGCGTGGAGTCCTTTGCATGCATATATATATATATATATATATATATGTATTTGTTTCTATGTCCCGCCATCTGCATGCATATATATATATATATATATATATATATATATATTTGTTTGTCCCAGTCTGCACATATATAAAATGGGAACTTTAACGAAAAGCACCTGGTACTGTTCACTTTAACGAAAAACCATATTTTTACACTAAAAAGT
1028	Lg10_Scaffold23	2681195	2681215	TTC	TTCTTCTTCTTCTTCTTCTTC	3	21	TTCTTCTTCTTCTTCTCTTTCTC	AGGAGGAGGAGGAGGAG	TCTCTTTCTTCTTCTTCTCTTTCTCTTTCTTCTTCTTCTTCTCTTTCTCTTTCTTCTTCTTCTRGGTTCGGACCCCTTTCTCTTCCTCTTCTYCTTYTTYTTCTTCTTCTTCTTCTTCTTCCTCCTCCTCCTCCTCCTCCCTCTTCTTCTTCTTCTCTTTCTCTTTCTTCTTCTTCTRGGTTCGGACCCTTTTTCTTTTTTTCYTTYTTTTTCTTCCWMYT
1029	Lg10_Scaffold23	2725744	2725763	AG	AGAGAGAGAGAGAGAGAGAG	2	20	CGCTTTCGGCAATGTTTG	TTTCATTTCAAAGTGCTCTCTC	AACACYTTCAACTATCAAAAACGCTTTCGGCAATGTTTGTTCGATGTGCGCTTGTAACAAAAATGTGYTTCATCAATCATCACGTATATAGTTTTTTTTCAGAGAGAGAGAGAGAGAGAGCACTTTGAAATGAAACCTTCAATTGATTAAGTACAATACGGAATATATATATATGGACATATATCTGCATTTTGATGCTAATCAGAAGTTTAGATTAACC
1030	Lg10_Scaffold23	2726691	2726716	AT	ATATATATATATATATATATATATAT	2	26	AGAGACTGCACTTCCAATC	GTAAGTCCAGGAAATGCTATG	TTTATCATATTGGTAATTGAGGAGAGACTGCACTTCCAATCTCAAAAAGAGTTGCAGGCTATTGATCCTGGCCCTTAAAATRTCCTGCGTAAGAAGAACAATATATATATATATATATATATATATAATTACGTACTGGAGATTTTTCCATAGCATTTCCTGGACTTACTAGTTTCCCAAGCGTTGAAGAAAGTTACAACATTGAAAGTTGAAACAATAGCTGAGC
1031	Lg10_Scaffold23	2757634	2757657	GA	GAGAGAGAGAGAGAGAGAGAGAGA	2	24	AAAGAGGAGAAACATAAACAGG	GTTTGTTGCTTTGCTACTTC	CATCCAGAACACACATCAAAAACCAAAAAACACACAATTTCAGCAAGAAAGCAAAGCAGAGCACAAGATCTTAAAAAAAGAGGAGAAACATAAACAGGGGGAGAGAGAGAGAGAGAGAGAGAGAGGGGAGAAAAATTGAAGTAGCAAAGCAACAAACAATCAAAATATGAAGCGAAGGGAGGCCAAAGGAGCACTCTCAGCTGATCTCTTAGTATGTTTTCCTT
1032	Lg10_Scaffold23	2757834	2757854	CCA	CCACCACCACCACCACCACCA	3	21	CCACCACCACCACCAC	GACCAAGACCGCTCCTC	CTGATCTCTTAGTATGTTTTCCTTCAAGAACCAATCTAAAACTCATGCCGAAGCCAATTTGCAGTCCGGCAAGGCCCTCGGAGCCCAACTGCCGCCACCCCCACCACCACCACCACCACCACCGCATCAACTCGTAAAAAAGTCGAGCATTGGGAGGAGCGGTCTTGGTCATGCTAGTCCTCTGATGTGGGCCAAGACCAAGTCCGTGGGTTCGGAGATCT
1033	Lg10_Scaffold23	2767516	2767539	AT	ATATATATATATATATATATATAT	2	24	ATATAGGTTATTGCTGGATGAG	TGTGACAGAGAAGGCATAC	TCTTTGTGCTCAGCAAACTTGGAATAAACCCACGGTCACAACTTTCATACAAAAAAGTGGTACCATGGGCTTAATATTCATGCATGATGGAGCATGCTTAATATATATATATATATATATATATAGGTTATTGCTGGATGAGTTTGAAAGCAAATACACGTGTTACGATGGTTTGCAAATAATGTATGCCTTCTCTGTCACACCCAAATATGACACTTGAATAT
1034	Lg10_Scaffold23	2815064	2815083	AC	ACACACACACACACACACAC	2	20	GGGTGAAGAAATATGGTTTAGG	GTGTTGTGTGGGCTGTG	TAGGTTAAATAGGATTAAGATATATTGGGTTTTGGGTTTTCTAAGGTTTTTGGGTTAAAAGGGTTTAGGGTGAAGAAATATGGTTTAGGCTTAACCCCAAACACACACACACACACACACCACAAACAAACACACACACACACACGGGCTGCACATGCAGTGCACAGCCCACACAACACACACACACATAGGCCGGCCCTAAGGCCTTATTAAAGGGCTA
1035	Lg10_Scaffold4	58581	58601	CAA	CAACAACAACAACAACAACAA	3	21	CCAACAACAACAACAACAAC	CTAACGGAGGACATGACAC	TGCTTCTTGGAATTTGAAGCCCAGAAAAGAAGAAATCATTTGCTGATGCAAGCTTTGGGTCCTTGCAGAATTTCCCGTTCACAAACACTGCCATTACACCCAACAACAACAACAACAACAAAGCCTTTTACCACTAAGTGGGGTCGGCTATATGAATCCTAGAACGCCATTGCGCTCATTTGTGTCATGTCCTCCGTTAGATCCAAGTACTCAAGTCTTTT
1036	Lg10_Scaffold4	86182	86205	TC	TCTCTCTCTCTCTCTCTCTCTCTC	2	24	TTCACCTAGCTCGACACC	GCTTGATGGTCTCAGATCG	TCTTTTTCGTTGATGTTCATGCTTTGAYGTGTGGGACYCACCTCAACCCRGCCCATAGTTCTTTTTTTTTTYCYACTCCCRTGACATCTMTCTAGAACAATCTCTCTCTCTCTCTCTCTCTCTCCCTCYCTCCCTTCACCTAGCTCGACACCTCCCTCTCAYCTCACTCACTCTCTTCTCCCAAACCGATCTGAGACCATCAAGCYTCAAGAGGCCAACTTCAC
1037	Lg10_Scaffold4	89200	89219	AAAAT	AAAATAAAATAAAATAAAAT	5	20	AAATAAAATAAAACTTCCCACTC	TTTAATTCTCTGAATAGCTTTTG	GTAGAAATGTAATTTCACACAATTAAATTTTGCTGTTTTTTTTTCAAAGYYTTACCTACATGTAATTCTAACATATCTCTAATTAAAAATTAAAAAAATAAAAATAAAATAAAATAAAATAAAACTTCCCACTCTYACATTCTTTATCAYTCTCCTTTTATTTCAAAAACAAAAMAAAAAATTATTGCAAAAGCTATTCAGAGAATTAAAATTAAACCTG
1038	Lg10_Scaffold4	114052	114079	AT	ATATATATATATATATATATATATATAT	2	28	TACGAGGTCTAAATACGAAGG	CCTAAGCTCACTGAGTATGG	CTTATTACATATTTGCCCTTCATTTATTATATAATTACATTTGAGTCCCCCGAGTATTTATACGAGGTCTAAATACGAAGGCCCTAAGTATGATACAAACATATATATATATATATATATATATATATGTTTGTACCATACTCAGTGAGCTTAGGCCTAGCCACAACCTAAACTCATGCCCTCAAGAAGGCCTAAGGTGATACAAAAGCAGTGGAGGCCCATGAGGCT
1039	Lg10_Scaffold4	134624	134644	TTC	TTCTTCTTCTTCTTCTTCTTC	3	21	TTCTTCTTCTTCTTCCACTC	AAGGTTGAAGATGTAGAGTC	GGTTGAGAGTCAATCTCTTCATCAGAAAATCCACGTTTAACAGAAAGGTTAACATCATCAAAGCTCTTARCATCCCATGGATCATCATCATCATMATTTYTTCTTCTTCTTCTTCTTCTTCCACTCCATTATCTTTAACCGATTCAGCAACTTCAGATTTTTCCTCCAGATCCACYGACTCTACATCTTCAACCTTTYCAAATTCCCCAGACTCTGGCTCA
1040	Lg10_Scaffold4	156672	156705	CT	CTCTCTCTCTCTCTCTCTCTCTCTCTCTCTCTCT	2	34	GTTCTCTCTTCATCTTCTTTCC	AATGAATGAGATGTGAAGGAAG	CATTATAATAATAAGAGTACAAARATAACTCTMTTTTCTCTCTTCCTCTTCTTTCCTCTCTTTTCTCTCTTTTCTCTCTGTTCTCTCTTCATCTTCTTTCCTCTCTCTCTCTCTCTCTCTCTCTCTCTCTCTCTACCGTGAATCTCTCACTACTCTTTCTTCCTTCACATCTCATTCATTTWATAAGCACAAAGAACAYTATTTACTTTACAAATTTTCCACAAATGAATAGTG
1041	Lg10_Scaffold4	158039	158068	CT	CTCTCTCTCTCTCTCTCTCTCTCTCTCTCT	2	30	TTGCTCAGTCATATTGTTCTTG	AGAGGGAGAGGGAGATACC	AGCACCCTGAGTCCCGCGGTGACTTCACCATCTTGCTCAGTCATATTGTTCTTGGCTGCAAGTTTGTCTGCTCTGCRGTCAACAAGGTATCTCCCTCTCCCTCTCTCTCTCTCTCTCTCTCTCTCTCTCTYATTGTATCGTTTTTCTCAAAGATTATATTGATTGCCAAATTGGTTGTTGATTTTYATTTAATTTGGTATTGGAAATGAAGGTTTTCGAATCATTGGCAT
1042	Lg10_Scaffold4	184289	184308	CATA	CATACATACATACATACATA	4	20	CACAACAATATAGAGGGCAATAC	GATTACAATAGATCGGCAATGG	CCTCACAACAATATAGAGGGCAATACCCTCTCAGCCAAACGGAGAGCAAAATGGCAAAGGCTGCATCCACAAAGAGCTCCATTGCCGATCTATTGTAATCCATACATACATACATACATAATCAACATCAGTGTGGACGTAGCCCAAACATTGGGGTGAACCATGATATATCTTTATGTTCTTGGGCGTTTGTGTGATTCACGGTCGGATTTACGTTGGT
1043	Lg10_Scaffold4	185732	185791	AT	ATATATATATATATATATATATATATATATATATATATATATATATATATATATATATAT	2	60	CGGCACCTCATAGTATCTG	CGTGTATGCGTCGTGAC	AGGAGACCACATCATTTCTATCACACTTATATTTTAGTGTATAGTTAGCAATATATTATTTGCTTTCATGATATGTGTGCATATAATGCGGCACCCCACGATATATATATATATATATATATATATATATATATATATATATATATATATATATATATATGATCTGATAATGCGGCACCTCATAGTATCTGCTTTTCCATTACTGTTGTGTGCTTATTATGCCGGGTCACGACGCATACACGTCATTACTACTATCATTA
1044	Lg10_Scaffold4	206493	206516	AT	ATATATATATATATATATATATAT	2	24	AATCTCCACCTCCCTATTAAC	ATCTCAAGAATAAAAGAAGAAGC	ACCTTGAGRTTTGWGGAATCTCCACCTCCCTATTAACACAAAAATACATAACAATAAATACAAAAACTATATGTATATAGCTTCTTCTTTTATTCTTGAGATATATATATATATATATATATATGTGTGTGTGTGTGTGTGTGTGTGTGTCGCAAAAATTAGATAGAGGTAAATAATGCATAAAGAACCATCTAATCCTACTAAAATAAAATCAGCCATTAATA
1045	Lg10_Scaffold4	206517	206542	GT	GTGTGTGTGTGTGTGTGTGTGTGTGT	2	26	CATAAAGAACCATCTAATCCTAC	CAGGGAGAATACCACTAAAC	CCTCCCTATTAACACAAAAATACATAACAATAAATACAAAAACTATATGTATATAGCTTCTTCTTTTATTCTTGAGATATATATATATATATATATATATGTGTGTGTGTGTGTGTGTGTGTGTGTCGCAAAAATTAGATAGAGGTAAATAATGCATAAAGAACCATCTAATCCTACTAAAATAAAATCAGCCATTAATACTACTGTTTAGTGGTATTCTCCCTGT
1046	Lg10_Scaffold4	251748	251772	GATGG	GATGGGATGGGATGGGATGGGATGG	5	25	TCTCTATGGCGTGTTGTG	CCATCCCATCCCATCTATATC	TCTCTATGGCGTGTTGTGGGGAAAGAAGAAAGAGGACCAAAAGAGCCAAGAAAGTGATCAAAAACAAGAAAACAAGCCGGAAGTCGTATAACATGATATAGATGGGATGGGATGGGATGGGATGGGAGGGAATTTAAAGTTTTGATTGCATTGTATATAGACATGGGTGCTATCACATAGATTTGTATTTGCTAACTTYGAAACTCGAAGCTGTGCTAAAAATTA
1047	Lg10_Scaffold4	262218	262247	AG	AGAGAGAGAGAGAGAGAGAGAGAGAGAGAG	2	30	CGGACCACCTCAGAGAG	AACACCAGATAATCAGAACAAC	ATTCAGACAAATAAATAAAACTAAACAATTTGGGATTAAGTTAATAAAGCTATTAGTTGGTGAACTGGATTGAATAAAGAGTTGAAGTCCGGACCACCTCAGAGAGAGAGAGAGAGAGAGAGAGAGAGAGAAGAAGATGTTGATCTGGTTGTTCTGATTATCTGGTGTTTGGATCGCAGCTTTTAGAAGTACTGAATCATCACTTGTCTCRGGTGTTTGTTTAGATTCCT
1048	Lg10_Scaffold4	283101	283142	CCCTCT	CCCTCTCCCTCTCCCTCTCCCTCTCCCTCTCCCTCTCCCTCT	6	42	CTCCCTCTCTCCCTCTTTC	CTCTTCACATCTTCAACCATAC	NNNNNNNNNNNNNNNNNNNNNNNNNNNNNNNNNNNNNNNNNNNNNNNNNNNNNNNNNNNNNNNNNNNNNNNNNNNNNNNNNNNNNNNNNNNNNNNNNNNNCCCTCTCCCTCTCCCTCTCCCTCTCCCTCTCCCTCTCCCTCTCTCCCTCTTTCCCTCTTTCCCTCTCTCCCTCTCTCCCTCTCCCTCTCTTGCTTGTATGGTTGAAGATGTGAAGAGGTTCATAGTGATAATCCACAGTTAA
1049	Lg10_Scaffold4	284427	284453	TGG	TGGTGGTGGTGGTGGTGGTGGTGGTGG	3	27	GGTGGTGGTGGTGGTG	TTATAAGACAGCAGCAGCAG	CCAATGATGCAGACTCMTGTTCTGGGTATGCTTTTGATTTTCATTATGAGCATCTCCACYTCCTATATTTCTATCGTCAAKAGTAGCCATCTGCTCTTTATGGTGGTGGTGGTGGTGGTGGTGGTGGGTTGTCGTTGTTGTTGTTGTTGCTGCTGCTGCTGCTGCTGTCTTATAAGATGTGGAGAGRTTGTAAATGAAAATCAAAGCTCAACATCCTTAACTATAAA
1050	Lg10_Scaffold4	285131	285151	CTT	CTTCTTCTTCTTCTTCTTCTT	3	21	CCTTCTTCTTCTTCTTCTTCTTC	AAGCCAGTCACCATTTACG	TTGWTAATAAGCCCAATGATGAAATCTCATTTTGTGAAGCAGTGCTTCACTTTAAGCCGCCRTTTACTGTGCCACGCTGATCATCGCCATTTGCCGGCTCCTTCTTCTTCTTCTTCTTCTTCTATTGTTGTTATTATTATTATTATTATTATTTCTGGTGATGATCCGGTGGTGTTCGTAAATGGTGACTGGCTTTCAGTGATTACTGTTTATGAAGTTTT
1051	Lg10_Scaffold4	285161	285181	TTA	TTATTATTATTATTATTATTA	3	21	CCTTCTTCTTCTTCTTCTTCTTC	AAGCCAGTCACCATTTACG	TTTGTGAAGCAGTGCTTCACTTTAAGCCGCCRTTTACTGTGCCACGCTGATCATCGCCATTTGCCGGCTCCTTCTTCTTCTTCTTCTTCTTCTATTGTTGTTATTATTATTATTATTATTATTTCTGGTGATGATCCGGTGGTGTTCGTAAATGGTGACTGGCTTTCAGTGATTACTGTTTATGAAGTTTTAGTAGTGGTCTGAGGGCTCAAAAYATCATT
1052	Lg10_Scaffold4	285838	285861	CTC	CTCCTCCTCCTCCTCCTCCTCCTC	3	24	GCTGCTGCTGCTGTTG	GGACACCATCAGATCATCAC	ATGATGGAATCTCATTTTGTGAAGCAGTGTTTCACTTTAAGCCGCCGTTTATTGCGCCGGACTGATCATCGACATTTAACTGCGGCTGCTGCTGCTGTTGCTCCTCCTCCTCCTCCTCCTCCTCTTTATTATAAATAATATTTCTGGTGATGATCTGATGGTGTCCGTAAATGTTGCCTGGCCTTTAGTGATCACTGTTTATGAAAATTTTGTTGTTGATGAGG
1053	Lg10_Scaffold4	286112	286131	TGAAA	TGAAATGAAATGAAATGAAA	5	20	GTGAAATGAAATGAAATGAAAGC	ATGGCATAAACAAGACAAGTAG	GTATTGGTGTTTTGCATTGCAAATTTGCAATCCAAGTGTAATTTGATGCATCCCGCATGCTGCTTGATGGTTTATGATCTTTGGTTGTAAATTGTTGTAGTGAAATGAAATGAAATGAAAGCGTGTSCATATCATGCCTTTTGGTTTGATTTTTCTTTTCCTTTTTGTGCAAAGAACAGCTACTTGTCTTGTTTATGCCATTGATATTGGGMGAGGAGAG
1054	Lg10_Scaffold4	290473	290496	TC	TCTCTCTCTCTCTCTCTCTCTCTC	2	24	CACCCTCCCGTACTCTC	TCTCCACCTCGATCCATC	GAACTGATCCCTAAGTTTTGGACCTAAGTGAACTAAAAAGGGATTTGGTTTTGTTTTGGTTGATTGGTGACTTTTGGACCACACACATTACACCCCACTTTCTCTCTCTCTCTCTCTCTCTCTCACCCTCCCGTACTCTCTMTCAGATTCACACACACTCTCTCTTGTACRAACGAGACCTAAAACCCTTGTAAACGTGATGGATCGAGGTGGAGAAGGGAACC
1055	Lg10_Scaffold4	316566	316605	TC	TCTCTCTCTCTCTCTCTCTCTCTCTCTCTCTCTCTCTCTC	2	40	GAGGGAAAGGCTCTTCAG	GTAGTTCACGCTGTAATCTC	GGGCCAAAGGAGGATTTTCAGATGCAAAAAAGGTCCTGAAGAGGGAAAGGCTCTTCAGCAAATTTAGCATTTGAAGCTTGCAAACAAATTGGAGAAGTTYTCTCTCTCTCTCTCTCTCTCTCTCTCTCTCTCTCTCTCTCCATATGAGATTACAGCGTGAACTACAATCCTTAAACAGACTTTTAGAGGCTTTRTTAAAGCAAAGATAYATGAACAAACTAATTAGCTAGAAAGTTTAAT
1056	Lg10_Scaffold4	329579	329600	CT	CTCTCTCTCTCTCTCTCTCTCT	2	22	CGACGACGACGACATTAG	GAGAGAAAGATAGCGGACAG	ACGACGACGACGACGACATTAGCTTCGACGACGCCATCTCTTCCGTCGCTGATTTCTCAGGCCCCTCGGACTGTCCGCTATCTTTCTCTCTCTAGAATCACTCTCTCTCTCTCTCTCTCTCTAGAATTGGAACTTTTAGGGTTCTGATCCGGTGTTTTGTTGGGATCAKGCCCCGCACCGAAGCTCAGTGAGAAGAACCCTTTCAACGAGCGAAGCGAAGCA
1057	Lg10_Scaffold4	333344	333387	TC	TCTCTCTCTCTCTCTCTCTCTCTCTCTCTCTCTCTCTCTCTCTC	2	44	GCAAACAAATTGGAGAAGTTC	ATTGTAGTTCACGCTGTAATC	AGGGGCCAAAGGAGGATTTTCAGATGCAAAAAAGGTCCTGAAGAGGGAAAGGCTCTTCAGCAAATTTAGCATTTGAAGCTTGCAAACAAATTGGAGAAGTTCTCTCTCTCTCTCTCTCTCTCTCTCTCTCTCTCTCTCTCTCTCATATGAGATTACAGCGTGAACTACAATCCTTAAACAGACTTTTAGAGGCTTTRTTAAAGCAAAGATAYATGAACAAACTAATTAGCTAGAAAGTTKAATA
1058	Lg10_Scaffold4	350082	350121	AT	ATATATATATATATATATATATATATATATATATATATAT	2	40	TACTTCATTGCTATCCATTATGC	TATCTCTTTGTACCATCAATCAC	TYGCGAACTCTGAGTAAGAAATGATTAACTGAAATTTGATTTTTTTAAACTTTGTGTTTGGTTGTATYTAACGATCCCTAATTCCAAATTTATGGTTTAGATATATATATATATATATATATATATATATATATATATATAAAAGATATCTCGGGTACTTCATTGCTATCCATTATGCTCTCTACTTTCAAGCAAAGAAAATGTGATTGATGGTACAAAGAGATACAATCTGATACTTGT
1059	Lg10_Scaffold4	351857	351894	AT	ATATATATATATATATATATATATATATATATATATAT	2	38	GTAATCCCGAACCGAACC	CGACCTAATCCGACAGC	CCCTAAAATTTCAGTACCCAATACCGAATCGATCTCGAAATTTCGGTACAGAAATCTGTCTCAAGTTTTCGGGATTTCTGTAATCCCGAACCGAACCGAAATATATATATATATATATATATATATATATATATATATTATTTAATTTTTAAATATATATATTTAGAATTTTAATAGCTGTCGGATTAGGTCGAGATTTAATCTCAACCGTTGAATACAAATCAAAGTTCAAACCCTC
1060	Lg10_Scaffold4	360180	360201	CT	CTCTCTCTCTCTCTCTCTCTCT	2	22	ATTCAGCAAGGTCTTGAGC	TGGAGGAAGCCGTGAAG	ATTCAGCAAGGTCTTGAGCGACGCGATGACCCYTGACATGTTCAGGCTCAAGACGATTCCTTCACGGCTTCCTCCATGTCCTTGCCCTTGCCCGTGCTCRCTCTCTCTCTCTCTCTCTCTCTTCCCCTTTCCCAAAAGCTGATAGCTTTAATTGTACTCATTAAAARAGTRGCTTGCAAAAGGTGAGCTTTCCCCTGAARAATTGGTGTCACAGTTTGCTGC
1061	Lg10_Scaffold4	363528	363547	TA	TATATATATATATATATATA	2	20	GGCTCGCAATCAAGATTAAC	AACTAACACGGTTTCTCAGG	CTTGAGGCTCGCAATCAAGATTAACTTCTAAGTACCCAGGCGTGCCACTGCCATCTTTAGCATGACAGATGTAAAATGGATGTCGAGTTTTAGTTGTGTGTATATATATATATATATATATGCCTGAGAAACCGTGTTAGTTATAACAGGTGCCTTTGTGGGGCCATAGGTGTAGGCCTTGAGGCTTCCCATCAATAACTAAACCAGTGCTCGAACACAT
1062	Lg10_Scaffold4	382458	382481	AT	ATATATATATATATATATATATAT	2	24	TGTATCTAACGATCCCTATTCC	AGCATAATGGATAGCAATGAAG	TATACCATTCAAACTAAATCTTGGCTCAATAATTTGATTTTTTTTTTAAATTTTGTGTTTGWTTGTATCTAACGATCCCTATTCCAAATTTATGGTTTAGATATATATATATATATATATATATAAAAGATATCTCGGGTACTTCATTGCTATCCATTATGCTCCCTACTTTCAAGCAAAGAAAATGTGATTGATGGTACAAATAGATACAATCTTATACTTGC
1063	Lg10_Scaffold4	382971	382991	TTC	TTCTTCTTCTTCTTCTTCTTC	3	21	CTTCTTCTTCTTCTTCTTCTGAG	GGAGTAGGCGAGTGATGG	CTGTGTCCCCCACCCCCAACCTTTCTTCATCACCAAAACCAGAGCCCCAATCACCCACCACTTTCTCCTAAAAATCCGCTTTCCCAAAAAATCCCCTTTATTCTTCTTCTTCTTCTTCTTCTGAGCAACCCAACACAAAAATCCCCTGAACCCAAAAATCCCCTGAACCCAAAAATCCGCCATCTCCCTTTCCCCTCTCCCATCACTCGCCTACTCCCTTA
1064	Lg10_Scaffold4	384200	384221	AT	ATATATATATATATATATATAT	2	22	TGTAATCCCAAACCGAACC	GCCAAGTCAAAGTCTGAGG	AGAAAAAAATACCAAAAATCCCAAACCGAACCGWTCAAAATTTCGGTACAGAAATCGTTCTCAAGTTTTTGGGATTTCTGTAATCCCAAACCGAACCGAAATATATATATATATATATATATTATTGAATTTTTAAATATATATTTAGAATTTTAATCTCAACCGTTGAATACAAATCAAAATTCAAACCCTCAGACTTTGACTTGGCCTTACTCTCTCGCT
1065	Lg10_Scaffold4	386577	386597	AAT	AATAATAATAATAATAATAAT	3	21	CAAGTCCGTCTTCCTCTG	TTTAATGTGTGATGCATTCAAC	TCCCCTTAATAATAATAATAATAATTTTTTACCAAACATAGACCATATGTGCCAAGTCCGTCTTCCTCTGCTTGATGATCTCAATAATAATAATAATAACAATAATAATAATAATAATAATTTTTGTTTTTTATATTAGCACCCCACAAAATGTTGAATGCATCACACATTAAAATTTAATATTAAATAACTTATTTATTCTACTATGCAATGACAATTTT
1066	Lg10_Scaffold4	389172	389191	AT	ATATATATATATATATATAT	2	20	TTTTAGATGGTTTTGAAAATTTG	ATAGCTGAACTCCTCCTC	TGTGGCTCTGTAATTGGTAGAGTAAMTTTCAAATKYMTTAWAAATATTTAATTAATGTTMAGTAAAATATTTTTTGAAAATAATGAATTGCATTTTAGACATATATATATATATATATATGTCACGATTTTTAGATGGTTTTGAAAATTTGTAAAAAAAATATCATTTTTTTAATACATCGATGTTTTTACACTAAGGGGAGGAGGAGTTCAGCTATGCC
1067	Lg10_Scaffold4	406291	406342	AT	ATATATATATATATATATATATATATATATATATATATATATATATATATAT	2	52	ACATGGGTCTATGGCATATATAC	TGGATGGGTATTATTTGTGAAAG	AATCATACTTAATGAAAATAGATCAATGACCAAAAATAAAATAACACTTCAATAGAATTCACATTTAATTAACATGGGTCTATGGCATATATACATATACATATATATATATATATATATATATATATATATATATATATATATATATATATAATTCACATTTCAATATGAAATTCAAATCACTTTCACAAATAATACCCATCCATGAATCAAATCACATTTAATAAAAATAGATTGATGGCCAATTATAAA
1068	Lg10_Scaffold4	445875	445894	ATAC	ATACATACATACATACATAC	4	20	AAGGTCTCGGTGTTAGATG	GGTGTTGAAATATCCCACAG	TATCACAAAAGGTCTCGGTGTTAGATGRAGTGGGGATATGATATTTAAACTTTTCTGTACTTATAGATATCGYTGCTGTGGGATATTTCAACACCTATAYATACATACATACATACATACATAATAYATAYATATATATATATATATATATATATTAAAAAYTACATACAGAATAATAGTACCATAACAGTKGTCACAATCAATTCATCTCGCACATCAT
1069	Lg10_Scaffold4	445906	445929	AT	ATATATATATATATATATATATAT	2	24	ACAGAATAATAGTACCATAACAG	ATGACTTACTTTCCATGATATG	GGGGATATGATATTTAAACTTTTCTGTACTTATAGATATCGYTGCTGTGGGATATTTCAACACCTATAYATACATACATACATACATACATAATAYATAYATATATATATATATATATATATATTAAAAAYTACATACAGAATAATAGTACCATAACAGTKGTCACAATCAATTCATCTCGCACATCATATCATGGAAAGTAAGTCATTCATAAAATCAAAGTA
1070	Lg10_Scaffold4	468340	468375	AT	ATATATATATATATATATATATATATATATATATAT	2	36	TTTTAAACGGTTTTGAAAATTTG	TCGTCCTCCCCTTAGTG	TGTGGCTCTGTAATTGGTAGAGCAACTTTCAAATGCCTTATAAATATYTAATTAATGTTCARTAAAATATTTTGTGAAAATAAAGAATTGCATTTTAGACATATATATATATATATATATATATATATATATATATAYATATATATATGTCATGATTTTTAAACGGTTTTGAAAATTTGTAAAAAAAATATCATTTTTTTAAATACATCGATGTTTTTACACTAAGGGGAGGACGA
1071	Lg10_Scaffold4	471515	471554	TA	TATATATATATATATATATATATATATATATATATATATA	2	40	CTACTTAGAGATATGGTTGACG	TGCGAGATGAATTGATTGTG	GGTTTTATTACAAAAGGCCTCGGTGTTAGATAGAGTGAAGATAGGATATTTAAACTCTTCTCTACTTAGAGATATGGTTGACGCGGGATATCTCWATACCTATATATATATATATATATATATATATATATATATATATACATAGTAAAAACTACATACATAATAATACTACCATAATAGTTGTCACAATCAATTCATCTCGCACGTCATATCAAAGAAAGTAAGTCATTCATAAAATCA
1072	Lg10_Scaffold4	475681	475710	AT	ATATATATATATATATATATATATATATAT	2	30	ATATACATTCCTTCAATCGTC	GACAACCAAGTTCCATATAC	GGGCAAAAGATTGAGCAGAGGGAGGATGCAGACAGGTGACATCGTGGTGCAGTAACTGCAAGCTTTTAGGTATTTTTTAAGCTTTTTTTTTTTGGACCTCATATATATATATATATATATATATATATATAATCTGTTTATGATGYTAGAATATATATACATTCCTTCAATCGTCCCATCACCATCATTGTGTACACATTATATATATTTGTATATGGAACTTGGTTGTC
1073	Lg10_Scaffold4	475817	475846	TA	TATATATATATATATATATATATATATATA	2	30	ATTCCTTCAATCGTCCCATC	CGACAACCAAGTTCCATATAC	TTTATGATGYTAGAATATATATACATTCCTTCAATCGTCCCATCACCATCATTGTGTACACATTATATATATTTGTATATGGAACTTGGTTGTCGTGTCTTATATATATATATATATATATATATATATATRTGTGTGTGTGTGTGTKTTTTTTTACCCATATACGCACACACATATAATACCATATAATGTGTCTATTTTTATACACAGTGTCTTTGTGCCCTCACTGA
1074	Lg10_Scaffold4	516400	516423	AT	ATATATATATATATATATATATAT	2	24	ATATAACATGAGCCAAAGAAATC	GCTACCTGGAAGTATTTTGAG	AAGTCAAATCATACATAATGAAAAGAGATCAATGACCAAAAATAAAATAACACTTCAATAGAATTYACATTTAATTAACATGGGTCTATGGCATATATAWATATATATATATATATATATATATAACATGAGCCAAAGAAATCATTTTTCTGCAGCTTACGTAACAGCCCATTTCCAATTCATATAACAAATCTCAAAATACTTCCAGGTAGCCTAGAAGCATG
1075	Lg10_Scaffold4	521387	521406	TTTA	TTTATTTATTTATTTATTTA	4	20	GCAGCAGATGTGGAGTC	GATTATCGGCAAAGGTGAAG	ATTGGTCTCTAAAAGAACTGGATTTAGAGAACGAAAGTGCAATCAAATGAGAAATATATTAGTCTTTCACAAAGCACATGGCAGCAGATGTGGAGTCGTTTTTATTTATTTATTTATTTAAACAAACGATTGTATCTACACTAAGGGGTAGAAGAGTGGGCTAAATCTTAGAATGGGCTTACAATAATAAAGTGGTTTAACTTCACCTTTGCCGATAATC
1076	Lg10_Scaffold4	677125	677154	GA	GAGAGAGAGAGAGAGAGAGAGAGAGAGAGA	2	30	TACAGATCGCACTCACTTG	TACCATCTCCATTATAACCATTG	GAACAACTCGCTATCTTTATGRTATGAAAACAGTGTATCACGGTTAACGTAGTACAGATCGCACTCACTTGGTGCAGGTAACCTAGTAGTGAAGAGAGATGAGAGAGAGAGAGAGAGAGAGAGAGAGAGATCATTAATAAGGGCAATGGTTATAATGGAGATGGTACCACCTTCCTCAGTTYTGAATTTCTAAGCATAGTTGTTTTTACCCGTTAAGTTTAGGGATATAA
1077	Lg10_Scaffold4	711039	711076	GA	GAGAGAGAGAGAGAGAGAGAGAGAGAGAGAGAGAGAGA	2	38	ACCCTATCTATTCACTTTGGAG	ACGGTCACCATTCCTCTC	TRTTTCCCATACACATTTCAAAAAGAAAAACAAAGAAACGTCGTTTTTCATAGTGCCCTTTAGAAGGATATCAACCCTATGACCCTATCTATTCACTTTGGAGAGAGAGAGAGAGAGAGAGAGAGAGAGAGAGAGAGAAGAGAGAGAGAGAGAGAGAGAGAGAAGAGAGAGAGGAATGGTGACCGTCGACCAAGGCTTGGATAGGTAGCCATGCAAGTGGCAAAAGCACTAGTGTCCC
1078	Lg10_Scaffold4	711077	711100	AG	AGAGAGAGAGAGAGAGAGAGAGAG	2	24	ACCCTATCTATTCACTTTGGAG	ACGGTCACCATTCCTCTC	CGTCGTTTTTCATAGTGCCCTTTAGAAGGATATCAACCCTATGACCCTATCTATTCACTTTGGAGAGAGAGAGAGAGAGAGAGAGAGAGAGAGAGAGAGAAGAGAGAGAGAGAGAGAGAGAGAGAAGAGAGAGAGGAATGGTGACCGTCGACCAAGGCTTGGATAGGTAGCCATGCAAGTGGCAAAAGCACTAGTGTCCCACCTTCGGTGGATATTTTACGTAT
1079	Lg10_Scaffold4	771907	771930	ATAAAA	ATAAAAATAAAAATAAAAATAAAA	6	24	CGATACCAATTTATACCCTCAC	AGACCATATATTCATCCTCTCG	TTTCATTTCATTTATAAATAAACTTTTTAATTTAAAAYTTGTGAATAAAATATTCGATACCAATTTATACCCTCACCTATAAATGTGTGTGTATCGTTATATAAAAATAAAAATAAAAATAAAAAAAAAGTTTTTTCATGTATAAGTGATATTGGGGACGAGAAATCAAACACTAAAACATCGAGAGGATGAATATATGGTCTTAAGCACTTGGGCCACAAACA
1080	Lg10_Scaffold4	777068	777089	TA	TATATATATATATATATATATA	2	22	ACTTACATGTGCCAATTGAATAC	ACACTACTATATTGACGCTCTAC	TATAAAATTCTAGAACTAGGRACGRGTTGTCACAATGKCAATRCATCTTAAGATAACAACTTACATGTGCCAATTGAATACAAATATGTGTATAAATACTTATATATATATATATATATATATCTTTATTTTATAGACATAGTAGAGCGTCAATATAGTAGTGTACTTGTGCRTGCAAGTCTTTCTCACAGCTAGAGCTTTATGGAGATTATACCATCATTA
1081	Lg10_Scaffold4	796823	796854	AT	ATATATATATATATATATATATATATATATAT	2	32	GGAATTTTCTGAGGTGATTTTAC	AAGGTAAGATATTGAATGAGTCG	AATGTATATATAGTTTGCGAGATATTCCATGTATATATAGTTAAATACAATGTATAATAACGATCGAAATGACATGGAATTTTCTGAGGTGATTTTACAGATATATATATATATATATATATATATATATATCTATATATATATTGGTGAAACCCAGTTTCTTCTCGTAATATTTGTACGACTCATTCAATATCTTACCTTTTGACACAATAGTCAAAACAAAGAATAGCTT
1082	Lg10_Scaffold4	814094	814121	CT	CTCTCTCTCTCTCTCTCTCTCTCTCTCT	2	28	ATTAGGAATTTAGGAGGGAGTAG	ACAGAAGGGACGAGATAGG	TTTATTTATTTACTTTTTGGAGAATTAGTTTTTGCTGGTTAATTAATTAGGAATTTAGGAGGGAGTAGATCCAGTTAAATAATCATCAATGTACTCTCTCCTCTCTCTCTCTCTCTCTCTCTCTCTCTCATTTCTGTCCCTATCTCGTCCCTTCTGTGTTTTGAGTGTTGAATTTTCAACTCCCCACTTTCACTTTCAGATTCTCTCTCTTCTCTCCCTCTTTCTCTC
1083	Lg10_Scaffold4	814354	814375	TC	TCTCTCTCTCTCTCTCTCTCTC	2	22	TTCTTAGAGGACTCGGTCTC	TCTGTTTGTGAGCAATGAATG	CTCTCTCCTCTCTATAATTTGGCAGCAAACCGTGTCACAGATCGAAAGCCACCGAGTGTTCTTTTCAAGACAGCAAATTTCTTAGAGGACTCGGTCTCTTTCTCTCTCTCTCTCTCTCTCTCAAGAAAAGAATCATTCATTGCTCACAAACAGAACCCCTTTTTCTAATTTAATTTTCTTTATTTATTCTAATTTCTTTAATTTCATCCTTTTTTATATTCA
1084	Lg10_Scaffold4	840173	840198	AT	ATATATATATATATATATATATATAT	2	26	GATTTCGGTATTCCCAAACC	AATCTCAACATAATCCAACGG	AAAATTTTGGTACCCAATACCRAACCTATCCCGAAATTTGGGTACGGAAATCGGTCTCACGTTTTTKGGATTTCGGTATTCCCAAACCRAACCAAAAWAWATATATATATATATATATATATATATTATTTAATTTTTAAATATATAATTAGAATTTTAATAGCCGTTGGATTATGTTGAGATTTAATCTCAACCGTTGCATGTAAATCAAAGTTATCAAYCCCAA
1085	Lg10_Scaffold4	887684	887717	CT	CTCTCTCTCTCTCTCTCTCTCTCTCTCTCTCTCT	2	34	GCCTTCCGCCGACTG	AGTAAACAACTGGAGATTATTGC	CGCCTTACGCCTTCCGCCGACTGCCGCACTCTAAGGGGCTCTGCAGCTAATAGGGTATGCCTAAGACCTCTTACTGGTTGCAATAATCTCCAGTTGTTTACTCTCTCTCTCTCTCTCTCTCTCTCTCTCTCTCTACATATAWAAACACATTTATACATACATAAAGAAACAAACATGCATATACTCATTTGCTGGATTTTTAGTGCTCGGTGAGATTGAGGAAATTTTGGGTCC
1086	Lg10_Scaffold4	899732	899785	GA	GAGAGAGAGAGAGAGAGAGAGAGAGAGAGAGAGAGAGAGAGAGAGAGAGAGAGA	2	54	TCTGTCGGAGTTGCCTAC	CCACCTCCCTCCCTCTC	GCTTGAATCTCATTTGTTGAGTCCTGGTCCATTAAAGAGGCTTGTACGTCTGTCGGAGTTGCCTACGTATGGGAGGTGGGTTTGAGATAAAACCCAAGGGGAGAGAGAGAGAGAGAGAGAGAGAGAGAGAGAGAGAGAGAGAGAGAGAGAGAGAGGGAGGGAGGTGGGTTTGAGATAAAACCCAAGGGGATGGACACAATTTGCTGAACACAAAAACCAACAGATGGAATAGCGGGAACAAAAAAACCGGACAC
1087	Lg10_Scaffold4	900240	900265	GA	GAGAGAGAGAGAGAGAGAGAGAGAGA	2	26	ATGAATGTGCGGAGAGAG	GCTGCTGAGTTGGCTAG	AACATCGTCTCCGGACAGCTTCTTCCATCCGTTTGGCCCCACGTRATARACTAATAAAAAACACCCCAKTTCAAAAACAAATAAAAGTCATGAATGTGCGGAGAGAGAGAGAGAGAGAGAGAGAGAGTTACCGCTTGCCACTCCCCCGCTGGCCCCATCACGGAATGTTGCATGATAGATAGCTCTTCTAGCCAACTCAGCAGCTTCTTCGACTGACATGTCATAM
1088	Lg10_Scaffold4	916300	916329	AT	ATATATATATATATATATATATATATATAT	2	30	TCGATCAAGTTGACTTATATGG	TGTTAGATTTATGTTGGCAAAC	TATGAATCTTAGTCATTGATCATGTTAAATTTTATCAAATGTTTGATTTTACATTTAGACAGTGAATATAAACTATCGATCAAGTTGACTTATATGGTCCATATATATATATATATATATATATATATATAGTTTGCCAACATAAATCTAACAAGAAAAAAATGCTTCCTTATAAATACTTATACGGATKYTTCCTTATAAATCCTTATATGGATTTGTTTGTGCTTTTT
1089	Lg10_Scaffold4	933614	933635	CT	CTCTCTCTCTCTCTCTCTCTCT	2	22	TGGACGGCTAGGATTCG	GCAGGTCACTCCATCTTG	TGGACGGCTAGGATTCGACTGCCGTGCTAAAACCCTATGTCCGCGCCCTCTGGAGGTGAGCAAGCAAGATGGAGTGACCTGCCAAATCCCTAAACCCMTACTCTCTCTCTCTCTCTCTCTCTCYCCCCCCCYCGTTTTCACTTTCTCTCTCTAGGTTGTGTTGCAGAGAGAGCAATTATGCTGCGCCGAAAAATTAGGTTGACGAAGGAGTACTTGTACAGA
1090	Lg10_Scaffold4	933804	933823	TC	TCTCTCTCTCTCTCTCTCTC	2	20	ACGCTTGCTCTATGAGAAG	GTTACAAATTCAATCGCTTCC	AAATTAGGTTGACGAAGGAGTACTTGTACAGAAAGAGCTTGGAAGGCAAACAACGCTTGCTCTATGAGAAGAAGCGCAAGATCAAAGAAGCTCTAGAAGTTCTCTCTCTCTCTCTCTCTCGATACATATGTGTGTATATGTTCTTGTTTCTAATTTGAAATTTTGTTTTGGAAGCGATTGAATTTGTAACAATTTTGGGACACTTGTTTTCTTTGCAGAG
1091	Lg10_Scaffold4	965339	965370	CT	CTCTCTCTCTCTCTCTCTCTCTCTCTCTCTCT	2	32	ATATCGTGTCGTTCTTTGTG	ATCCATGTTCATGCAGTTG	TTATTGCTTTCATGTCCTTCTTTGTGTTATTGAGACTCTATAGTATCTTTTATCGATATCGTGTCGTTCTTTGTGTTATTTTACTGCATTTAGCCTCCCYCTCTCTCTCTCTCTCTCTCTCTCTCTCTCTCTGGGAGTTTCTCATTTGGCTTTTATCGTTTTAACAACTGCATGAACATGGATGATTCAGTGTACCACTTTAAAACATTCCTTGGTGGGAGCCCCAAGGCTG
1092	Lg10_Scaffold4	970112	970139	AT	ATATATATATATATATATATATATATAT	2	28	CGTCAATTCTTTCGTTAGTTTC	GGTTGGAGATGGTCTAAGAG	TAAAACATAGAACGTCATTGCGCTAGGTTTTGCGTCAATTCTTTCGTTAGTTTCAAGTAAATGAAGTATATAGTAATTATATTAGATTTTTTTTTTTGTAATATATATATATATATATATATATATATCTTTATAATATCAAATTACTCTTAGACCATCTCCAACCCTTAGGCTAAAAGCCAAATTTTTTAGCCCGGAAAATWTGGCTTTTAGCCCAGAAACATCTTT
1093	Lg10_Scaffold4	972214	972235	TA	TATATATATATATATATATATA	2	22	AAATGAAGTGACGTAGAGC	CGAGGTGTTGTAATAGTATATC	YTYATACTTATAACATAATTTTTGACACGAGAATTATGCCAAAAAAATGAAGTGACGTAGAGCTCATAAAAAAAATCCTAAAAGATCTCATTAACATTTWTATATATATATATATATATATATGTAGTGAGGAAAGAAAAGAACAAAAGCAGAATGATATACTATTACAACACCTCGTGCAAAACATGATTTTATCAAATGTTTCTCTCAGAAATAWTTTTT
1094	Lg10_Scaffold4	974926	974945	AT	ATATATATATATATATATAT	2	20	CCTCAAAATCACATTATGAATCC	TGCATCAAGTATTTCCCTTTC	TTCATAAATGTGAATRTTTTATAGACTTCATATTTATGATGTGATCTGCGAAATAAACTTTTTCRATCCTCAAAATCACATTATGAATCCAAAAAAAAAWATATATATATATATATATATAGAAAGAAAGAAAAAATAAGAAACAAAAAGGARTGTAGCGAGTATTTCSTAAAACTAAACAGTATAGACAAATGAAAGGGAAATACTTGATGCACCACGT
1095	Lg10_Scaffold4	989643	989662	TA	TATATATATATATATATATA	2	20	CGACTAAAGGATACATTTACATG	TACCTGGATACCGATAACAC	ATACAATATATAAATAGTTTATTTTCTAAATCGATCAGTGSTATGTATCGTGGAAGAAAATTACAAATTTATTCGACTAAAGGATACATTTACATGTTGTTATATATATATATATATATATGTCTGTGTGTTGTGTATAATAATTTTGTGCTGATGGTGATCTTTCATGGTTATCCTTTGTGTTATCGGTATCCAGGTATGCTCCTTTTTAATATTACCA
1096	Lg10_Scaffold4	1039226	1039251	AT	ATATATATATATATATATATATATAT	2	26	ACTTCAAAGCTTCACCTATAAAG	ATTTGTTATGAAAGTTGTTAGGC	CACAAAAGCTTCACATTATCTTGATCAAGATAGTGTGAAACAAAATCAATTCATGGTACCCAACAAAGCTTCAACTTCAAAGCTTCACCTATAAAGCTTAATATATATATATATATATATATATATTTGAAAATTCGAAAATTMAAAAAAAAAAAAAAATTGCCTAGGCCTCATCTTCTTTGGGCCTAACAACTTTCATAACAAATATATATGAAGAATGAGTTTT
1097	Lg10_Scaffold4	1050404	1050428	TTTTA	TTTTATTTTATTTTATTTTATTTTA	5	25	TCTTCAGTAGCCTCACATATTC	ATAGACTTTGGTAATGTCATTGC	ACACCTTAAAATCAAATAAAATCTAACCATTTGTTTTATACTACTGCTTCAAAACTACAGTTCTTGTCTTCAGTAGCCTCACATATTCGTCACCGGGGTGTTTTATTTTATTTTATTTTATTTTATTTTTTGGGACATTTCAGCACCTAAATGCAATGACATTACCAAAGTCTATAACTGTAGAAATTAAGAAAATAGCATAATTAACATTCTACAATCATTTCA
1098	Lg10_Scaffold4	1061627	1061654	AT	ATATATATATATATATATATATATATAT	2	28	ATGTGCTTATTTAGTGGTTACTG	CAACCATTCGCCCGTAAG	CTTGATCGACTTTAAGTTTTTTGTGGTATATACATACTTATGAACGTGGTTTTACAATATGATGTTTTAGTTACTRAGCTCCGATTTTATATATATATAKATATATATATATATATATATATATATATTAGAAATATTATGTTTATGTTTTATGTGCTTATTTAGTGGTTACTGAATGGTCTYGCCTACGGGCGACTGATACTGCTTACGGGCGAATGGTTGAGCCTA
1099	Lg10_Scaffold4	1062021	1062046	TG	TGTGTGTGTGTGTGTGTGTGTGTGTG	2	26	GGGTTGGTGGCTTTAGC	CATAATCGGCTGAAGCAAC	GGGTTGGTGGCTTTAGCAGGGATATATAAGATATGGCTTTGGCCGGGTGTGGGTTGGTTGCTTCAGCCGATTATGATAAYAGTATTCGGGTGAATGAAGTTGTGTGTGTGTGTGTGTGTGTGTGTGTACTTTATGAGGTTTTATGAGGTTTTATGGCATGCTAAGGCTTTTTGGAAAACCTATTACATATTATACTATTGAGTTTTCTAAACTTTRGGGGTTAGTA
1100	Lg10_Scaffold4	1067295	1067314	AT	ATATATATATATATATATAT	2	20	TTTAGTTACTGAGCTCCAATTTG	CTGTAGGCAAGACCATTCG	TGTGGTATATATGATTGATGATTATATACATACTTATGAACGTGGTTTTACGATATGAYGTTTTAGTTACTGAGCTCCAATTTGAGATAGATAAATACAAATATATATATATATATATATAAGAAATATTATGTTTATTGTTTTATGTGCTTATTTAGTGGTTACCGAATGGTCTTGCCTACAGGCGAATGATACTCCMTACGGGCAAATGATACGGCCT
1101	Lg10_Scaffold4	1080431	1080452	AT	ATATATATATATATATATATAT	2	22	TTGTTGAATGTATTAGGTGGTTG	TGCCTCCGTGAAGATGTG	CCCTAGAATCTCATGACCATTGTTGAATGTATTAGGTGGTTGGTGGACAAATTCTCTAATATCAACAGAAGCACATCTTCACGGAGGCAAATTTTGTGGCATATATATATATATATATATATGTTTGGTAGATCCGGTTTAAATGTCACTAGTAGTYATGTTTGAACTATTATTGCTAACATATTATGAGGCTAAGCTCACCCYTTTAATGTRTTAGTATCG
1102	Lg10_Scaffold4	1090805	1090836	TC	TCTCTCTCTCTCTCTCTCTCTCTCTCTCTCTC	2	32	AGAAAATAAAACACTAGATAGAG	AAGCTTTCTTGTTCGATTG	NNNNNNNNNNNNNNNNNNNNNNNNNNNNNNNNNNNNNNNNCTCTCTSWRWNTNTNTCTCTCTCTCTCTCTCTNTNTNTSTSNNNSNNTNTTNGSTSTSTSTCTCTCTCTCTCTCTCTCTCTCTCTCTCTCTCTTCTTTTTATTTATAAGAAAATAAAACACTAGATAGAGTGASCGCTATTATAACYCAATTCCAATACAATCGAACAAGAAAGCTTTTTTTGTCACAAAAG
1103	Lg10_Scaffold4	1091649	1091686	GA	GAGAGAGAGAGAGAGAGAGAGAGAGAGAGAGAGAGAGA	2	38	GGAGAGCGACATGAGAG	CACCCGTTCCCACTATC	AATAAATAATCCATACAATGAAGATAAAAAAAACCAAGAAATAAAAACTAAACAATGTATTGTTTATGTATTTAGCATGTAAATGAAGGGAGAGCGACATGAGAGAGAGAGAGAGAGAGAGAGAGAGAGAGAGAGAGAGTGGAGTCGGTGAGAGGAGAAAAAAGAGAGATAGTGGGAACGGGTGGGTGGAGTGAAGATAGAGAGAGTAGAGTCGGTGAGAGGAGAAAGAGAGAGATAG
1104	Lg10_Scaffold4	1101927	1101962	GA	GAGAGAGAGAGAGAGAGAGAGAGAGAGAGAGAGAGA	2	36	GTAGTATAGTTGAATGGTTACCC	CGGTCGCTTGGCTTATG	TTATTGTAAGTTGTTTTTATCATTTTAGTATTTTCTTTTTTAATAATAGTAGTATAGTTGAATGGTTACCCTTTAAAAAAGATGGGTGCACCGTGCACCCGAGAGAGAGAGAGAGAGAGAGAGAGAGAGAGAGAGAAGGGCACAAAACGGTGTCTCGAGCATAAGCCAAGCGACCGGAAAGAATGGAGTCAGAGGCAGATCATACACACTGTGAAATTGACCAGATTGAAGAACAC
1105	Lg10_Scaffold4	1105600	1105626	AAC	AACAACAACAACAACAACAACAACAAC	3	27	CTACTAACAACAACAACAACAAC	TGGCGTTCTAGGATTCATATAG	TTCAATTATGCTCTTAATTCAGAAAATTCGTAAACGTTGAGGTGTTTGGCAGGAGAGAAATCTCTGGTTTCATCTCCTTTTCTTCCTCAGCGAGACTACTAACAACAACAACAACAACAACAACAACAAAGCCTTTTCCCACTAAGTGGGGTCGGCTATATGAATCCTAGAACGCCATTGCGCTCGGTTTTGTGTCATGTCCTCCGTTAGATCCAAGTACTCTAAGT
1106	Lg10_Scaffold4	1112234	1112253	TC	TCTCTCTCTCTCTCTCTCTC	2	20	TCCTTTTATTTCACATCTCTCTC	ATTGTCAGTACCAAATCTATGC	AGGAAGATTAAACAAATAAAYGCAAGACCTAGGTTAACTTATCATTCACAAAATGCATAGTCTAGGTGACTTTGAATCAAGGCCTTCCTTTTATTTCACATCTCTCTCTCTCTCTCTCTCGTACTTTTCAGCTCTAATGTAAGCTTCTTTCTTGTTTGGGGGAAAAACACAACAAACATATAGGCCTTGTGCATAGATTTGGTACTGACAATATTTATGT
1107	Lg10_Scaffold4	1132871	1132910	AT	ATATATATATATATATATATATATATATATATATATATAT	2	40	TCCTGTTAGTGTAGATAATATCG	CGTCCAACAACATTCTATTG	TCGATTCTGGTCGAAGGCGAATTTGAACCACATTATTGCTAGCTCATTGTTAGGCTAAGCCTACCCGACTCCTGTTAGTGTAGATAATATCGATTGTTTAATATATATATATATATATATATATATATATATATATATATAGAATATTCTCTCCATAAACCTTGGCCAATAGAATGTTGTTGGACGTYTGACTTGGGCCTATATGACATGAYTGATCAATAGAAATACTCTACTACTTCA
1108	Lg10_Scaffold4	1229338	1229361	TTG	TTGTTGTTGTTGTTGTTGTTGTTG	3	24	TGGCGTTCTAGGATTCATATAG	TTACAACAACAACAACAACAAC	AGACTTAGAGTACTTGGATCTAACGGAGGACATGACACAAAACCGAGCGCAATGGCGTTCTAGGATTCATATAGCCGACCCCACTTAGTGGGAAAAGGCTTTGTTGTTGTTGTTGTTGTTGTTGTAATTATATTCTTGTCTTGCTTAACTAATGATCAAAATCGGATTTTGAAGCCGACACAAAAATTTATTAGACTTTGATATTGTGGATGCAAATTTCTTCC
1109	Lg10_Scaffold4	1237247	1237278	GA	GAGAGAGAGAGAGAGAGAGAGAGAGAGAGAGA	2	32	GCGGCTATGACTTCTTC	AAAACCCACTCCTTTTCC	AAGAAGCAGAGGGATCTCCAGACGTTTGGCGGCCGTCGAATCGGCGGCTATGACTTCTTCGATCGCGGCAAATACTAAAAAACCGGTGATGAATCGGRGRGAGAGAGAGAGAGAGAGAGAGAGAGAGAGAGAGGGGAATAAAAAAGAAAAAGGAAAAAAAAAGGGAAAAAAGGAAAAGGAGTGGGTTTTCTTATTATGGTTGGTATTATTTAAAGGTGGATAGGATGGTGAC
1110	Lg10_Scaffold4	1237433	1237452	TTTA	TTTATTTATTTATTTATTTA	4	20	AGGTGGATAGGATGGTGAC	CGGTGAAGCAAAAGTAGAAG	TTTCTTATTATGGTTGGTATTATTTAAAGGTGGATAGGATGGTGACTCCCAGGAAGAATGATAGCGACGGGCCCTCATTAATTTGTTTCTCTTTTTTCCTTTTATTTATTTATTTATTTATTTTCCTTCTACTTTTGCTTCACCGACTTTTGTCTTTTGGTAAAATATATGAATTATGATCCATTGCTATGATGCTCCCAAAATTTGAAAGTATACGTGA
1111	Lg10_Scaffold4	1249260	1249280	TTA	TTATTATTATTATTATTATTA	3	21	CACTCATGGCTCGTTGAAC	CCTCCTTTAACTCTCCCTTTAAG	GTAATATTAGTTGTCACTCATGGCTCGTTGAACCCCTAAGGATTAACAACAATTAATCTTCCTTAAAGGGAGAGTTAAAGGAGGGGTTTTTTAAAGAAATTTATTATTATTATTATTATTATCAATGGGTGGCGGAGGGTTTGAAACTATTACATTAACTTTGGAGATGATGAGTTTCAAATCCGGAACGCATGGTTAGGAAGGAACCCAATAGAGCTACT
1112	Lg10_Scaffold4	1286345	1286380	AG	AGAGAGAGAGAGAGAGAGAGAGAGAGAGAGAGAGAG	2	36	TTAATCAAGTCTTCATCTGGAAC	TCAATTTGTATGATGCTAGTGTC	ATCGCGATATTATCGATATTATTGGTAATATCGCGATATTAGTTATAATATCGCGATATTAGTTATAATATCCCTGCAGCAGAAGAAAGATCAATTATTTAGAGAGAGAGAGAGAGAGAGAGAGAGAGAGAGAGAGTACCTGAATGACAGATTTTAGAATCCTATTAATCAAGTCTTCATCTGGAACCAATGCAATGCAATTCCAACAACTGACACTAGCATCATACAAATTGAAT
1113	Lg10_Scaffold4	1291447	1291494	AT	ATATATATATATATATATATATATATATATATATATATATATATATAT	2	48	GGACCGTGTTATGTTTCTTTAC	ACCTCAGCTTTACTTCTTCAC	AATTATCAGGAAGCTTCCTAGTTGGGACGTGTTATGTTTCTTTACCTTTTCTGATGCAAGACTTTTGACTTCTCTGTAAGTTCCCAGCTTTCTTATCAGAATATATATATATATATATATATATATATATATATATATATATATATATGGTTATGAGAACTAAAGCTGAAGCTGGGACCGTGTTATGTTTCTTTACCGTTAATTAGTTTGTTACCAATGTAAAAAGGTGAAGAAGTAAAGCTGAGGTT
1114	Lg10_Scaffold4	1302199	1302238	AG	AGAGAGAGAGAGAGAGAGAGAGAGAGAGAGAGAGAGAGAG	2	40	TCCAGGGATTACAACTTTC	TAGGATTCTAATATTTGTCATTC	TCCAGGGATTACAACTTTCAATCCCTGTAGCAGAAGAAAGATCAATTATTTAGAGAGAGAGAGAGAGTACYTGAATGACAAATATTAGAATCCTATTAATAGAGAGAGAGAGAGAGAGAGAGAGAGAGAGAGAGAGAGAGWRMSWSARWGASARAKAKWAGARWSMKAKWRAKMRAGTCKWSAKMKWGAACCAATGCAATGCAATTCCGGCAAGTGACATAATCACCATAAAAACTGGAT
1115	Lg10_Scaffold4	1335364	1335383	CAAAA	CAAAACAAAACAAAACAAAA	5	20	AATTGCCAACATCCATTACTC	GCCTACGTCCCCTTGG	CTGMAAATGGCACCAAATGACACACAACGCTCCTTGTTCTCATGAGCTTAAAACATGACACCTAAYGCTCCTGGCYCGTRAGAGCATAAACTGTATACGGCAAAACAAAACAAAACAAAAAACAAAATCACCATCATAATCACCATTAAAATTGCCAACATCCATTACTCATTTAAACTGCGTCATGACTTGATCCCTCCTCAACCAAGGGGACGTAGGC
1116	Lg10_Scaffold9	148199	148236	AT	ATATATATATATATATATATATATATATATATATATAT	2	38	TTTCTGTTATACCAAAGTCCTC	GCATTGTGGTTACATGATTTC	CTTATYCACACCAGTGACCGGAGCAATCTAGCGAAGGTCACAAACTTAACATTTTCTGTTATACCAAAGTCCTCACTGATTTTGTGCATCAACATATCCCATATATATATATATATATATATATATATATATATATATCAGATGAATGCATCTTTATGCACAAAAATTGTGAAATCATGTAACCACAATGCATATCGTAATTCACGCCAACAAGACTCGAAAAGGTTGCATATCATAG
1117	Lg10_Scaffold9	158011	158048	AT	ATATATATATATATATATATATATATATATATATATAT	2	38	GGAATCCAAGTATTAACCATC	AATCTCCACTTTATTAAAAGAGG	AATTTTTCTTTAAATCATTACAAATGGAATCCAAGTATTAACCATCATTTAATTTATAAAATTTGGTCTAAAAATATAGTCTTCCTACAATTTTTTAATAATATATATATATATATATATATATATATATATATATATTCAAAACCTCTTTTAATAAAGTGGAGATTTAATATCACTATAAACAAAAGGCTACTCAATCTCTTCACATAAATAATAATAATAAACATCTTCACATAAA
1118	Lg10_Scaffold9	161041	161062	CT	CTCTCTCTCTCTCTCTCTCTCT	2	22	CACCTCTTCCCTTTACCTAC	ATTGCGGTAGAATCTGAGAG	AAAGAAAAGTACTCTCTCCTTTTTTTAGCCCAGACACTCTCTCTACTCTCTAATACCGCACTCTCGTACACTCCCAAATCTCACCTCTTCCCTTTACCTACTCTCTCTCTCTCTCTCTCTCTAAACCCACAATCTCAGAGATAGCAAAGCTCGTTGCTTTTCCCTCTCTCAGATTCTACCGCAATTTCATAAATCTGCATTGCTATATTTGGGGAATTTACA
1119	Lg10_Scaffold9	171678	171717	GA	GAGAGAGAGAGAGAGAGAGAGAGAGAGAGAGAGAGAGAGA	2	40	AGGACAGAGGACAGTGAG	TCTCTCGTCTCGTCTCG	GGCAGAGCACGCCCTAGGACAGAGGACAGTGAGGGAAGCCATTGGAGTGGCTGTGAAGCAAAGCTCGATTTTGGGTGGCGGAGTCGAGTCGAGACGAGACGAGAGAGAGAGAGAGAGAGAGAGAGAGAGAGAGAGAGAGACTGTGACAGTATAATACGATATACATATTGTTAAGAATTTTCATATTTTGTACTACTTCTATACTATAATACGATCTACATATTGACCGAGAATTCCCAT
1120	Lg10_Scaffold9	171925	171944	TATG	TATGTATGTATGTATGTATG	4	20	GACACTTTTCTTCACAATTTTAG	GTGGACTATTACTGCTGTTG	ACACTCTAATGAACTTGTAACGCTACGTTCGCAAGCGTATGCCTGATTATTTTGGAATCACTAGATTACATAAAATTGTTTGTTCAATACATTTATATTATATGTATGTATGTATGTATGTACAGACACTTTTCTTCACAATTTTAGTATACATGCATGTCTATAAAAGTGTAATGCGCCTCTTGAAGCTAATCAAAGGCCAACAGCAGTAATAGTCCAC
1121	Lg10_Scaffold9	212972	212997	AT	ATATATATATATATATATATATATAT	2	26	TTGGTGGAACTTATCAGTCTG	CTGGCAGCTATTGAAAGAATC	GTATTCATGTGAACCCAAAGTTGGTGGAACTTATCAGTCTGACTTGTCTTCTGTTTTTGAGAAAGGATAAATGATGTGGGATATTTTAAAATATACGAACATATATATATATATATATATATATATTTGTCAGAACTGTTAGACATGATTCTTTCAATAGCTGCCAGAAAAAAAAAAGATGTGGTGTGATAAACTATATCAGTTTCTATCTAATGAACATATATGA
1122	Lg10_Scaffold9	230315	230352	TC	TCTCTCTCTCTCTCTCTCTCTCTCTCTCTCTCTCTCTC	2	38	GAAAGCAAACAAGGAATTTATTC	GGTAGTAATGGCGGTGAC	ACCATAATCAAATTCCYTCCACATCACGTGATAGGCACGTACCATCCCCCTCCCAGTCTCCAAAWTAAAAACCGAAAGCAAACAAGGAATTTATTCACCYTCTCTCTCTCTCTCTCTCTCTCTCTCTCTCTCTCTCTCTAAAATGTCGGAAACAACAGCAGCATCACCAGCGCCGTCACCGCCATTACTACCTCACCGAAAATCCTCCTCCTCCTTCAAAAMCCTAAGCCCGAACCTC
1123	Lg10_Scaffold9	235486	235509	CT	CTCTCTCTCTCTCTCTCTCTCTCT	2	24	CCTAACACCATCCACATCAC	AATAAATTCCTTGTTTGCTTTCG	CCGACATTCCTAACACCATCCACATCACGTGATAGGCACGTACCATCCCCCTCCCAGTCTCCAAAATAAAAACCGAAAGCAAACAAGGAATTTATTCACCCTCTCTCTCTCTCTCTCTCTCTCTAAAATGTCGGAAACAACAGCACCAGCACCAGCGCCGTCACCGCCATTACTACCTCACCGAAAATCCTCCTCCTCCTTCAAAAMCCTAAGCCCGAACCTCC
1124	Lg10_Scaffold9	252385	252418	CA	CACACACACACACACACACACACACACACACACA	2	34	TTGCCGTTGCTACAAGG	GTGTGTGAGTGTGAGAGAG	TACCTTGAGATTTGCCGTTGCTACAAGGCGATATATGATATTCCTTCTGTTAAGGAGAATCCAGCCCAGTGGATACCGGTAAAGCTCTCTCTCTCACACTCACACACACACACACACACACACACACACACACATTTTAGGAATATAATTGAGCTTCTCCGATACTTTTGTTCTAGGTCTTGAGGAAAATCTGTTGGTACTTGGTTCTGGCTCCATACGATTCAATGCAGTCAA
1125	Lg10_Scaffold9	257433	257456	TA	TATATATATATATATATATATATA	2	24	TCCACATAGCAGAATAATAATTG	GCATGAACCCTCTATATTTATAG	GCTTCTAATTTTATTTATATGCTTTGGCTCACAAATTCCACATAGCAGAATAATAATTGCGTAATGCATGAGACGTATATATATTGACAAATATATGAATTATATATATATATATATATATATATTGGAAGGAAACTATAAATATAGAGGGTTCATGCATCATGGGAAATGTTTTCATGCTTCGTGGGCGTTTCAAATATCTTACTTTATTTTAATTATACCTG
1126	Lg10_Scaffold9	263390	263409	ACCGC	ACCGCACCGCACCGCACCGC	5	20	CGATTTCGGTTGTGGTTTC	TGTTGGAGTTGTTGTTGTTC	AAATTGTACATTTTTTTTTCTCAAAAACCAAACCGAAACCGTTTAAAACCGCACCGCACCGAACCGAACGGTTTGGTTTCATTTCGGTTTTGGCTTCCAAACCGCACCGCACCGCACCGCAAAATGTTTCGATTTCGGTTGTGGTTTCACTCGAAACCGCACCAAACCGCACCGCGCCCACCCCTACTTTCCATACTCGAACAACAACAACTCCAACATC
1127	Lg10_Scaffold9	266020	266039	ACCGC	ACCGCACCGCACCGCACCGC	5	20	ACCGAACCGAACCAAAC	GTAGACAGCACCAAGTAGG	TTAAATTGTACATTTTTTTCTCAAAAACCAAACCGAAACCGTTTGAAACCGCACCGAACCGAACCAAACGGTTTGGTTTCATTTCGGTTTTGGCTTCAAAACCGCACCGCACCGCACCGCAAAAAGTTTCGATTTCGGTTGTGGTTTCACTCGAAACCGCACCAAACCGCACCGCGCCCACCCCTACTTGGTGCTGTCTACTTTTCTAAATTGGACCTAC
1128	Lg10_Scaffold9	303527	303552	TG	TGTGTGTGTGTGTGTGTGTGTGTGTG	2	26	CCTGATCTGCCTTCCTTAC	ATGGTTCGTGAAGAAAGAATC	GGAAATGGAAGACCCCGAACTGCTCCTCCTGATCTGCCTTCCTTACTTTTAGATGCTCGGATATGCTATTTGGGCATGCCAGTAAGAGATTATATATATATGTGTGTGTGTGTGTGTGTGTGTGTGTWTTTTAATTATATTTTTGCCAACAAGATTCTTTCTTCACGAACCATTTTTTCATTTTGTACTGACTCAGCATTTTACTTTTTATCTGACTTCTGTAGAT
1129	Lg10_Scaffold9	322621	322641	AAT	AATAATAATAATAATAATAAT	3	21	AAATAATTAACCTGTGATATAGG	TTTGTTATTTCTTGTTCTTCC	TAYATAAAAATAATTAACCTGTGATATAGGYTGATYATAAAAWTTAAAAATAAAATCTATAAATGAGGTTTAAAGAGGGAGGAAGAACAAGAAATAACAAAATAATAATAATAATAATAATCAAARAGATAATTAGGAAKAAATTTRRTTTTTWTAATWAATCTTATTATTGAATAGATAATTATTGATAATAAAATAATTAAATTTAAAGAATTGGACTT
1130	Lg10_Scaffold9	334752	334775	GT	GTGTGTGTGTGTGTGTGTGTGTGT	2	24	ATGAAACTGAATAGAGGATGTG	TGGGCAACAACTGTCAC	TAYGAACTGAAACGTTACAGGATCTGAGGTMACACTCAAAGTTGGTTTGAATGGTTTAKTTAGATYCTTATGAACATGAAACTGAATAGAGGATGTGTGWGTGTGTGTGTGTGTGTGTGTGTGTGAAGAGAGAGAGAGAGAGAGAGAGAGAGAGAGAGAGAGAGAGCAGAGCTATGTTTAGGCTTCCCTGGGCTGTAGCACGTGACAGTTGTTGCCCAATCAAT
1131	Lg10_Scaffold9	334778	334817	AG	AGAGAGAGAGAGAGAGAGAGAGAGAGAGAGAGAGAGAGAG	2	40	ATGAAACTGAATAGAGGATGTG	TGGGCAACAACTGTCAC	AGGTMACACTCAAAGTTGGTTTGAATGGTTTAKTTAGATYCTTATGAACATGAAACTGAATAGAGGATGTGTGWGTGTGTGTGTGTGTGTGTGTGTGTGAAGAGAGAGAGAGAGAGAGAGAGAGAGAGAGAGAGAGAGAGCAGAGCTATGTTTAGGCTTCCCTGGGCTGTAGCACGTGACAGTTGTTGCCCAATCAATTTTTGAGAGAGAGAGAGAGAGAGAGAGAGATAGTAGAGCTAT
1132	Lg10_Scaffold9	334880	334905	GA	GAGAGAGAGAGAGAGAGAGAGAGAGA	2	26	GCTTCCCTGGGCTGTAG	TGATTGGGCAAGAACTGTC	AGAGAGAGAGAGAGAGAGAGAGAGAGAGAGAGAGAGAGCAGAGCTATGTTTAGGCTTCCCTGGGCTGTAGCACGTGACAGTTGTTGCCCAATCAATTTTTGAGAGAGAGAGAGAGAGAGAGAGAGATAGTAGAGCTATGTTTAGGCTTCCCTGGGCTGTACCATGGGACAGTTCTTGCCCAATCAGTTTTTGACCGAGTTTTTTCCATTTTTAGGCTATGAAAATC
1133	Lg10_Scaffold9	337151	337180	TC	TCTCTCTCTCTCTCTCTCTCTCTCTCTCTC	2	30	TTGTCCTGTGGTATTTCTCTC	AGTGTTTAGGTGTTGTATGTTAG	CTGTGCAGTTTGCTGCGAAAGGTTTTATAGCACCCAAACCACTCCTCTCTCTCCTTTCTTTTTTGTCGCATTCTCTTACCCCCTTTTGTCCTGTGGTATTTCTCTCTCTCTCTCTCTCTCTCTCTCTCTCAAACTTTACTAACATACAACACCTAAACACTTTCTTCTCATCATCAAAATATACAAAAGGAGGAAAAAAAGTTGAATTTCTCCATGAATGGTAGATACAA
1134	Lg10_Scaffold9	340086	340115	AT	ATATATATATATATATATATATATATATAT	2	30	GCCATCTCTTTCACTCAAAC	AGTTCACAGTGGATCTTCTC	CACCTGATCTAAATCATAAGACCTGATGGTTTTTCTTAGTTCTCGAAGCAAAGTCTGGAGAAACATTAAAAATCATGCCATCTCTTTCACTCAAACACCCATATATATATATATATATATATATATATATTAAGAGAAGATCCACTGTGAACTTTTTTTCCCTGCTTTTTCTAATTTTGCCCTCACTGTTGAGACACACTCTTGATAAAAAGAATGGCAAAATAGTAATT
1135	Lg10_Scaffold9	345165	345188	GTTGGG	GTTGGGGTTGGGGTTGGGGTTGGG	6	24	AGGCTAGAAGTCGGCTTAG	CCATTGGCTGATTTCTGTTG	TTGAAATTGAAGGCTAGAAGTCGGCTTAGCGGTTGGAGTGGCTAGTGTTAGCAGCAAAAAGCCAACAGAAATCAGCCAATGGGGATTTATTTTCCGTTCCGTTGGGGTTGGGGTTGGGGTTGGGCGTTGGCAGCAGGCTCAGGCTGCTGGGATTTTGGGAGAAGCTTTGCACTCTCTCTCTCTGATTGGGGAAGGGAGAGATTTGGAATTGTAAAGCATGACAC
1136	Lg10_Scaffold9	384765	384784	CTTC	CTTCCTTCCTTCCTTCCTTC	4	20	TCATTCATTCATTCCTTCCTTC	GAGCAGCAGCAGACATC	GCCCTCTCTGACTTATGTGGAGGAAAGCTGCAGGGCGGACTTTTAAGCTCCTACTGAACGTATAAAGACCCAATTGGGTCCTGTATTCATTCATTCATTCCTTCCTTCCTTCCTTCCTTCATCCCAGAATCCAGTATAAAAGGCCAAGTGCAAGATCAGGTGGCAGACGACCGACTCGAATTCTGAGATGTCTGCTGCTGCTCAACCTCCCACAATTCCT
1137	Lg10_Scaffold9	413127	413180	TA	TATATATATATATATATATATATATATATATATATATATATATATATATATATA	2	54	ATCAAGTCATTCGTAGTTCAC	ATATAAATGTGGTGCTATGGAG	TTAGACTACCTACGTACCCTTAATAGGGATCAAGTCATTCGTAGTTCACATTTGAATATATATCTTACCTGAACTTACCTGGCCTCCATAGCACCACATTTATATATATATATATATATATATATATATATATATATATATATATATATATATATGCAACCATGCAATGCATATTCAAAATATAGAAACATTAGGCATATAAATTCAAGGCATACTTTAATTTAAACGCATTTTCTGGGAAAAATATTATGTAT
1138	Lg10_Scaffold9	422685	422705	ACA	ACAACAACAACAACAACAACA	3	21	GCATACAACAACAACAACAAC	TGGCGTTCTAGGATTCATATAG	AATACACATATTGAAATACTCGATGTAACCTTTTTTCCACCATTTTCTTAGCAAGATCACTAATGATTTGCAACTGAGAAAAGTCACTTCTCGAACGCATACAACAACAACAACAACAACAAAGCCTTTTACCACTAAGTGGGGTCGGCTATATGAATCCTAGAACGCCATTGCGCTCGGTTTTGTGTCATGTCCTCCGTTAGATCCAAGTACTCTAAGCC
1139	Lg10_Scaffold9	424468	424487	GA	GAGAGAGAGAGAGAGAGAGA	2	20	GCACGGGACAGTTCTTG	AAGCCACAATCTCCTTCTC	CAAGAATTCCTGGCTTCGCCACTGGCTGTAGCACGGGACAGTTCTTGCCCAATCAGTTTTTGACAGAGGTTTTTCCATTTTTAGGCTATGAAAATCAGATGAGAGAGAGAGAGAGAGAGAAGGAGATTGTGGCTTCCCTGGGCTGTAGCACGGGACAGTTCTTGCCCAATCAGTTTTTGACAGAGTTTTTTTCCATTTTTAGGCTATGAAAATCAGATTT
1140	Lg10_Scaffold9	453145	453164	CT	CTCTCTCTCTCTCTCTCTCT	2	20	ATCCATTTCCTCCTCTATTTCC	GGTGGCGGAGTGAAGG	CTCAAAAATTCCTATATCCATTTCCTCCTCTATTTCCACGTGCCGAAACGGCAGAAGCCATTTCCGAAACCCAAACCAAAACCTCTACCCGAACTCCACCCTCTCTCTCTCTCTCTCTCTCCGACCCTGCGAGACCCGAGCGACCCTTCACTCCGCCACCATGCTTCGCCGAGCCACCACCCTCTTGACCCGATCCACGATCCCCCTCAGGGCCCGACCC
1141	Lg10_Scaffold9	462085	462110	CT	CTCTCTCTCTCTCTCTCTCTCTCTCT	2	26	CACTATTCACATTTTCCATTAGC	CAGTTTCGTGTCAACCTATG	CTAAGGATGTAAACCTTTCTATTCGTCTTTAATATATTTCTATCTTTCGTTAAAAAAAAAACTTAGTGACACCAAAATCACTATTCACATTTTCCATTAGCTCTCTCTCTCTCTCTCTCTCTCTCTTTATATATATATATATATATATATATATATATATATATATTTAAGTAGTAGTTCCTGAAACTCACATCCCTCTCACATAGGTTGACACGAAACTGAACTT
1142	Lg10_Scaffold9	462112	462149	TA	TATATATATATATATATATATATATATATATATATATA	2	38	CACTATTCACATTTTCCATTAGC	TAAGTTCAGTTTCGTGTCAAC	TTTAATATATTTCTATCTTTCGTTAAAAAAAAAACTTAGTGACACCAAAATCACTATTCACATTTTCCATTAGCTCTCTCTCTCTCTCTCTCTCTCTCTTTATATATATATATATATATATATATATATATATATATATTTAAGTAGTAGTTCCTGAAACTCACATCCCTCTCACATAGGTTGACACGAAACTGAACTTATTATACACATAATCATTTATCAAGTGTTCTATTACTTA
1143	Lg10_Scaffold9	462537	462574	AT	ATATATATATATATATATATATATATATATATATATAT	2	38	GAAACTCACATCCCTCTCAC	ACGAAGCACAAAGGTTGAC	CAGAACTATTAAATTGGTCAACCTTCCGAGGAAACTGTTTCAAGAAATATCTTGTTCTTCTCCCCCTTTTTTTTTTTTTTTTTTAAGTTTTGGAAAAGGAATATATATATATATATATATATATATATATATATATATGTATACACATATTTAAGTAGTAGTTCCTGAAACTCACATCCCTCTCACATAGGTTGACACGAAACGAACAGTCCCTGTGTGTCAACCTTTGTGCTTCGTG
1144	Lg10_Scaffold9	465243	465263	TTG	TTGTTGTTGTTGTTGTTGTTG	3	21	TGGCGTTCTAGGATTCATATAG	AACAACAACAACAACAACAAC	AAGACTTGAGTACTTGGATCTAACTGAGGACATGACACAAAACCGAGCGCAATGGCGTTCTAGGATTCATATAGCCGACCCCACTTAGTGGGAAAAAGCTTTGTTGTTGTTGTTGTTGTTGTTCAATGTTATGACCCAAAGTCTCTTCCCAAACTGGCGAGTGTTAGAGAGTGGTTAAGTTCACGTCCATGGTCCATCTTCTGATATCTTTCAAAACCATA
1145	Lg10_Scaffold9	476914	476933	TC	TCTCTCTCTCTCTCTCTCTC	2	20	TGAAGACGCTGAAAGATGAC	ACTTGATTGGAGGGAAACTAAG	AGATCAGCTGCAATCTTGTCTTTCTGGTTTCTAGTTCACAGTTTGGCGAAAGGATGAAGACGCTGAAAGATGACTCTCTCTCTCTCTTTCTCTCTCTCTTTCTCTCTCTCTCTCTCTCTCTTTGTTTCACACCACGTACACTATACATGCTTTTCTTATTTAATTTTTTTTCTTAGTTTCCCTCCAATCAAGTTTTGACAGCATGCATCAAGTTGCTTGC
1146	Lg10_Scaffold9	518429	518458	TTG	TTGTTGTTGTTGTTGTTGTTGTTGTTGTTG	3	30	AGCGTTCTAGGATTCATATAGC	AATACAACAACAACAACAACAAC	AACTTTGGAAGAGACCCTAAGAAAACTTTGGACATGACACAAATGAGCGCAATAGCGTTCTAGGATTCATATAGCCGACCCCACTTAGTGGGAAAAGGCTTTGTTGTTGTTGTTGTTGTTGTTGTTGTTGTATTTTTTATAGATGACCCCAAAATCATGACTTTATTTTGGAGATTATTCAATTAGTAAGAGGGATGCTGATTTTAATTAAGTTTGGATATTGATTGTTG
[truncated: 27,392 more rows]
